# Supplementary material for: N-[6-(Di­methyl­amino)-9-phenyl-3H-telluro­xan­then-3-yl­idene]-N-methyl­methanaminium hexa­fluoro­phosphate monoclinic polymorph
Source: IUCrdata. 2021 Jun 15;6(Pt 6):x210545. doi: 10.1107/S2414314621005459 (PMC9462350; doi:10.1107/S2414314621005459)
Supplement: Supplementary file 1 [file x-06-x210545-sup1.cif]

##############################################################################
#                                                                            #
# This CIF contains the data for a data article accepted for                 #
# publication in IUCrData. It conforms to the requirements of                #
# Notes for Authors for IUCrData, and has been                               #
# peer reviewed under the auspices of IUCrData.                              #
#                                                                            #
# Full details of the Crystallographic Information File format               #
# are given in the paper "The Crystallographic Information File (CIF):       #
# a New Standard Archive File for Crystallography" by S. R. Hall, F. H.      #
# Allen and I. D. Brown [Acta Cryst. (1991), A47, 655-685].                  #
#                                                                            #
# The current version of the core CIF dictionary is obtainable from          #
# ftp://ftp.iucr.org/pub/cif_core.dic.                                       #
#                                                                            #
# Software is freely available for graphical display of the structure(s)     #
# in this CIF. For information consult the CIF software page                 #
# http://www.iucr.org/resources/cif/software.                                #
#                                                                            #
# This file may be used for bona fide research purposes within the           #
# scientific community so long as proper attribution is given to the data    # 
# article from which it was obtained.                                        #
#                                                                            #
##############################################################################
data_I
_database_code_depnum_ccdc_archive 'CCDC 2085596'
_audit_creation_method
;
Olex2 1.3
(compiled 2020.11.12 svn.r5f609507 for OlexSys, GUI svn.r6272)
;
_journal_date_recd_electronic     2021-05-13
_journal_date_accepted     2021-05-25
_journal_name_full     'IUCrData'
_journal_year     2021
_journal_volume     6
_journal_issue      6
_journal_page_first     0
_journal_page_last     0
_journal_paper_category     HO
_journal_paper_doi     10.1107/S2414314621005459
_journal_coeditor_code     HB4384
_publ_contact_author_name     'Jason B Benedict'
_publ_contact_author_address
;
771 Natural Sciences Complex
University at Buffalo, SUNY
Buffalo, NY 14260-3000
USA
;
_publ_contact_author_email     'jbb6@buffalo.edu'
_publ_contact_author_fax     ?
_publ_contact_author_phone     ?
_publ_section_title
;\
<i>N</i>-[6-(Dimethylamino)-9-phenyl-3<i>H</i>-telluroxanthen-3-ylidene]-\
<i>N</i>-methylmethanaminium hexafluorophosphate monoclinic polymorph
;
_publ_section_title_footnote
;
This paper is dedicated to the late Professor Michael R. Detty.
;
loop_
    _publ_author_name
    _publ_author_footnote
    _publ_author_address
    'Myers, Shea'
;
Both authors contributed equally to this work
;
;
730 Natural Sciences Complex
University at Buffalo, SUNY
Buffalo, NY 14260-3000
USA
;
    'Johnson, Patrick'
;
Both authors contributed equally to this work
;
;
730 Natural Sciences Complex
University at Buffalo, SUNY
Buffalo, NY 14260-3000
USA
;
    'Benedict, Jason B' .
;
771 Natural Sciences Complex
University at Buffalo, SUNY
Buffalo, NY 14260-3000
USA
;
_publ_section_synopsis
;
The title compound is a monoclinic polymorph of the previously reported
triclinic form. In the crystal, parallel offset \p-stacking and ionic
interactions consolidate the packing.
;
_chemical_name_systematic
;\
<i>N</i>-[6-(Dimethylamino)-9-phenyl-3<i>H</i>-telluroxanthen-3-ylidene]-\
<i>N</i>-methylmethanaminium hexafluorophosphate
;
_chemical_name_common     ?
_chemical_formula_moiety     'C23 H23 N2 Te +, F6 P -'
_chemical_formula_sum     'C23 H23 F6 N2 P Te'
_chemical_formula_iupac     'C23 H23 N2 Te +, P F6 -'
_chemical_formula_weight     600.00
_chemical_melting_point     ?
_space_group_crystal_system     monoclinic
_space_group_name_H-M_alt     'P 1 21/n 1'
_space_group_name_Hall     '-P 2yn'
loop_
    _space_group_symop_operation_xyz
    'x, y, z'
    '-x+1/2, y+1/2, -z+1/2'
    '-x, -y, -z'
    'x-1/2, -y-1/2, z-1/2'
_cell_length_a     8.7763(6)
_cell_length_b     23.9606(17)
_cell_length_c     10.8738(8)
_cell_angle_alpha     90
_cell_angle_beta     99.256(2)
_cell_angle_gamma     90
_cell_volume     2256.8(3)
_cell_formula_units_Z     4
_cell_measurement_reflns_used     9937
_cell_measurement_theta_min     2.50
_cell_measurement_theta_max     30.33
_cell_measurement_temperature     90
_exptl_crystal_description     plate
_exptl_crystal_colour     'metallic green'
_exptl_crystal_size_max     0.6
_exptl_crystal_size_mid     0.5
_exptl_crystal_size_min     0.05
_exptl_crystal_density_diffrn     1.766
_exptl_crystal_density_meas     ?
_exptl_crystal_density_method     ?
_exptl_crystal_F_000     1184
_exptl_absorpt_coefficient_mu     1.453
_exptl_absorpt_correction_type     multi-scan
_exptl_absorpt_process_details
;
(SADABS; Bruker, 2018)
;
_exptl_absorpt_correction_T_min     0.6893
_exptl_absorpt_correction_T_max     0.7457
_diffrn_ambient_temperature     90.0
_diffrn_source     ?
_diffrn_radiation_type     MoK\a
_diffrn_radiation_wavelength     0.71073
_diffrn_measurement_device_type     'Bruker APEXII CCD'
_diffrn_measurement_method     '\f and \w scans'
_diffrn_detector_area_resol_mean     ?
_diffrn_reflns_number     56521
_diffrn_reflns_av_R_equivalents     0.0706
_diffrn_reflns_av_unetI/netI     0.0461
_diffrn_reflns_theta_min     1.700
_diffrn_reflns_theta_max     33.038
_diffrn_reflns_theta_full     25.242
_diffrn_measured_fraction_theta_max     0.956
_diffrn_measured_fraction_theta_full     1.000
_diffrn_reflns_limit_h_min     -13
_diffrn_reflns_limit_h_max     12
_diffrn_reflns_limit_k_min     -36
_diffrn_reflns_limit_k_max     36
_diffrn_reflns_limit_l_min     -16
_diffrn_reflns_limit_l_max     16
_refine_special_details     ?
_reflns_number_total     8157
_reflns_number_gt     6766
_reflns_threshold_expression     'I > 2\s(I)'
_refine_ls_structure_factor_coef     Fsqd
_refine_ls_matrix_type     full
_refine_ls_R_factor_all     0.0460
_refine_ls_R_factor_gt     0.0344
_refine_ls_wR_factor_gt     0.0731
_refine_ls_wR_factor_ref     0.0780
_refine_ls_goodness_of_fit_ref     1.015
_refine_ls_restrained_S_all     1.015
_refine_ls_number_reflns     8157
_refine_ls_number_parameters     302
_refine_ls_number_restraints     0
_refine_ls_hydrogen_treatment     constr
_refine_ls_weighting_scheme     calc
_refine_ls_weighting_details
              'w=1/[\s^2^(Fo^2^)+(0.0237P)^2^+2.0434P] where P=(Fo^2^+2Fc^2^)/3'
_atom_sites_solution_hydrogens     geom
_atom_sites_solution_primary     dual
_atom_sites_solution_secondary     ?
_refine_ls_shift/su_max     0.005
_refine_ls_shift/su_mean     0.000
_refine_diff_density_max     0.670
_refine_diff_density_min     -0.594
_refine_ls_extinction_method     none
_refine_ls_extinction_coef     .
loop_
    _atom_type_symbol
    _atom_type_description
    _atom_type_scat_dispersion_real
    _atom_type_scat_dispersion_imag
    _atom_type_scat_source
    'C' 'C' 0.0033 0.0016
                         'International Tables Vol C Tables 4.2.6.8 and 6.1.1.4'
    'H' 'H' 0.0000 0.0000
                         'International Tables Vol C Tables 4.2.6.8 and 6.1.1.4'
    'F' 'F' 0.0171 0.0103
                         'International Tables Vol C Tables 4.2.6.8 and 6.1.1.4'
    'N' 'N' 0.0061 0.0033
                         'International Tables Vol C Tables 4.2.6.8 and 6.1.1.4'
    'P' 'P' 0.1023 0.0942
                         'International Tables Vol C Tables 4.2.6.8 and 6.1.1.4'
    'Te' 'Te' -0.5308 1.6751
                         'International Tables Vol C Tables 4.2.6.8 and 6.1.1.4'
_computing_data_collection
;
APEX3 (Bruker, 2018)
;
_computing_cell_refinement
;
SAINT (Bruker, 2018)
;
_computing_data_reduction
;
SAINT (Bruker, 2018)
;
_computing_structure_solution
;
<i>SHELXT2014/5</i> (Sheldrick, 2015a)
;
_computing_structure_refinement
;
SHELXL  (Sheldrick, 2015b)
;
_computing_molecular_graphics
;
<i>OLEX2</i> (Dolomanov <i>et al.</i>,  2009)
;
_computing_publication_material
;
<i>OLEX2</i> (Dolomanov <i>et al.</i>,  2009)
;
loop_
    _atom_site_type_symbol
    _atom_site_label
    _atom_site_fract_x
    _atom_site_fract_y
    _atom_site_fract_z
    _atom_site_U_iso_or_equiv
    _atom_site_adp_type
    _atom_site_calc_flag
    _atom_site_occupancy
    _atom_site_disorder_assembly
    _atom_site_disorder_group
    Te Te1 0.37770(2) 0.57306(2) 0.60576(2) 0.01836(4) Uani d 1 . .
    P P1 0.20110(7) 0.81612(2) 0.40997(5) 0.02187(11) Uani d 1 . .
    F F3 0.1105(2) 0.77039(8) 0.32013(17) 0.0596(6) Uani d 1 . .
    F F4 0.3481(2) 0.80903(9) 0.34268(19) 0.0567(5) Uani d 1 . .
    N N2 0.6606(2) 0.74434(7) 0.42304(17) 0.0210(3) Uani d 1 . .
    F F5 0.2897(2) 0.86218(8) 0.49805(18) 0.0576(5) Uani d 1 . .
    F F2 0.0542(2) 0.82231(11) 0.47618(17) 0.0693(7) Uani d 1 . .
    F F1 0.1372(3) 0.86213(8) 0.30973(18) 0.0595(5) Uani d 1 . .
    F F6 0.2649(3) 0.77015(8) 0.50973(19) 0.0644(6) Uani d 1 . .
    N N1 0.0763(2) 0.37834(8) 0.56622(18) 0.0248(4) Uani d 1 . .
    C C13 0.2664(2) 0.50923(8) 0.49838(18) 0.0164(3) Uani d 1 . .
    C C7 0.3079(2) 0.55013(8) 0.29042(18) 0.0156(3) Uani d 1 . .
    C C1 0.4416(2) 0.61632(8) 0.45709(17) 0.0156(3) Uani d 1 . .
    C C6 0.4000(2) 0.59734(8) 0.33084(18) 0.0155(3) Uani d 1 . .
    C C5 0.4606(2) 0.63079(8) 0.24046(19) 0.0189(4) Uani d 1 . .
    H H5 0.441068 0.619248 0.155810 0.023 Uiso calc 1 . .
    C C12 0.2101(2) 0.46640(8) 0.56335(19) 0.0191(4) Uani d 1 . .
    H H12 0.225645 0.467975 0.651777 0.023 Uiso calc 1 . .
    C C11 0.1301(2) 0.42024(8) 0.5026(2) 0.0190(4) Uani d 1 . .
    C C19 0.1629(2) 0.57900(8) 0.08336(19) 0.0188(4) Uani d 1 . .
    H H19 0.119627 0.608620 0.124457 0.023 Uiso calc 1 . .
    C C18 0.2679(2) 0.54247(8) 0.15202(17) 0.0154(3) Uani d 1 . .
    C C4 0.5441(2) 0.67792(9) 0.26909(19) 0.0199(4) Uani d 1 . .
    H H4 0.580399 0.698301 0.204645 0.024 Uiso calc 1 . .
    C C3 0.5786(2) 0.69747(8) 0.39471(19) 0.0171(4) Uani d 1 . .
    C C9 0.1639(2) 0.46274(9) 0.30664(19) 0.0207(4) Uani d 1 . .
    H H9 0.145827 0.461284 0.218177 0.025 Uiso calc 1 . .
    C C8 0.2473(2) 0.50933(8) 0.36550(18) 0.0163(3) Uani d 1 . .
    C C2 0.5249(2) 0.66452(8) 0.48724(19) 0.0186(4) Uani d 1 . .
    H H2 0.546799 0.675927 0.571915 0.022 Uiso calc 1 . .
    C C10 0.1088(3) 0.42026(9) 0.3704(2) 0.0231(4) Uani d 1 . .
    H H10 0.055233 0.390205 0.325641 0.028 Uiso calc 1 . .
    C C20 0.1214(3) 0.57237(9) -0.04422(19) 0.0212(4) Uani d 1 . .
    H H20 0.049254 0.597224 -0.090058 0.025 Uiso calc 1 . .
    C C23 0.3309(2) 0.49957(9) 0.08981(19) 0.0195(4) Uani d 1 . .
    H H23 0.402725 0.474487 0.135230 0.023 Uiso calc 1 . .
    C C22 0.2894(3) 0.49323(9) -0.0381(2) 0.0229(4) Uani d 1 . .
    H H22 0.332861 0.463846 -0.079840 0.027 Uiso calc 1 . .
    C C17 0.7068(3) 0.77967(9) 0.3255(2) 0.0259(4) Uani d 1 . .
    H H17A 0.758035 0.756767 0.269628 0.039 Uiso calc 1 . .
    H H17B 0.778070 0.808576 0.363729 0.039 Uiso calc 1 . .
    H H17C 0.615117 0.797316 0.277811 0.039 Uiso calc 1 . .
    C C16 0.6824(3) 0.76688(10) 0.5492(2) 0.0278(5) Uani d 1 . .
    H H16A 0.582395 0.778526 0.569750 0.042 Uiso calc 1 . .
    H H16B 0.751810 0.799123 0.554501 0.042 Uiso calc 1 . .
    H H16C 0.727487 0.738145 0.608176 0.042 Uiso calc 1 . .
    C C21 0.1849(3) 0.52966(9) -0.10492(19) 0.0224(4) Uani d 1 . .
    H H21 0.156722 0.525308 -0.192469 0.027 Uiso calc 1 . .
    C C15 0.0866(3) 0.38130(10) 0.7010(2) 0.0307(5) Uani d 1 . .
    H H15A 0.195362 0.381323 0.739952 0.046 Uiso calc 1 . .
    H H15B 0.034410 0.348939 0.730416 0.046 Uiso calc 1 . .
    H H15C 0.036942 0.415640 0.723435 0.046 Uiso calc 1 . .
    C C14 0.0003(3) 0.32985(10) 0.5022(3) 0.0327(5) Uani d 1 . .
    H H14A -0.104010 0.340189 0.462121 0.049 Uiso calc 1 . .
    H H14B -0.006029 0.299921 0.562561 0.049 Uiso calc 1 . .
    H H14C 0.059824 0.316883 0.438780 0.049 Uiso calc 1 . .
loop_
    _atom_site_aniso_label
    _atom_site_aniso_U_11
    _atom_site_aniso_U_22
    _atom_site_aniso_U_33
    _atom_site_aniso_U_12
    _atom_site_aniso_U_13
    _atom_site_aniso_U_23
    Te1 0.02524(7) 0.01836(7) 0.01140(6) -0.00151(5) 0.00277(5) 0.00012(4)
    P1 0.0231(3) 0.0232(3) 0.0192(3) -0.0027(2) 0.0032(2) 0.0013(2)
    F3 0.0821(14) 0.0652(12) 0.0340(9) -0.0458(11) 0.0166(9) -0.0173(9)
    F4 0.0367(9) 0.0773(14) 0.0610(12) 0.0056(9) 0.0226(9) -0.0010(10)
    N2 0.0213(8) 0.0186(8) 0.0219(9) -0.0039(6) 0.0003(7) -0.0002(7)
    F5 0.0738(13) 0.0491(11) 0.0467(11) -0.0247(10) -0.0002(10) -0.0150(9)
    F2 0.0339(9) 0.146(2) 0.0308(9) -0.0007(11) 0.0147(7) -0.0149(11)
    F1 0.0782(14) 0.0536(11) 0.0438(10) 0.0231(10) 0.0010(10) 0.0201(9)
    F6 0.0841(15) 0.0490(11) 0.0559(12) 0.0037(10) -0.0014(11) 0.0296(9)
    N1 0.0276(9) 0.0207(8) 0.0274(9) -0.0028(7) 0.0082(8) 0.0048(7)
    C13 0.0176(8) 0.0161(8) 0.0159(8) 0.0018(7) 0.0036(7) -0.0004(7)
    C7 0.0162(8) 0.0173(8) 0.0130(8) 0.0011(7) 0.0015(7) 0.0000(7)
    C1 0.0171(8) 0.0174(8) 0.0123(8) 0.0022(7) 0.0026(7) 0.0021(6)
    C6 0.0154(8) 0.0172(8) 0.0136(8) 0.0009(7) 0.0016(7) 0.0003(7)
    C5 0.0201(9) 0.0219(9) 0.0150(9) -0.0005(7) 0.0041(7) -0.0002(7)
    C12 0.0235(9) 0.0189(9) 0.0156(9) 0.0030(7) 0.0052(7) 0.0013(7)
    C11 0.0198(9) 0.0166(9) 0.0211(9) 0.0011(7) 0.0050(7) 0.0030(7)
    C19 0.0217(9) 0.0191(9) 0.0157(9) 0.0019(7) 0.0030(7) 0.0011(7)
    C18 0.0169(8) 0.0164(8) 0.0130(8) -0.0024(7) 0.0024(7) 0.0002(6)
    C4 0.0212(9) 0.0218(9) 0.0166(9) -0.0026(7) 0.0032(7) 0.0011(7)
    C3 0.0156(8) 0.0166(8) 0.0186(9) 0.0010(7) 0.0016(7) 0.0003(7)
    C9 0.0233(10) 0.0236(10) 0.0146(9) -0.0043(8) 0.0010(7) -0.0005(7)
    C8 0.0167(8) 0.0166(8) 0.0155(8) 0.0004(7) 0.0019(7) 0.0005(7)
    C2 0.0223(9) 0.0181(9) 0.0149(8) 0.0000(7) 0.0018(7) -0.0011(7)
    C10 0.0268(11) 0.0212(10) 0.0209(10) -0.0062(8) 0.0024(8) -0.0010(8)
    C20 0.0225(10) 0.0251(10) 0.0156(9) 0.0014(8) 0.0018(7) 0.0031(7)
    C23 0.0207(9) 0.0198(9) 0.0179(9) 0.0024(7) 0.0029(7) 0.0000(7)
    C22 0.0241(10) 0.0252(10) 0.0199(10) 0.0004(8) 0.0052(8) -0.0069(8)
    C17 0.0277(11) 0.0231(10) 0.0272(11) -0.0077(8) 0.0056(9) 0.0013(9)
    C16 0.0341(12) 0.0243(10) 0.0239(11) -0.0074(9) 0.0012(9) -0.0056(8)
    C21 0.0242(10) 0.0304(11) 0.0125(9) -0.0024(8) 0.0022(7) -0.0024(8)
    C15 0.0397(13) 0.0275(11) 0.0291(12) 0.0046(10) 0.0188(10) 0.0083(9)
    C14 0.0342(12) 0.0215(10) 0.0410(14) -0.0079(9) 0.0015(11) 0.0078(10)
_geom_special_details
;
 All esds (except the esd in the dihedral angle between two l.s. planes)
 are estimated using the full covariance matrix.  The cell esds are taken
 into account individually in the estimation of esds in distances, angles
 and torsion angles; correlations between esds in cell parameters are only
 used when they are defined by crystal symmetry.  An approximate (isotropic)
 treatment of cell esds is used for estimating esds involving l.s. planes.
;
loop_
    _geom_bond_atom_site_label_1
    _geom_bond_atom_site_label_2
    _geom_bond_site_symmetry_2
    _geom_bond_distance
    _geom_bond_publ_flag
    Te1 C13 . 2.0711(19) ?
    Te1 C1 . 2.0723(19) ?
    P1 F3 . 1.5930(17) ?
    P1 F4 . 1.5911(18) ?
    P1 F5 . 1.5813(17) ?
    P1 F2 . 1.5816(18) ?
    P1 F1 . 1.5877(17) ?
    P1 F6 . 1.5838(18) ?
    N2 C3 . 1.343(3) ?
    N2 C17 . 1.464(3) ?
    N2 C16 . 1.458(3) ?
    N1 C11 . 1.347(3) ?
    N1 C15 . 1.456(3) ?
    N1 C14 . 1.460(3) ?
    C13 C12 . 1.382(3) ?
    C13 C8 . 1.428(3) ?
    C7 C6 . 1.419(3) ?
    C7 C18 . 1.501(3) ?
    C7 C8 . 1.430(3) ?
    C1 C6 . 1.436(3) ?
    C1 C2 . 1.378(3) ?
    C6 C5 . 1.435(3) ?
    C5 H5 . 0.9500 ?
    C5 C4 . 1.355(3) ?
    C12 H12 . 0.9500 ?
    C12 C11 . 1.416(3) ?
    C11 C10 . 1.419(3) ?
    C19 H19 . 0.9500 ?
    C19 C18 . 1.397(3) ?
    C19 C20 . 1.386(3) ?
    C18 C23 . 1.393(3) ?
    C4 H4 . 0.9500 ?
    C4 C3 . 1.430(3) ?
    C3 C2 . 1.418(3) ?
    C9 H9 . 0.9500 ?
    C9 C8 . 1.429(3) ?
    C9 C10 . 1.363(3) ?
    C2 H2 . 0.9500 ?
    C10 H10 . 0.9500 ?
    C20 H20 . 0.9500 ?
    C20 C21 . 1.382(3) ?
    C23 H23 . 0.9500 ?
    C23 C22 . 1.388(3) ?
    C22 H22 . 0.9500 ?
    C22 C21 . 1.385(3) ?
    C17 H17A . 0.9800 ?
    C17 H17B . 0.9800 ?
    C17 H17C . 0.9800 ?
    C16 H16A . 0.9800 ?
    C16 H16B . 0.9800 ?
    C16 H16C . 0.9800 ?
    C21 H21 . 0.9500 ?
    C15 H15A . 0.9800 ?
    C15 H15B . 0.9800 ?
    C15 H15C . 0.9800 ?
    C14 H14A . 0.9800 ?
    C14 H14B . 0.9800 ?
    C14 H14C . 0.9800 ?
loop_
    _geom_angle_atom_site_label_1
    _geom_angle_atom_site_label_2
    _geom_angle_atom_site_label_3
    _geom_angle_site_symmetry_1
    _geom_angle_site_symmetry_3
    _geom_angle
    _geom_angle_publ_flag
    C13 Te1 C1 . . 95.27(8) ?
    F4 P1 F3 . . 90.36(11) ?
    F5 P1 F3 . . 179.21(12) ?
    F5 P1 F4 . . 89.82(11) ?
    F5 P1 F2 . . 90.94(12) ?
    F5 P1 F1 . . 90.93(11) ?
    F5 P1 F6 . . 89.14(11) ?
    F2 P1 F3 . . 88.88(11) ?
    F2 P1 F4 . . 179.18(13) ?
    F2 P1 F1 . . 91.36(12) ?
    F2 P1 F6 . . 88.73(12) ?
    F1 P1 F3 . . 88.30(12) ?
    F1 P1 F4 . . 88.93(11) ?
    F6 P1 F3 . . 91.63(12) ?
    F6 P1 F4 . . 90.98(12) ?
    F6 P1 F1 . . 179.88(14) ?
    C3 N2 C17 . . 121.19(18) ?
    C3 N2 C16 . . 120.66(18) ?
    C16 N2 C17 . . 117.25(17) ?
    C11 N1 C15 . . 120.73(19) ?
    C11 N1 C14 . . 121.3(2) ?
    C15 N1 C14 . . 117.96(19) ?
    C12 C13 Te1 . . 115.80(14) ?
    C12 C13 C8 . . 121.69(18) ?
    C8 C13 Te1 . . 122.50(14) ?
    C6 C7 C18 . . 115.97(16) ?
    C6 C7 C8 . . 127.88(18) ?
    C8 C7 C18 . . 116.15(17) ?
    C6 C1 Te1 . . 121.88(14) ?
    C2 C1 Te1 . . 115.68(14) ?
    C2 C1 C6 . . 122.44(18) ?
    C7 C6 C1 . . 126.39(17) ?
    C7 C6 C5 . . 119.26(17) ?
    C5 C6 C1 . . 114.35(17) ?
    C6 C5 H5 . . 118.2 ?
    C4 C5 C6 . . 123.68(19) ?
    C4 C5 H5 . . 118.2 ?
    C13 C12 H12 . . 118.9 ?
    C13 C12 C11 . . 122.21(19) ?
    C11 C12 H12 . . 118.9 ?
    N1 C11 C12 . . 122.1(2) ?
    N1 C11 C10 . . 121.37(19) ?
    C12 C11 C10 . . 116.57(18) ?
    C18 C19 H19 . . 119.7 ?
    C20 C19 H19 . . 119.7 ?
    C20 C19 C18 . . 120.53(19) ?
    C19 C18 C7 . . 119.16(17) ?
    C23 C18 C7 . . 122.02(17) ?
    C23 C18 C19 . . 118.82(18) ?
    C5 C4 H4 . . 119.5 ?
    C5 C4 C3 . . 121.07(19) ?
    C3 C4 H4 . . 119.5 ?
    N2 C3 C4 . . 121.10(19) ?
    N2 C3 C2 . . 122.01(18) ?
    C2 C3 C4 . . 116.88(18) ?
    C8 C9 H9 . . 118.2 ?
    C10 C9 H9 . . 118.2 ?
    C10 C9 C8 . . 123.63(19) ?
    C13 C8 C7 . . 125.81(18) ?
    C13 C8 C9 . . 114.86(17) ?
    C9 C8 C7 . . 119.29(18) ?
    C1 C2 C3 . . 121.47(18) ?
    C1 C2 H2 . . 119.3 ?
    C3 C2 H2 . . 119.3 ?
    C11 C10 H10 . . 119.5 ?
    C9 C10 C11 . . 121.0(2) ?
    C9 C10 H10 . . 119.5 ?
    C19 C20 H20 . . 119.9 ?
    C21 C20 C19 . . 120.11(19) ?
    C21 C20 H20 . . 119.9 ?
    C18 C23 H23 . . 119.8 ?
    C22 C23 C18 . . 120.46(19) ?
    C22 C23 H23 . . 119.8 ?
    C23 C22 H22 . . 120.0 ?
    C21 C22 C23 . . 120.09(19) ?
    C21 C22 H22 . . 120.0 ?
    N2 C17 H17A . . 109.5 ?
    N2 C17 H17B . . 109.5 ?
    N2 C17 H17C . . 109.5 ?
    H17A C17 H17B . . 109.5 ?
    H17A C17 H17C . . 109.5 ?
    H17B C17 H17C . . 109.5 ?
    N2 C16 H16A . . 109.5 ?
    N2 C16 H16B . . 109.5 ?
    N2 C16 H16C . . 109.5 ?
    H16A C16 H16B . . 109.5 ?
    H16A C16 H16C . . 109.5 ?
    H16B C16 H16C . . 109.5 ?
    C20 C21 C22 . . 120.00(19) ?
    C20 C21 H21 . . 120.0 ?
    C22 C21 H21 . . 120.0 ?
    N1 C15 H15A . . 109.5 ?
    N1 C15 H15B . . 109.5 ?
    N1 C15 H15C . . 109.5 ?
    H15A C15 H15B . . 109.5 ?
    H15A C15 H15C . . 109.5 ?
    H15B C15 H15C . . 109.5 ?
    N1 C14 H14A . . 109.5 ?
    N1 C14 H14B . . 109.5 ?
    N1 C14 H14C . . 109.5 ?
    H14A C14 H14B . . 109.5 ?
    H14A C14 H14C . . 109.5 ?
    H14B C14 H14C . . 109.5 ?
loop_
    _geom_torsion_atom_site_label_1
    _geom_torsion_atom_site_label_2
    _geom_torsion_atom_site_label_3
    _geom_torsion_atom_site_label_4
    _geom_torsion_site_symmetry_1
    _geom_torsion_site_symmetry_2
    _geom_torsion_site_symmetry_3
    _geom_torsion_site_symmetry_4
    _geom_torsion
    _geom_torsion_publ_flag
    Te1 C13 C12 C11 . . . . 179.33(15) ?
    Te1 C13 C8 C7 . . . . 3.9(3) ?
    Te1 C13 C8 C9 . . . . -178.28(14) ?
    Te1 C1 C6 C7 . . . . 3.0(3) ?
    Te1 C1 C6 C5 . . . . -176.93(13) ?
    Te1 C1 C2 C3 . . . . 178.68(15) ?
    N2 C3 C2 C1 . . . . -179.61(19) ?
    N1 C11 C10 C9 . . . . -179.8(2) ?
    C13 C12 C11 N1 . . . . 179.5(2) ?
    C13 C12 C11 C10 . . . . -0.6(3) ?
    C7 C6 C5 C4 . . . . 177.11(19) ?
    C7 C18 C23 C22 . . . . 179.00(19) ?
    C1 C6 C5 C4 . . . . -3.0(3) ?
    C6 C7 C18 C19 . . . . -71.2(2) ?
    C6 C7 C18 C23 . . . . 109.6(2) ?
    C6 C7 C8 C13 . . . . 1.4(3) ?
    C6 C7 C8 C9 . . . . -176.38(19) ?
    C6 C1 C2 C3 . . . . -1.9(3) ?
    C6 C5 C4 C3 . . . . 0.4(3) ?
    C5 C4 C3 N2 . . . . -179.61(19) ?
    C5 C4 C3 C2 . . . . 1.6(3) ?
    C12 C13 C8 C7 . . . . -176.66(19) ?
    C12 C13 C8 C9 . . . . 1.2(3) ?
    C12 C11 C10 C9 . . . . 0.3(3) ?
    C19 C18 C23 C22 . . . . -0.2(3) ?
    C19 C20 C21 C22 . . . . 0.4(3) ?
    C18 C7 C6 C1 . . . . 174.05(18) ?
    C18 C7 C6 C5 . . . . -6.0(3) ?
    C18 C7 C8 C13 . . . . -177.95(18) ?
    C18 C7 C8 C9 . . . . 4.3(3) ?
    C18 C19 C20 C21 . . . . -0.5(3) ?
    C18 C23 C22 C21 . . . . 0.0(3) ?
    C4 C3 C2 C1 . . . . -0.9(3) ?
    C8 C13 C12 C11 . . . . -0.2(3) ?
    C8 C7 C6 C1 . . . . -5.3(3) ?
    C8 C7 C6 C5 . . . . 174.64(19) ?
    C8 C7 C18 C19 . . . . 108.2(2) ?
    C8 C7 C18 C23 . . . . -71.0(2) ?
    C8 C9 C10 C11 . . . . 0.8(3) ?
    C2 C1 C6 C7 . . . . -176.38(19) ?
    C2 C1 C6 C5 . . . . 3.7(3) ?
    C10 C9 C8 C13 . . . . -1.5(3) ?
    C10 C9 C8 C7 . . . . 176.5(2) ?
    C20 C19 C18 C7 . . . . -178.77(19) ?
    C20 C19 C18 C23 . . . . 0.5(3) ?
    C23 C22 C21 C20 . . . . -0.1(3) ?
    C17 N2 C3 C4 . . . . 5.2(3) ?
    C17 N2 C3 C2 . . . . -176.13(19) ?
    C16 N2 C3 C4 . . . . 174.0(2) ?
    C16 N2 C3 C2 . . . . -7.3(3) ?
    C15 N1 C11 C12 . . . . 5.5(3) ?
    C15 N1 C11 C10 . . . . -174.4(2) ?
    C14 N1 C11 C12 . . . . -177.2(2) ?
    C14 N1 C11 C10 . . . . 3.0(3) ?
_shelx_space_group_comment
;
The symmetry employed for this shelxl refinement is uniquely defined
by the following loop, which should always be used as a source of
symmetry information in preference to the above space-group names.
They are only intended as comments.
;
_shelx_estimated_absorpt_T_min     0.476
_shelx_estimated_absorpt_T_max     0.931
_shelx_hkl_file
;
   1   0   0    1.00    0.70
   1   0   0    0.80    0.70
   1   0   0    0.10    0.40
   1   0   0    1.80    0.90
  -1   0   0    1.30    0.70
  -1   0   0    0.00    0.70
  -1   0   0    0.20    0.40
  -1   0   0    0.70    0.50
   2   0   0 1605.14  124.39
   2   0   0 1660.43  125.29
  -2   0   0 1663.03  125.09
   2   0   0 1616.64  125.29
  -2   0   0 1519.15  124.69
  -2   0   0 1574.94  125.19
   2   0   0 1891.61  125.19
  -2   0   0 1635.94  124.39
  -3   0   0    0.30    0.90
   3   0   0   -0.80    1.80
  -3   0   0    1.40    1.30
   3   0   0    0.20    0.80
  -3   0   0    1.00    1.50
   3   0   0    1.10    1.80
   4   0   0 2223.78  167.28
  -4   0   0 2136.69  166.68
   4   0   0 2160.98  167.38
  -4   0   0 2170.88  166.18
   4   0   0 2213.58  165.38
   5   0   0    1.90    1.80
  -5   0   0    0.10    1.80
   5   0   0    2.70    2.70
   5   0   0    1.70    2.50
  -5   0   0   -0.80    1.40
   5   0   0   -0.60    1.00
  -6   0   0   12.80    4.00
   6   0   0   16.90    3.10
  -6   0   0   14.70    3.90
   6   0   0   14.10    5.00
   6   0   0   16.30    5.10
   7   0   0   -2.20    1.20
  -7   0   0    1.30    2.90
   7   0   0   -2.50    3.40
  -7   0   0   -1.20    2.00
   7   0   0   -1.30    3.10
   8   0   0  179.28   15.40
  -8   0   0  173.48   20.70
   8   0   0  130.59   19.70
  -8   0   0  189.28   17.50
   8   0   0  192.38   22.50
   9   0   0   -1.70    4.00
  -9   0   0   -0.40    3.10
   9   0   0   -3.10    3.60
  -9   0   0   -6.20    2.70
 -10   0   0   35.60    7.80
  10   0   0   19.30    7.90
  10   0   0   27.50    9.00
 -10   0   0   11.50    5.90
 -11   0   0    8.40    4.60
  11   0   0    1.40    5.80
 -11   0   0   -0.20    4.70
  11   0   0    2.80    6.10
 -12   0   0  122.49   18.30
  12   0   0   93.89   18.80
   1  -1   0 1328.77  101.09
  -1  -1   0 1197.98  100.89
  -1  -1   0 1270.87  100.89
  -1  -1   0 1368.86  101.19
   1  -1   0 1323.87  100.99
  -1  -1   0 1312.07  101.29
   1  -1   0 1339.07  101.09
  -1  -1   0 1492.75  101.19
   1  -1   0 1314.87  100.79
   1   1   0 1267.87  101.19
  -1   1   0 1392.46  101.19
   1   1   0 1337.27  100.89
   1   1   0 1435.96  100.89
   1   1   0 1329.77  101.19
  -1   1   0 1289.27  100.79
  -1   1   0 1459.75  100.99
   1   1   0 1251.07  101.09
  -1   1   0 1303.37  100.99
  -2  -1   0    6.90    1.80
   2  -1   0    5.50    1.50
  -2  -1   0    4.40    1.30
   2  -1   0    4.60    1.70
   2  -1   0    7.30    2.10
   2  -1   0    3.60    1.80
   2  -1   0    4.40    1.10
  -2  -1   0    6.90    2.10
  -2  -1   0    7.20    2.10
  -2  -1   0    4.10    1.20
   2   1   0    6.50    1.90
  -2   1   0    4.00    1.80
   2   1   0    9.50    1.60
  -2   1   0    3.60    1.40
   2   1   0    6.10    2.10
  -2   1   0    5.90    1.80
   2   1   0    6.60    2.00
   2   1   0    3.00    1.20
  -3  -1   0  224.68   17.90
   3  -1   0  265.67   19.40
   3  -1   0  245.88   19.30
   3  -1   0  216.28   17.60
   3  -1   0  166.78   18.80
  -3  -1   0  243.58   18.20
  -3  -1   0  237.88   19.00
   3  -1   0  220.18   18.10
  -3   1   0  225.48   18.30
   3   1   0  209.08   17.90
   3   1   0  220.38   17.80
   3   1   0  234.18   19.20
  -3   1   0  220.38   18.60
  -4  -1   0   27.10    4.40
   4  -1   0   35.50    3.90
  -4  -1   0   33.50    5.50
  -4  -1   0   38.10    4.50
   4  -1   0   30.10    5.50
   4  -1   0   22.80    5.30
   4  -1   0   33.00    4.60
   4   1   0   38.40    6.10
   4   1   0   34.50    4.20
  -4   1   0   31.80    4.70
  -4   1   0   34.50    5.50
   4   1   0   27.00    5.40
  -5  -1   0  327.97   29.10
  -5  -1   0  339.87   28.30
   5  -1   0  359.56   28.10
   5  -1   0  344.47   29.70
   5  -1   0  341.77   29.90
   5  -1   0  362.56   27.30
   5   1   0  344.07   27.50
  -5   1   0  329.07   28.40
  -5   1   0  356.86   29.10
   5   1   0  333.67   29.70
   5   1   0  343.87   29.60
   6  -1   0  429.86   36.60
   6  -1   0  434.36   35.00
  -6  -1   0  451.15   36.50
   6  -1   0  442.06   38.30
  -6  -1   0  421.46   37.30
   6  -1   0  485.55   38.30
   6   1   0  465.65   38.50
   6   1   0  484.75   38.50
   6   1   0  452.05   35.40
  -6   1   0  443.76   36.50
  -6   1   0  419.76   37.10
   7  -1   0   33.20    7.90
   7  -1   0   35.70    7.70
  -7  -1   0   32.30    7.00
   7  -1   0   27.90    4.30
  -7  -1   0   33.80    6.50
  -7   1   0   36.60    7.50
   7   1   0   51.19    9.20
   7   1   0   34.70    5.10
  -7   1   0   30.70    6.00
   7   1   0   20.80    7.10
   8  -1   0    3.30    2.20
   8  -1   0   10.00    6.10
  -8  -1   0    2.50    3.40
  -8  -1   0    2.30    4.00
   8  -1   0    0.90    4.40
   8   1   0    0.90    4.40
   8   1   0    5.30    4.60
  -8   1   0    4.20    3.70
   8   1   0    3.00    2.20
  -8   1   0    7.30    4.60
   9  -1   0  146.09   21.30
  -9  -1   0  173.58   19.50
   9  -1   0  199.88   23.90
  -9  -1   0  206.88   22.00
   9   1   0  153.08   21.50
  -9   1   0  195.18   20.10
   9   1   0  182.58   22.90
  -9   1   0  142.79   19.70
  10  -1   0   64.79   12.80
 -10  -1   0   48.60    9.20
 -10  -1   0   63.09   11.90
  10  -1   0   62.69   13.60
 -10   1   0   64.19   11.40
  10   1   0   74.89   14.00
 -10   1   0   48.10    9.50
  10   1   0   45.20   11.40
  11  -1   0   61.69   14.70
  11  -1   0  133.29   19.40
 -11  -1   0   68.79   13.90
  11   1   0   60.69   14.60
 -11   1   0   74.49   13.60
 -11   1   0   76.99   12.30
 -12  -1   0   -2.70    4.00
  12  -1   0   11.80    7.70
 -12   1   0    3.10    5.20
  12   1   0   13.70    8.00
   0  -2   0  541.35   38.60
   0  -2   0  413.56   38.60
   0   2   0  548.25   38.60
   0   2   0  538.55   39.00
  -1  -2   0   13.00    2.10
  -1  -2   0   17.60    2.00
  -1  -2   0   17.80    2.00
   1  -2   0   18.70    2.10
   1  -2   0   18.20    1.70
  -1  -2   0   24.50    2.50
   1  -2   0   17.70    2.20
   1  -2   0   13.80    2.20
  -1   2   0   18.00    2.20
   1   2   0   20.00    2.40
   1   2   0   15.10    2.30
  -1   2   0   15.10    1.80
  -1   2   0   16.30    2.10
  -1   2   0   14.00    2.10
  -1   2   0   13.80    2.00
   1   2   0   15.60    1.90
  -2  -2   0  564.44   40.30
  -2  -2   0  532.75   40.30
   2  -2   0  560.04   40.90
   2  -2   0  486.95   40.00
   2  -2   0  527.45   40.60
  -2  -2   0  539.05   40.90
   2  -2   0  502.25   40.30
  -2  -2   0  539.75   40.90
   2  -2   0  514.95   40.70
  -2  -2   0  529.75   40.80
  -2   2   0  550.84   40.90
   2   2   0  447.16   40.00
   2   2   0  583.44   40.40
  -2   2   0  515.25   40.50
  -2   2   0  496.15   40.10
   2   2   0  543.95   41.00
  -2   2   0  489.25   40.30
  -2   2   0  481.85   40.50
   2   2   0  548.65   40.90
   2   2   0  544.95   40.70
   3  -2   0  212.48   19.10
   3  -2   0  215.68   18.00
  -3  -2   0  229.38   18.20
  -3  -2   0  262.27   18.50
  -3  -2   0  205.98   18.90
   3  -2   0  203.28   18.90
   3  -2   0  216.68   17.60
  -3  -2   0  296.27   19.50
   3   2   0  242.38   19.50
  -3   2   0  220.78   18.80
   3   2   0  184.18   18.00
  -3   2   0  226.68   18.40
   3   2   0  241.68   19.30
   3   2   0  243.98   18.30
   4  -2   0  636.54   52.79
   4  -2   0  643.74   50.79
  -4  -2   0  646.14   51.69
  -4  -2   0  725.13   52.79
  -4  -2   0  655.73   51.49
   4  -2   0  612.14   52.89
   4  -2   0  657.33   51.39
  -4   2   0  711.23   52.09
   4   2   0  676.43   51.49
   4   2   0  663.53   52.99
   4   2   0  681.03   53.09
  -4   2   0  665.43   52.39
   5  -2   0  423.56   34.70
   5  -2   0  461.25   36.90
  -5  -2   0  395.36   35.90
   5  -2   0  429.26   34.00
   5  -2   0  428.66   36.90
  -5  -2   0  439.46   35.20
  -5   2   0  477.65   35.60
   5   2   0  450.45   36.90
   5   2   0  411.26   34.60
   5   2   0  473.05   37.00
  -5   2   0  459.35   36.10
   6  -2   0   20.90    3.90
   6  -2   0   15.30    5.60
  -6  -2   0   17.50    4.90
  -6  -2   0   11.40    3.70
   6  -2   0   26.80    3.40
   6  -2   0   18.40    5.60
   6   2   0   25.70    6.00
   6   2   0   14.30    3.40
  -6   2   0   33.50    5.60
   6   2   0   16.40    5.20
  -6   2   0   13.60    4.30
  -7  -2   0  343.57   31.00
  -7  -2   0  376.46   32.60
   7  -2   0  401.06   33.50
   7  -2   0  343.47   29.10
   7  -2   0  402.16   34.00
  -7   2   0  469.05   33.20
   7   2   0  317.97   32.50
   7   2   0  356.66   30.00
   7   2   0  360.06   33.20
  -7   2   0  379.66   31.40
   8  -2   0  361.16   33.80
  -8  -2   0  355.46   32.80
  -8  -2   0  366.06   31.50
   8  -2   0  435.86   35.40
   8   2   0  414.16   34.60
   8   2   0  374.46   34.20
  -8   2   0  321.57   31.30
  -8   2   0  357.56   32.70
   8   2   0  354.46   30.00
  -9  -2   0  159.18   17.30
   9  -2   0  146.89   19.90
  -9  -2   0  142.09   18.30
   9  -2   0  132.69   19.60
   9   2   0  148.39   20.00
   9   2   0  140.89   19.60
  -9   2   0  165.88   19.60
  -9   2   0  124.39   16.60
 -10  -2   0   -1.20    3.90
  10  -2   0    7.10    6.10
 -10  -2   0    1.20    3.50
  10  -2   0   -2.30    4.50
  10   2   0    3.60    5.60
 -10   2   0    5.30    4.20
 -10   2   0   -0.70    4.00
  10   2   0   -1.60    4.60
 -11  -2   0   45.70   10.70
  11  -2   0   31.80   10.70
  11  -2   0   40.90   11.80
 -11   2   0   43.30    9.80
 -11   2   0   38.50    9.70
  11   2   0   32.50   10.80
 -12  -2   0   15.90    7.80
  12  -2   0    4.70    6.50
  12   2   0    0.80    5.70
 -12   2   0   22.10    8.60
   0  -3   0   -0.10    0.60
   0  -3   0   -0.20    0.50
   0  -3   0    0.20    0.40
   0  -3   0    0.80    0.70
   0  -3   0    0.10    0.50
   0   3   0    1.00    0.60
   0   3   0    0.60    0.60
   0   3   0    0.40    0.50
   0   3   0    0.60    0.70
  -1  -3   0  240.18   19.60
  -1  -3   0  293.47   19.60
   1  -3   0  244.48   19.50
  -1  -3   0  268.87   19.70
   1  -3   0  243.78   19.30
   1  -3   0  246.08   19.60
   1  -3   0  254.67   19.70
   1  -3   0  235.48   19.90
  -1  -3   0  216.48   19.70
  -1   3   0  255.67   19.60
  -1   3   0  244.98   19.60
   1   3   0  269.67   19.70
   1   3   0  222.38   19.40
  -1   3   0  261.27   19.40
  -1   3   0  252.07   19.60
   1   3   0  269.97   19.80
   1   3   0  243.98   19.80
   1   3   0  244.38   19.50
  -2  -3   0 9441.36  708.33
   2  -3   0 9575.44  708.23
  -2  -3   0 9861.71  706.53
   2  -3   0 9583.14  708.83
   2  -3   0 9712.63  707.03
  -2  -3   0 9649.53  710.23
  -2  -3   0 9216.58  710.03
  -2  -3   0 8948.40  712.43
   2  -3   0 9256.77  713.53
  -2  -3   0 9636.34  709.53
  -2   3   0 9999.00  709.73
   2   3   0 8527.25  705.83
  -2   3   0 9065.89  708.53
  -2   3   0 8828.02  707.33
  -2   3   0 9368.36  707.93
   2   3   0 9661.33  710.53
   2   3   0 9295.07  706.93
   2   3   0 8970.70  711.33
  -2   3   0 9170.78  706.83
  -3  -3   0  262.67   20.10
  -3  -3   0  267.07   21.00
   3  -3   0  248.88   20.90
   3  -3   0  247.28   20.70
  -3  -3   0  248.08   20.70
  -3  -3   0  236.78   20.00
   3  -3   0  246.28   19.60
   3   3   0  241.08   20.00
  -3   3   0  249.58   20.60
   3   3   0  226.38   20.80
   3   3   0  239.78   21.00
   3   3   0  248.98   19.90
  -3   3   0  265.37   20.30
  -4  -3   0   75.79    7.70
   4  -3   0   73.49    7.10
  -4  -3   0   78.19    9.50
   4  -3   0   93.89   10.50
   4  -3   0   76.19    6.70
   4  -3   0   66.69    9.10
   4   3   0   67.89    9.30
  -4   3   0   81.79    7.90
  -4   3   0   92.99    8.70
   4   3   0   77.79    7.50
   4   3   0   80.19   10.00
  -5  -3   0    6.40    2.40
   5  -3   0    6.30    1.90
   5  -3   0    8.00    3.70
  -5  -3   0    6.10    2.90
   5  -3   0    2.50    1.30
   5  -3   0    2.20    2.80
   5   3   0    4.00    1.90
  -5   3   0   -0.40    1.60
   5   3   0    5.50    3.40
   5   3   0    0.10    2.30
  -5   3   0    6.90    2.70
  -6  -3   0  448.76   36.90
   6  -3   0  432.66   33.90
  -6  -3   0  448.56   35.70
   6  -3   0  472.55   38.10
   6  -3   0  389.86   34.30
   6  -3   0  462.15   37.50
  -6   3   0  443.76   36.50
   6   3   0  447.06   35.00
   6   3   0  448.16   37.50
  -6   3   0  434.96   35.80
   6   3   0  392.66   37.00
  -7  -3   0   73.69    9.30
   7  -3   0   83.49   12.60
   7  -3   0   61.79   10.50
   7  -3   0   57.09    6.10
  -7  -3   0   72.09   10.90
   7   3   0   70.19   11.30
  -7   3   0   56.99    9.00
  -7   3   0   60.19    9.70
   7   3   0   79.19    8.80
   7   3   0   64.99   11.10
  -8  -3   0  117.39   13.70
   8  -3   0  103.99   15.90
  -8  -3   0   89.49   13.90
   8  -3   0  102.69   15.20
   8   3   0   91.89   15.40
  -8   3   0  100.99   13.00
  -8   3   0  114.29   15.10
   8   3   0  127.19   12.50
   8   3   0   94.09   15.20
   9  -3   0   54.19   11.80
  -9  -3   0   59.89    9.20
  -9  -3   0   42.90    9.70
   9  -3   0   46.90   10.60
   9   3   0   49.00   11.00
   9   3   0   42.10   10.00
  -9   3   0   37.20    8.90
  -9   3   0   52.29    9.30
  10  -3   0  174.88   24.40
  10  -3   0  218.78   26.50
 -10  -3   0  166.68   22.10
 -10  -3   0  195.78   20.90
  10   3   0  159.88   23.00
 -10   3   0  181.88   22.80
 -10   3   0  171.18   20.90
  10   3   0  182.78   24.70
  11  -3   0    0.70    5.30
 -11  -3   0    0.30    5.00
  11  -3   0   -3.40    4.00
 -11   3   0    4.20    4.50
 -11   3   0   -0.60    3.80
  11   3   0   -2.70    4.90
  12  -3   0    3.20    6.00
 -12  -3   0   -3.30    4.40
  12   3   0    8.60    7.50
 -12   3   0    6.20    6.00
   0  -4   0   27.90    3.50
   0  -4   0   26.00    2.70
   0  -4   0   27.70    3.20
   0  -4   0   27.50    3.20
   0  -4   0   25.90    3.00
   0   4   0   31.30    3.40
   0   4   0   31.20    3.30
   0   4   0   25.80    3.10
   0   4   0   32.00    2.80
   1  -4   0 7329.57  539.75
  -1  -4   0 6665.23  541.35
   1  -4   0 7384.06  543.65
  -1  -4   0 8063.79  544.85
   1  -4   0 6733.03  540.65
   1  -4   0 7128.29  539.05
  -1  -4   0 6771.52  541.55
   1  -4   0 6975.90  541.25
  -1  -4   0 7296.07  542.65
   1   4   0 7337.57  540.05
  -1   4   0 6495.75  539.65
   1   4   0 6776.52  543.15
  -1   4   0 7557.74  540.15
  -1   4   0 7195.28  543.15
   1   4   0 6817.32  540.45
   1   4   0 7749.32  540.85
   2  -4   0 4041.80  302.47
  -2  -4   0 4547.94  303.57
   2  -4   0 4020.30  302.97
  -2  -4   0 3900.61  302.87
  -2  -4   0 4060.59  302.87
   2  -4   0 4163.18  303.37
   2  -4   0 4003.30  303.27
  -2  -4   0 3858.31  303.47
  -2  -4   0 3603.34  303.27
  -2  -4   0 4127.59  303.07
  -2   4   0 4356.06  303.17
  -2   4   0 3975.80  303.07
  -2   4   0 4034.40  303.27
  -2   4   0 3671.33  303.07
   2   4   0 4022.70  303.07
   2   4   0 3928.01  302.67
  -2   4   0 3882.71  302.57
   2   4   0 3987.30  303.47
   2   4   0 3978.90  303.37
   3  -4   0 1689.43  130.79
  -3  -4   0 1651.73  130.69
  -3  -4   0 1701.63  130.89
   3  -4   0 1705.33  129.39
   3  -4   0 1687.73  130.79
  -3  -4   0 1558.54  129.89
  -3   4   0 1717.33  129.69
   3   4   0 1819.02  130.29
  -3   4   0 1827.62  130.39
  -3   4   0 1601.84  130.39
   3   4   0 1809.22  131.09
   3   4   0 1743.73  129.79
   4  -4   0  511.05   40.70
  -4  -4   0  489.55   39.50
  -4  -4   0  517.75   40.60
   4  -4   0  485.55   38.80
   4  -4   0  553.64   40.90
   4  -4   0  501.85   38.50
  -4   4   0  509.95   39.90
   4   4   0  478.55   40.70
   4   4   0  488.95   39.50
   4   4   0  480.45   40.80
  -4   4   0  512.95   40.30
   5  -4   0  171.08   14.80
  -5  -4   0  173.58   16.80
   5  -4   0  170.88   17.00
   5  -4   0  179.78   14.50
  -5  -4   0  146.99   15.50
   5  -4   0  180.88   17.40
  -5   4   0  190.98   16.80
   5   4   0  199.18   17.60
  -5   4   0  180.48   16.10
   5   4   0  218.88   16.00
   5   4   0  198.98   17.80
   6  -4   0   34.80    7.10
   6  -4   0   30.00    4.10
  -6  -4   0   36.70    6.70
   6  -4   0   28.30    6.80
   6  -4   0   30.60    3.70
  -6  -4   0   25.00    5.10
  -6   4   0   32.80    5.90
   6   4   0   32.20    7.10
   6   4   0   28.20    6.90
  -6   4   0   35.30    6.50
   6   4   0   35.90    5.40
  -7  -4   0  135.19   15.40
   7  -4   0  166.88   19.50
   7  -4   0  142.79   12.10
   7  -4   0  163.38   18.40
  -7  -4   0  119.29   16.10
  -7   4   0  159.58   17.50
   7   4   0  146.49   18.00
   7   4   0  160.18   19.00
   7   4   0  145.79   13.70
  -7   4   0  148.89   16.40
   8  -4   0   17.60    6.80
  -8  -4   0   24.40    5.80
   8  -4   0   24.20    7.70
  -8  -4   0   28.00    7.20
   8   4   0   21.60    7.20
  -8   4   0   23.10    6.60
   8   4   0   20.70    7.00
  -8   4   0   16.30    5.10
   8   4   0   17.50    4.50
   9  -4   0   69.59   13.30
  -9  -4   0   64.39    9.80
  -9  -4   0   38.70    9.60
   9  -4   0   49.20   11.00
  -9   4   0   56.99    9.90
   9   4   0   67.59   12.50
   9   4   0   79.59   13.30
  -9   4   0   58.79   11.30
 -10  -4   0    3.10    4.10
  10  -4   0    1.30    4.90
  10  -4   0   -3.00    4.10
 -10  -4   0    2.20    4.30
 -10   4   0    0.30    4.20
 -10   4   0   -1.60    3.40
  10   4   0    2.30    5.80
  11  -4   0  172.58   23.90
  11  -4   0   97.29   17.80
 -11  -4   0  121.99   18.40
 -11   4   0  100.59   15.90
 -11   4   0  102.99   17.00
  11   4   0  110.69   19.10
  12  -4   0   29.50   10.50
 -12  -4   0   43.80   11.20
  12   4   0   18.60    9.50
 -12   4   0   32.90   13.50
 -12   4   0   32.70    9.90
   0  -5   0   -0.50    0.60
   0  -5   0    1.00    1.00
   0  -5   0   -0.20    1.20
   0  -5   0    0.10    1.00
   0  -5   0    0.90    0.90
   0   5   0    0.10    0.80
   0   5   0   -0.20    0.80
   0   5   0    1.40    1.30
   0   5   0    0.10    1.10
  -1  -5   0    2.60    1.60
  -1  -5   0    2.80    1.20
  -1  -5   0    2.90    1.40
   1  -5   0    4.10    1.40
   1  -5   0    2.90    1.40
   1  -5   0    2.90    1.20
   1  -5   0    2.30    1.20
  -1  -5   0    3.40    1.40
   1  -5   0    4.40    1.90
  -1  -5   0    1.60    1.30
   1   5   0    3.70    1.40
  -1   5   0    2.80    1.20
   1   5   0    1.10    1.30
   1   5   0    1.70    1.40
   1   5   0    2.40    1.40
   1   5   0    3.40    1.60
  -1   5   0    2.40    1.20
  -1   5   0    5.00    1.70
  -1   5   0    0.60    1.10
  -2  -5   0 1086.49   78.69
   2  -5   0 1016.80   78.69
   2  -5   0 1034.80   77.99
  -2  -5   0  941.21   78.79
   2  -5   0  974.90   79.39
  -2  -5   0 1014.50   78.39
  -2  -5   0  996.20   78.49
   2  -5   0 1005.30   78.79
  -2   5   0 1054.79   78.59
  -2   5   0 1096.99   78.19
  -2   5   0 1032.70   78.69
   2   5   0  973.40   78.19
   2   5   0 1017.40   78.89
   2   5   0 1001.90   78.39
   2   5   0 1128.79   78.89
  -3  -5   0  179.88   16.10
   3  -5   0  201.18   16.90
   3  -5   0  182.78   15.40
  -3  -5   0  191.08   17.00
   3  -5   0  187.98   16.70
  -3  -5   0  210.48   16.20
  -3  -5   0  186.38   16.90
  -3   5   0  186.68   15.80
   3   5   0  208.08   16.50
  -3   5   0  187.98   16.50
  -3   5   0  215.28   16.60
   3   5   0  212.28   17.20
   3   5   0  193.38   15.80
   4  -5   0    1.80    2.00
  -4  -5   0   -1.10    1.40
  -4  -5   0    1.30    1.80
   4  -5   0    2.10    2.30
  -4  -5   0    3.50    2.30
   4  -5   0    3.50    1.30
   4   5   0    6.60    2.30
  -4   5   0    0.30    1.60
  -4   5   0    4.10    2.60
   4   5   0    1.30    2.30
  -4   5   0    4.50    2.20
  -5  -5   0  218.38   21.00
   5  -5   0  261.37   22.90
  -5  -5   0  257.07   22.40
   5  -5   0  237.18   19.70
   5  -5   0  245.18   22.50
   5  -5   0  255.17   19.90
  -5   5   0  251.07   21.50
   5   5   0  276.07   21.40
  -5   5   0  275.87   22.20
  -6  -5   0  262.97   23.40
   6  -5   0  268.27   25.40
   6  -5   0  271.87   21.50
  -6  -5   0  321.57   25.40
   6  -5   0  296.47   25.40
   6  -5   0  282.27   21.80
   6   5   0  282.27   25.40
  -6   5   0  272.47   23.80
   6   5   0  283.97   25.40
  -6   5   0  248.08   23.90
   6   5   0  240.28   23.00
  -7  -5   0  503.65   37.70
   7  -5   0  403.66   37.10
   7  -5   0  415.26   33.00
   7  -5   0  379.86   37.70
  -7  -5   0  393.46   35.20
   7   5   0  459.45   35.20
  -7   5   0  362.56   35.40
   7   5   0  412.66   37.40
   7   5   0  492.85   38.40
  -7   5   0  475.05   36.90
   8  -5   0   18.00    6.90
   8  -5   0   32.20    8.20
  -8  -5   0   20.50    6.40
  -8  -5   0   26.70    6.20
  -8   5   0   22.10    6.00
  -8   5   0   26.20    6.90
   8   5   0   33.40    8.40
   8   5   0   24.80    5.40
  -9  -5   0   65.09   11.50
   9  -5   0   54.99   11.80
  -9  -5   0   65.39   10.20
   9  -5   0   62.09   13.30
   9   5   0   67.89   13.00
   9   5   0   69.79   10.30
  -9   5   0   46.40   10.30
  -9   5   0   56.99   10.00
  10  -5   0  228.48   29.20
 -10  -5   0  281.47   30.10
 -10  -5   0  242.28   22.90
  10  -5   0  223.28   28.60
 -10   5   0  244.98   26.50
 -10   5   0  196.68   25.70
  10   5   0  303.47   32.00
 -11  -5   0   22.10    8.00
  11  -5   0   26.50    9.00
  11  -5   0   14.80    8.00
 -11   5   0   30.80    9.10
  11   5   0   15.00    8.30
 -11   5   0   11.80    5.80
 -12  -5   0    3.50    5.50
  12  -5   0    6.50    6.60
 -12   5   0   -0.40    5.30
  12   5   0    3.80    7.00
 -12   5   0   13.00    6.00
   0  -6   0  863.11   66.29
   0  -6   0  852.91   65.89
   0  -6   0  806.72   65.79
   0  -6   0  832.32   66.49
   0   6   0  855.61   66.19
   0   6   0  909.21   66.19
   0   6   0  904.31   66.29
   0   6   0  887.51   65.89
  -1  -6   0  252.57   20.70
   1  -6   0  288.87   20.30
   1  -6   0  291.87   20.70
   1  -6   0  252.87   21.00
  -1  -6   0  237.88   20.50
  -1  -6   0  240.58   20.20
   1  -6   0  253.07   20.20
   1  -6   0  254.47   20.10
  -1  -6   0  230.18   20.20
  -1   6   0  240.48   20.00
   1   6   0  265.87   19.90
  -1   6   0  259.77   20.30
   1   6   0  224.78   20.50
   1   6   0  250.67   20.70
   1   6   0  253.77   20.40
   1   6   0  254.07   20.60
   1   6   0  288.57   20.50
  -1   6   0  241.78   20.40
  -1   6   0  251.87   20.30
   2  -6   0    0.50    1.50
   2  -6   0    0.90    1.40
  -2  -6   0    0.80    1.20
   2  -6   0    0.60    1.90
   2  -6   0   -0.50    0.90
  -2  -6   0    0.50    1.60
  -2  -6   0    4.10    1.90
   2   6   0    1.80    1.60
   2   6   0    0.20    1.20
  -2   6   0   -0.40    1.10
  -2   6   0    0.70    1.20
  -2   6   0    0.60    1.40
   2   6   0   -0.30    1.20
   2   6   0    1.30    1.40
  -3  -6   0   16.60    2.90
  -3  -6   0    7.80    2.80
  -3  -6   0   13.10    2.80
   3  -6   0   10.50    3.00
   3  -6   0   12.00    3.20
   3  -6   0   11.10    2.00
  -3   6   0   11.00    2.50
   3   6   0   13.70    3.10
   3   6   0   10.10    2.30
  -3   6   0   14.60    3.00
  -3   6   0   10.40    2.80
   3   6   0   11.50    3.20
   4  -6   0 4111.69  303.47
   4  -6   0 4209.18  305.67
   4  -6   0 4170.98  305.67
  -4  -6   0 3934.71  304.57
  -4  -6   0 4107.79  304.57
  -4   6   0 4209.68  304.97
  -4   6   0 4007.20  303.97
  -4   6   0 3827.32  304.97
   4   6   0 3722.73  304.67
   4   6   0 3873.31  305.57
   5  -6   0  124.79   10.20
   5  -6   0  152.28   15.30
   5  -6   0  115.49   10.20
  -5  -6   0  116.59   11.60
   5  -6   0  126.29   14.40
  -5  -6   0  138.59   13.10
  -5  -6   0  127.79   11.90
  -5   6   0  136.39   12.30
   5   6   0  109.29   14.00
   5   6   0  123.39   11.80
  -5   6   0  120.39   12.30
   6  -6   0   34.90    7.60
   6  -6   0   40.50    8.00
  -6  -6   0   21.30    5.70
   6  -6   0   34.60    3.70
   6  -6   0   33.90    3.80
  -6  -6   0   28.10    5.50
  -6  -6   0   32.80    5.70
   6   6   0   43.30    7.90
   6   6   0   28.50    5.50
  -6   6   0   28.50    6.00
  -6   6   0   28.60    5.70
  -7  -6   0  155.08   18.70
  -7  -6   0  170.88   15.60
   7  -6   0  151.38   12.90
   7  -6   0  165.28   19.50
  -7  -6   0  162.48   15.60
   7  -6   0  188.78   21.00
   7   6   0  202.18   21.20
  -7   6   0  174.68   16.70
  -7   6   0  148.59   17.10
   7   6   0  162.58   15.40
  -8  -6   0  612.34   54.59
  -8  -6   0  658.13   52.89
  -8  -6   0  663.73   53.09
   8  -6   0  682.63   55.59
   8  -6   0  644.44   56.39
  -8   6   0  637.44   53.59
   8   6   0  679.33   52.59
   8   6   0  726.43   56.49
  -8   6   0  571.74   53.59
  -9  -6   0   22.30    5.90
  -9  -6   0   17.60    5.10
  -9  -6   0   17.60    6.90
   9  -6   0    4.90    5.70
   9  -6   0   13.20    6.70
  -9   6   0   16.90    6.10
  -9   6   0   10.90    4.90
   9   6   0   14.40    4.70
   9   6   0   13.70    6.50
 -10  -6   0   -5.60    3.30
  10  -6   0    4.70    5.70
 -10  -6   0   10.80    4.10
  10  -6   0    4.50    6.20
  10   6   0   -3.70    4.30
 -10   6   0    1.50    3.80
 -10   6   0   12.60    6.10
 -11  -6   0    1.00    5.60
  11  -6   0   17.20    8.40
  11  -6   0   13.10    7.70
 -11   6   0   13.80    6.20
  11   6   0    6.90    6.80
 -11   6   0    3.90    5.70
  12  -6   0   61.59   14.60
 -12  -6   0   71.19   14.50
 -12   6   0   64.39   12.70
 -12   6   0   36.40   10.40
  12   6   0   60.19   15.10
   0  -7   0    0.50    1.20
   0  -7   0    0.90    1.70
   0  -7   0    0.10    0.90
   0  -7   0    2.40    1.20
   0  -7   0   -0.20    1.30
   0   7   0    1.10    1.20
   0   7   0    2.30    1.20
   0   7   0    0.00    1.50
   0   7   0    0.20    1.30
   0   7   0    0.10    1.30
   1  -7   0  414.06   33.80
   1  -7   0  433.06   35.00
  -1  -7   0  416.56   34.60
  -1  -7   0  475.45   34.20
   1  -7   0  497.95   34.70
  -1   7   0  432.56   34.20
  -1   7   0  432.56   34.30
   1   7   0  438.56   34.30
  -1   7   0  406.86   33.80
   1   7   0  422.46   34.70
   1   7   0  466.15   34.70
   1   7   0  450.05   34.70
   1   7   0  422.26   34.20
   1   7   0  429.76   33.80
   2  -7   0  194.78   16.80
  -2  -7   0  202.78   17.30
  -2  -7   0  201.08   17.10
   2  -7   0  195.48   17.20
  -2  -7   0  201.68   16.70
   2  -7   0  207.18   16.40
   2  -7   0  204.28   17.80
  -2   7   0  202.88   16.50
   2   7   0  201.48   17.20
   2   7   0  201.48   16.80
   2   7   0  211.68   17.20
  -2   7   0  198.68   16.90
  -2   7   0  208.58   16.80
   2   7   0  203.28   16.80
   3  -7   0  241.58   19.90
  -3  -7   0  185.38   19.40
  -3  -7   0  222.88   19.20
  -3  -7   0  264.47   19.20
   3  -7   0  231.38   18.30
   3  -7   0  210.78   19.30
   3   7   0  214.98   18.60
   3   7   0  246.68   19.60
  -3   7   0  227.38   19.30
  -3   7   0  245.78   19.40
   3   7   0  241.78   20.00
  -3   7   0  225.78   18.70
   4  -7   0  791.62   60.09
  -4  -7   0  700.83   58.99
  -4  -7   0  704.13   58.89
  -4  -7   0  938.01   60.89
   4  -7   0  781.62   57.99
   4  -7   0  779.72   60.19
  -4   7   0  753.02   58.49
  -4   7   0  679.73   59.19
   4   7   0  679.13   59.19
  -4   7   0  804.72   59.79
   4   7   0  760.92   60.29
   5  -7   0  848.22   69.59
  -5  -7   0  877.61   68.49
   5  -7   0  912.51   69.89
   5  -7   0  856.61   66.79
  -5  -7   0  871.81   69.79
   5   7   0  887.91   69.99
  -5   7   0  885.31   68.89
   5   7   0  899.71   68.69
  -5   7   0  847.92   69.09
   6  -7   0  144.39   16.10
  -6  -7   0  134.29   12.70
  -6  -7   0  117.79   15.10
   6  -7   0  132.09   16.10
   6  -7   0  123.39   10.50
   6  -7   0  125.99   10.40
  -6  -7   0  137.69   12.60
  -6   7   0  120.69   14.50
   6   7   0  136.49   15.90
   6   7   0  129.49   12.70
  -6   7   0  111.49   13.60
  -7  -7   0   38.00    7.20
   7  -7   0   58.29   10.10
  -7  -7   0   52.39    9.60
   7  -7   0   39.40    9.60
  -7  -7   0   56.19    8.50
  -7   7   0   65.99    9.40
  -7   7   0   54.29    8.80
   7   7   0   59.79    8.40
   7   7   0   58.99   10.40
  -8  -7   0   31.20    6.90
   8  -7   0   30.40    9.00
  -8  -7   0   38.50    6.80
  -8  -7   0   31.20    8.10
   8  -7   0   25.10    7.50
  -8   7   0   26.80    7.30
   8   7   0   42.50    9.60
  -8   7   0   31.40    7.40
   8   7   0   31.60    6.50
  -9  -7   0  223.48   20.80
   9  -7   0  281.37   30.20
   9  -7   0  172.98   24.20
  -9  -7   0  200.98   25.00
  -9  -7   0  211.48   20.20
   9   7   0  275.47   28.80
   9   7   0  169.38   19.20
  -9   7   0  244.68   22.40
  -9   7   0  217.68   23.50
 -10  -7   0   -0.40    4.40
  10  -7   0   -2.80    3.90
  10  -7   0    4.90    5.40
 -10  -7   0    3.00    4.90
  10   7   0    5.10    5.30
 -10   7   0   -0.50    3.70
 -10   7   0   -5.50    2.70
 -11  -7   0    4.30    6.30
  11  -7   0   12.80    8.00
  11  -7   0   -4.70    4.40
 -11   7   0    6.00    5.00
 -11   7   0    2.30    4.90
  11   7   0   -1.70    4.70
 -12  -7   0   11.70    7.30
  12  -7   0    2.60    5.40
 -12   7   0   15.00    6.90
 -12   7   0   10.40    5.30
  12   7   0    7.70    7.60
   0  -8   0 1364.86  103.69
   0  -8   0 1340.37  103.79
   0  -8   0 1321.57  104.19
   0  -8   0 1289.97  104.59
   0   8   0 1361.96  104.09
   0   8   0 1375.66  104.69
   0   8   0 1433.96  103.89
   0   8   0 1408.66  104.39
  -1  -8   0  527.75   40.90
  -1  -8   0  512.25   40.20
  -1  -8   0  622.14   40.70
   1  -8   0  471.45   39.80
   1  -8   0  518.25   40.70
   1  -8   0  495.65   41.10
   1   8   0  490.75   39.90
  -1   8   0  477.25   39.90
   1   8   0  481.25   40.90
   1   8   0  517.55   40.80
  -1   8   0  536.55   40.40
  -1   8   0  554.34   40.50
   1   8   0  535.15   40.40
   2  -8   0  219.68   17.30
  -2  -8   0  181.28   17.60
  -2  -8   0  222.98   17.40
   2  -8   0  198.08   16.90
   2  -8   0  198.18   18.20
   2  -8   0  236.78   18.00
  -2  -8   0  207.88   17.70
   2   8   0  189.28   17.60
  -2   8   0  219.48   17.20
   2   8   0  216.38   17.70
  -2   8   0  208.58   17.10
  -2   8   0  218.78   17.50
   2   8   0  181.98   17.20
  -3  -8   0  359.66   31.50
   3  -8   0  386.36   32.10
  -3  -8   0  351.56   32.00
   3  -8   0  393.76   30.70
   3  -8   0  401.86   31.70
  -3  -8   0  392.96   31.30
   3   8   0  426.06   31.20
  -3   8   0  429.26   31.80
  -3   8   0  379.66   31.00
   3   8   0  422.76   32.30
   3   8   0  363.86   31.70
   4  -8   0 1313.57  100.79
  -4  -8   0 1144.39  100.79
  -4  -8   0 1328.57  100.19
   4  -8   0 1271.77   98.79
  -4  -8   0 1321.57   99.99
   4  -8   0 1344.87  101.09
  -4   8   0 1320.37  100.49
   4   8   0 1188.08  100.19
   4   8   0 1433.66  101.49
  -4   8   0 1280.27   99.49
  -4   8   0 1362.26  100.49
  -5  -8   0  166.78   15.60
   5  -8   0  169.78   14.20
  -5  -8   0  172.98   17.10
  -5  -8   0  151.58   15.60
   5  -8   0  174.18   17.00
   5  -8   0  206.58   17.30
   5   8   0  208.08   16.60
  -5   8   0  172.98   16.40
  -5   8   0  168.98   14.90
   5   8   0  185.28   17.50
  -5   8   0  185.78   16.40
  -6  -8   0   29.60    6.80
   6  -8   0   22.30    6.40
  -6  -8   0   21.70    5.20
   6  -8   0   25.20    3.30
  -6  -8   0   36.90    6.10
   6  -8   0   32.00    3.50
   6  -8   0   29.00    7.00
   6   8   0   22.10    5.30
   6   8   0   29.80    7.00
  -6   8   0   35.30    6.50
  -6   8   0   31.50    6.60
  -7  -8   0   -0.80    2.10
  -7  -8   0    1.50    3.20
   7  -8   0    4.80    3.90
  -7  -8   0    3.40    3.00
   7  -8   0   -1.30    3.40
  -7   8   0    1.10    2.90
   7   8   0   -2.60    2.80
  -7   8   0   -2.80    2.40
   7   8   0    2.70    2.90
   8  -8   0  235.48   27.00
  -8  -8   0  260.07   22.60
   8  -8   0  251.27   29.30
  -8  -8   0  276.57   23.20
  -8  -8   0  243.98   24.70
  -8   8   0  235.28   23.60
   8   8   0  250.77   22.60
  -8   8   0  216.98   23.10
   8   8   0  253.77   27.90
  -9  -8   0   13.40    4.80
  -9  -8   0   15.80    6.20
  -9  -8   0    9.10    3.70
   9  -8   0   19.80    7.60
   9  -8   0   11.10    7.00
   9   8   0   16.40    4.90
   9   8   0    9.10    6.30
  -9   8   0   15.20    5.70
  -9   8   0    6.00    4.80
  10  -8   0   57.59   12.60
  10  -8   0   66.19   14.50
 -10  -8   0   58.89   12.60
  10   8   0   46.70   12.00
 -10   8   0   60.49   11.60
 -10   8   0   56.49   10.90
 -11  -8   0   52.59   12.20
  11  -8   0   54.59   14.00
  11  -8   0   46.90   11.70
  11   8   0   48.00   12.70
 -11   8   0   41.20    9.90
 -11   8   0   33.20    9.40
  12  -8   0  111.99   23.20
 -12  -8   0  151.58   21.30
  12  -8   0  133.49   21.50
 -12   8   0  110.59   18.10
  12   8   0  125.59   21.70
 -12   8   0  147.89   20.40
   0  -9   0    0.70    1.50
   0  -9   0    1.80    1.90
   0  -9   0    1.50    1.20
   0   9   0   -1.20    1.30
   0   9   0    2.30    1.30
   0   9   0   -2.50    1.30
  -1  -9   0  287.27   24.20
   1  -9   0  280.87   24.70
   1  -9   0  307.57   24.60
   1  -9   0  314.97   24.00
   1  -9   0  311.67   25.50
  -1  -9   0  307.37   25.20
   1   9   0  311.97   24.10
   1   9   0  286.07   25.20
   1   9   0  267.07   24.80
  -1   9   0  305.77   24.50
  -1   9   0  312.57   24.70
   1   9   0  346.57   24.70
   2  -9   0 1378.56  108.99
   2  -9   0 1553.74  109.89
  -2  -9   0 1434.36  109.19
   2  -9   0 1413.76  110.39
  -2  -9   0 1560.54  109.99
   2  -9   0 1424.16  109.29
  -2   9   0 1413.76  108.89
  -2   9   0 1372.76  108.99
   2   9   0 1382.36  109.49
  -2   9   0 1408.96  109.29
   2   9   0 1391.26  109.39
   2   9   0 1391.86  109.69
  -3  -9   0  108.39   10.40
   3  -9   0   79.59   11.50
  -3  -9   0   99.59    9.60
   3  -9   0  103.29   11.60
   3  -9   0   88.69    9.70
   3  -9   0  110.79    9.20
  -3  -9   0   75.89   10.70
  -3   9   0  112.69   10.20
   3   9   0  115.49   10.70
   3   9   0  113.79   10.60
   3   9   0  113.39    9.70
  -3   9   0  104.59    9.50
   4  -9   0    1.10    2.10
  -4  -9   0    2.40    2.10
   4  -9   0   -0.10    1.00
  -4  -9   0   -0.50    2.00
  -4  -9   0    0.40    1.60
   4  -9   0   -0.80    1.50
   4   9   0    1.40    2.30
  -4   9   0   -0.90    1.50
   4   9   0    2.90    2.40
  -4   9   0    1.30    1.60
  -4   9   0   -0.70    1.80
  -5  -9   0   23.90    5.00
  -5  -9   0   28.90    5.10
   5  -9   0   18.70    5.30
   5  -9   0   25.50    5.70
  -5  -9   0   22.30    5.60
   5  -9   0   29.30    3.60
  -5   9   0   26.10    5.50
  -5   9   0   29.60    4.50
  -5   9   0   24.40    5.20
   5   9   0   20.40    5.80
   5   9   0   29.30    5.50
   6  -9   0 1978.00  153.38
   6  -9   0 1830.02  153.28
   6  -9   0 2047.40  157.18
  -6  -9   0 2011.00  157.28
  -6  -9   0 1940.71  155.58
   6  -9   0 2118.79  157.78
   6   9   0 2226.78  156.28
   6   9   0 2157.18  157.88
  -6   9   0 2091.79  156.28
  -6   9   0 1980.40  156.48
   7  -9   0    4.80    4.10
  -7  -9   0    5.00    3.30
   7  -9   0   -1.60    2.80
  -7  -9   0    9.00    3.70
  -7  -9   0    3.20    3.70
   7   9   0   -4.70    3.30
  -7   9   0   -2.80    2.50
  -7   9   0   -2.70    2.60
   7   9   0    6.90    3.60
   8  -9   0   31.60    9.10
  -8  -9   0   13.40    4.50
  -8  -9   0   17.30    5.10
  -8  -9   0    9.40    5.50
   8  -9   0   22.20    7.00
   8   9   0   21.00    5.60
  -8   9   0   18.30    6.30
   8   9   0   24.60    7.60
  -8   9   0   34.20    7.60
   9  -9   0   39.20   10.00
  -9  -9   0   50.99   10.70
  -9  -9   0   48.10    8.40
   9  -9   0   90.19   16.20
   9   9   0   36.50    7.70
   9   9   0   60.09   12.90
  -9   9   0   47.20   10.00
  -9   9   0   58.79   10.60
 -10  -9   0  123.99   19.40
  10  -9   0  130.99   21.80
  10  -9   0  155.58   21.70
 -10   9   0  132.09   18.10
  10   9   0  164.98   22.70
 -10   9   0  156.58   19.80
  11  -9   0   14.40    8.00
 -11  -9   0   22.20    8.00
  11  -9   0   12.20    7.80
 -11   9   0    7.50    6.00
 -11   9   0   23.60    7.90
  11   9   0   21.10    9.70
  12  -9   0   19.10    8.90
 -12  -9   0    8.40    6.20
  12  -9   0    4.60    5.90
  12   9   0    9.90    8.90
 -12   9   0   18.80    7.80
 -12   9   0    6.90    5.90
   0 -10   0    0.30    1.30
   0 -10   0    2.50    1.80
   0 -10   0    3.90    2.30
   0  10   0    8.60    2.90
   0  10   0   -0.40    1.60
   0  10   0    4.70    1.70
   1 -10   0  967.30   75.89
   1 -10   0  886.81   75.09
  -1 -10   0 1015.30   76.79
  -1 -10   0  920.81   75.49
   1 -10   0  971.30   76.89
  -1 -10   0  986.00   75.99
   1 -10   0  962.10   76.19
   1  10   0 1012.50   75.39
   1  10   0 1030.80   75.89
  -1  10   0  972.40   75.79
  -1  10   0 1038.60   76.09
   1  10   0 1075.39   76.49
   2 -10   0   16.10    4.40
  -2 -10   0   23.70    4.70
  -2 -10   0   22.50    3.80
   2 -10   0   18.70    4.10
   2 -10   0   18.40    3.40
  -2  10   0   24.40    4.00
   2  10   0   32.90    5.20
  -2  10   0   17.00    3.60
  -2  10   0   23.10    3.70
   2  10   0   21.50    4.10
   2  10   0   24.60    3.20
   3 -10   0  856.91   66.89
  -3 -10   0  834.22   66.49
  -3 -10   0  794.82   66.79
   3 -10   0  891.41   67.99
  -3 -10   0  714.33   65.69
   3 -10   0  949.31   66.39
  -3  10   0  863.41   65.69
  -3  10   0  907.91   66.49
   3  10   0  830.32   66.69
   3  10   0  873.31   66.79
   4 -10   0    4.70    3.00
   4 -10   0    7.00    1.90
  -4 -10   0    5.50    3.00
  -4 -10   0    2.40    2.40
  -4 -10   0    5.30    2.40
   4 -10   0   -0.30    1.80
  -4  10   0    1.70    2.20
   4  10   0    4.30    3.20
  -4  10   0    1.50    2.40
   4  10   0    6.80    3.20
  -4  10   0    5.00    2.20
   5 -10   0  896.61   72.09
   5 -10   0  879.11   69.59
  -5 -10   0  903.81   71.49
   5 -10   0 1014.40   73.09
  -5 -10   0  741.43   70.59
  -5  10   0  968.60   71.89
   5  10   0  955.10   72.99
   5  10   0  937.51   71.89
  -5  10   0 1022.60   72.19
  -5  10   0  860.81   70.29
  -6 -10   0   91.69   10.40
   6 -10   0   63.89   11.00
   6 -10   0   84.29   11.80
  -6 -10   0   90.39   12.20
  -6 -10   0   71.49   10.00
  -6  10   0   68.19    8.00
   6  10   0   63.59    9.90
  -6  10   0   83.79   10.70
   6  10   0   77.29   11.90
  -6  10   0   59.09    9.70
   7 -10   0  863.51   66.49
  -7 -10   0  830.72   63.69
  -7 -10   0  746.43   62.99
   7 -10   0  785.62   65.09
  -7 -10   0  955.60   66.39
   7  10   0  767.82   63.59
   7  10   0  709.73   65.19
  -7  10   0  782.12   64.09
  -7  10   0  736.43   64.19
  -8 -10   0   18.90    5.30
   8 -10   0   20.60    7.00
  -8 -10   0   16.20    5.00
  -8 -10   0   22.70    7.20
   8 -10   0   11.40    6.50
  -8  10   0   28.50    7.00
  -8  10   0   17.60    5.40
   8  10   0   20.90    7.80
   8  10   0   15.90    5.20
   9 -10   0   82.89   15.00
  -9 -10   0   77.89   14.50
  -9 -10   0  102.69   12.70
   9 -10   0   92.29   16.40
   9  10   0   93.59   16.20
   9  10   0   97.29   13.00
  -9  10   0   93.89   13.90
  -9  10   0   77.99   13.40
 -10 -10   0    9.10    5.70
  10 -10   0   -3.60    3.50
  10 -10   0   -4.40    5.40
 -10  10   0    0.20    3.60
  10  10   0   -0.20    5.90
 -10  10   0   -4.70    3.40
 -11 -10   0   28.80    9.00
  11 -10   0   49.30   12.70
  11 -10   0   40.50   11.10
 -11  10   0   22.30    7.20
  11  10   0   37.20   11.60
 -11  10   0   21.50    7.90
  12 -10   0   -1.00    5.40
  12 -10   0   14.40    9.00
 -12 -10   0    5.30    6.00
  12  10   0    8.70    8.70
 -12  10   0   -0.40    5.00
 -12  10   0    0.40    5.10
   0 -11   0   -0.50    1.50
   0 -11   0    1.60    1.40
   0 -11   0   -0.80    1.80
   0  11   0   -0.70    1.80
   0  11   0    1.10    1.40
   1 -11   0  166.48   14.10
  -1 -11   0  213.78   15.50
  -1 -11   0  152.88   15.40
   1 -11   0  195.38   15.60
   1 -11   0  158.58   15.80
   1 -11   0  161.98   14.70
  -1 -11   0  162.68   14.40
  -1  11   0  194.88   15.40
  -1  11   0  171.78   14.80
   1  11   0  153.18   15.20
   1  11   0  170.98   14.40
   1  11   0  167.38   14.80
   2 -11   0  578.94   44.70
   2 -11   0  596.14   43.80
   2 -11   0  598.74   45.70
  -2 -11   0  533.35   44.70
   2  11   0  556.34   43.30
  -2  11   0  497.25   43.80
   2  11   0  562.24   44.40
  -2  11   0  541.15   43.60
  -2  11   0  557.84   44.20
   2  11   0  559.54   44.70
  -3 -11   0  248.38   22.40
   3 -11   0  264.07   22.80
   3 -11   0  251.87   23.50
  -3 -11   0  262.77   22.80
   3 -11   0  244.48   21.80
  -3 -11   0  285.87   22.10
  -3  11   0  263.37   21.70
  -3  11   0  261.37   22.30
   3  11   0  242.58   22.40
   3  11   0  282.27   22.90
   4 -11   0   10.70    3.50
  -4 -11   0   10.20    3.60
  -4 -11   0    9.70    2.90
   4 -11   0    2.60    2.70
  -4 -11   0    8.50    3.50
  -4  11   0    7.20    3.10
   4  11   0    9.50    3.50
   4  11   0    4.50    2.80
  -4  11   0    9.40    3.40
  -4  11   0    5.80    2.70
  -5 -11   0   95.39   10.30
   5 -11   0   76.49    7.50
   5 -11   0   97.69   12.10
  -5 -11   0  102.19   11.30
  -5 -11   0   48.90    9.70
   5 -11   0   80.19   11.00
   5  11   0   77.09   10.40
  -5  11   0   95.79    8.80
  -5  11   0  101.79   11.60
  -5  11   0   70.69   10.10
   5  11   0   82.09   11.50
   6 -11   0  642.74   57.09
  -6 -11   0  840.22   56.49
  -6 -11   0  702.13   56.39
  -6 -11   0  858.31   58.79
   6 -11   0  697.73   57.99
   6  11   0  734.43   58.19
  -6  11   0  659.03   54.59
   6  11   0  677.93   56.49
  -6  11   0  599.94   56.19
  -6  11   0  642.54   56.59
  -7 -11   0  205.58   15.60
   7 -11   0  126.19   17.30
  -7 -11   0  146.99   16.60
   7 -11   0  160.08   19.40
   7  11   0  147.29   19.60
  -7  11   0  149.09   17.30
   7  11   0  119.89   16.10
  -7  11   0  116.39   16.30
   8 -11   0   55.39   11.00
   8 -11   0   56.09   12.20
  -8 -11   0   76.79   12.60
  -8 -11   0   50.19    9.20
  -8 -11   0   53.39    9.00
  -8  11   0   65.49   11.00
   8  11   0   66.79   12.70
   8  11   0   60.29    9.80
  -8  11   0   76.29   11.40
  -9 -11   0    9.00    6.00
   9 -11   0    7.10    5.70
  -9 -11   0   17.50    5.20
   9 -11   0   10.60    5.80
   9  11   0   20.90    8.10
  -9  11   0   14.30    5.90
  -9  11   0   22.60    6.90
   9  11   0    7.70    4.70
 -10 -11   0  164.68   22.10
  10 -11   0  159.68   22.20
  10 -11   0  193.78   26.10
 -10  11   0  137.99   19.50
 -10  11   0  138.39   19.50
 -11 -11   0    3.20    5.10
  11 -11   0    6.20    6.10
  11 -11   0    7.50    6.60
 -11  11   0    7.70    5.50
  11  11   0   -1.40    4.50
 -11  11   0    0.30    4.80
  12 -11   0    8.80    8.30
  12 -11   0   28.00   11.50
 -12  11   0   14.00    7.30
 -12  11   0   18.40    7.00
   0 -12   0  923.61   83.69
   0 -12   0 1113.49   83.09
   0 -12   0 1246.68   85.29
   0  12   0 1067.59   84.19
   0  12   0 1098.19   83.39
   1 -12   0  486.45   41.20
  -1 -12   0  530.45   41.60
  -1 -12   0  520.15   42.30
  -1 -12   0  538.15   43.10
   1 -12   0  495.05   41.80
   1 -12   0  563.34   43.60
   1 -12   0  582.84   42.80
  -1  12   0  556.24   42.10
   1  12   0  524.45   42.00
   1  12   0  532.75   41.60
   1  12   0  548.25   42.90
  -1  12   0  528.35   42.40
   2 -12   0    4.30    1.90
  -2 -12   0    8.20    3.20
   2 -12   0    9.00    3.40
  -2 -12   0    7.90    2.50
   2 -12   0    7.60    2.90
   2  12   0    3.00    2.30
   2  12   0    5.70    1.80
   2  12   0    4.40    2.50
  -2  12   0    6.40    2.60
  -2  12   0    6.70    2.50
  -2  12   0    5.00    2.00
   3 -12   0  411.96   35.00
  -3 -12   0  359.56   32.80
   3 -12   0  436.86   33.20
   3 -12   0  425.86   34.20
  -3  12   0  399.76   33.50
   3  12   0  438.36   34.20
  -3  12   0  405.36   32.90
   3  12   0  399.66   33.70
  -4 -12   0  640.34   47.80
  -4 -12   0  601.84   48.30
   4 -12   0  551.04   48.70
   4 -12   0  657.33   48.30
  -4 -12   0  595.54   49.00
  -4  12   0  553.14   48.00
  -4  12   0  582.04   47.40
   4  12   0  605.14   48.60
  -4  12   0  591.04   48.10
   4  12   0  591.04   48.80
  -5 -12   0  233.68   17.00
  -5 -12   0  147.59   18.70
  -5 -12   0  177.48   17.00
   5 -12   0  166.88   17.60
   5 -12   0  159.58   16.90
   5  12   0  192.58   17.50
  -5  12   0  175.78   16.90
   5  12   0  207.68   18.50
  -5  12   0  176.48   17.00
  -5  12   0  154.58   15.60
   6 -12   0   21.80    6.60
  -6 -12   0   20.70    5.20
  -6 -12   0   17.10    4.70
  -6 -12   0   18.60    5.70
   6 -12   0   31.50    7.30
   6  12   0   30.60    6.70
  -6  12   0   18.80    5.30
  -6  12   0   28.70    6.40
  -6  12   0   26.00    4.40
   6  12   0   14.70    5.60
   7 -12   0    4.90    4.50
  -7 -12   0    2.00    3.00
  -7 -12   0    6.10    3.60
   7 -12   0   -0.30    3.70
  -7 -12   0   -0.50    3.80
   7  12   0    1.20    3.50
   7  12   0    6.20    5.10
  -7  12   0    5.60    4.00
  -7  12   0    2.00    3.40
   8 -12   0  443.16   40.50
   8 -12   0  464.25   42.50
  -8 -12   0  466.55   41.40
  -8 -12   0  513.65   38.90
  -8  12   0  456.95   40.00
  -8  12   0  466.55   40.20
   8  12   0  496.65   42.10
   8  12   0  369.66   38.50
   9 -12   0    6.60    5.80
  -9 -12   0   -3.10    3.70
   9 -12   0   -1.30    3.80
  -9 -12   0    3.90    3.90
   9  12   0   -3.60    4.50
   9  12   0    7.60    4.20
  -9  12   0    6.30    5.10
  -9  12   0   -1.10    3.80
  10 -12   0    3.60    5.60
 -10 -12   0   -1.60    4.50
  10 -12   0    3.70    6.80
 -10  12   0    1.80    4.00
  10  12   0    2.50    5.20
 -10  12   0   -0.60    4.00
 -11 -12   0  107.49   17.80
  11 -12   0   93.59   17.50
  11 -12   0  120.19   21.40
 -11  12   0  114.79   17.60
 -11  12   0   99.79   16.60
  11  12   0   95.39   18.70
  12 -12   0   66.29   16.20
  12 -12   0   16.50    8.50
 -12  12   0   34.00    9.70
 -12  12   0   49.60   10.60
   0 -13   0    0.60    1.60
   0 -13   0    0.00    1.10
   0 -13   0    1.00    1.30
   0 -13   0   -1.20    1.90
   0  13   0   -1.00    1.70
   0  13   0    0.90    1.50
  -1 -13   0  542.85   44.10
   1 -13   0  527.65   42.00
   1 -13   0  552.44   42.60
   1 -13   0  540.95   43.50
  -1 -13   0  553.74   42.50
  -1 -13   0  426.96   42.70
   1 -13   0  604.64   44.80
   1  13   0  590.04   43.20
   1  13   0  559.14   42.50
  -1  13   0  537.65   42.90
  -1  13   0  517.15   43.30
   1  13   0  563.84   43.80
   2 -13   0  369.66   29.60
  -2 -13   0  355.26   30.10
  -2 -13   0  403.16   31.50
   2 -13   0  344.87   30.60
   2 -13   0  352.66   31.60
  -2  13   0  387.56   30.40
  -2  13   0  375.76   30.30
   2  13   0  343.47   30.60
   2  13   0  379.06   29.30
   2  13   0  359.96   30.30
  -3 -13   0  504.35   39.30
   3 -13   0  472.35   38.90
   3 -13   0  445.36   37.70
  -3 -13   0  423.16   37.70
   3 -13   0  493.95   40.00
  -3  13   0  477.35   38.40
   3  13   0  503.65   38.80
  -3  13   0  494.45   38.00
   3  13   0  465.85   38.80
   3  13   0  448.26   36.90
   4 -13   0   19.30    5.00
   4 -13   0   17.60    4.40
  -4 -13   0   19.40    5.00
  -4 -13   0   20.20    5.40
  -4 -13   0   25.10    4.80
   4  13   0   26.70    6.10
  -4  13   0   20.10    4.60
   4  13   0   29.10    6.20
  -4  13   0   18.60    4.40
  -5 -13   0  670.23   51.59
   5 -13   0  613.04   51.39
  -5 -13   0  672.03   50.79
   5 -13   0  617.54   52.39
  -5  13   0  615.64   51.29
  -5  13   0  573.64   50.09
   5  13   0  626.54   52.29
  -5  13   0  672.63   51.69
   5  13   0  642.94   51.69
  -6 -13   0   60.19    8.30
  -6 -13   0   45.10    9.40
   6 -13   0   54.69    9.20
   6 -13   0   61.79   10.40
  -6 -13   0   51.49    8.60
   6  13   0   38.90    8.10
  -6  13   0   43.10    8.10
   6  13   0   66.39   10.70
  -6  13   0   53.09    7.10
  -6  13   0   47.70    8.80
  -7 -13   0  367.36   30.90
  -7 -13   0  341.07   30.00
   7 -13   0  366.66   32.10
   7 -13   0  333.57   32.60
  -7 -13   0  303.87   31.60
   7  13   0  438.56   33.90
  -7  13   0  321.97   30.80
   7  13   0  352.06   31.10
  -7  13   0  352.26   31.40
   8 -13   0   12.50    5.70
  -8 -13   0    6.80    3.70
   8 -13   0    9.10    5.50
  -8 -13   0   12.80    5.80
  -8  13   0   -2.60    3.30
   8  13   0    8.80    5.90
   8  13   0    4.50    4.10
  -8  13   0    7.60    4.60
   9 -13   0   83.99   15.00
  -9 -13   0  123.09   17.70
   9 -13   0   88.89   17.10
  -9  13   0  108.29   15.90
   9  13   0  117.09   15.30
  -9  13   0   72.89   13.30
   9  13   0  101.39   17.10
 -10 -13   0    2.20    4.60
  10 -13   0   13.70    7.10
  10 -13   0    7.50    7.10
  10  13   0    4.50    6.50
 -10  13   0    7.20    5.10
 -10  13   0    7.00    5.10
  11 -13   0   17.20    9.50
 -11 -13   0   14.60    8.10
  11 -13   0    9.20    7.00
 -11  13   0    4.90    5.40
  11  13   0   21.10    9.70
 -11  13   0    9.90    6.70
  12 -13   0   18.50    9.10
  12 -13   0    2.60    5.20
 -12  13   0    7.40    5.60
 -12  13   0    3.80    5.50
   0 -14   0  858.71   65.99
   0 -14   0  821.02   63.49
   0 -14   0  871.61   63.59
   0 -14   0  807.92   64.69
   0  14   0  791.72   63.99
   0  14   0  777.92   64.89
   1 -14   0  157.58   14.30
   1 -14   0  120.19   11.20
  -1 -14   0  139.29   13.50
   1 -14   0  121.59   12.70
  -1 -14   0  117.09   11.90
   1 -14   0  129.99   11.70
  -1 -14   0  143.59   12.70
  -1  14   0  126.19   12.60
   1  14   0  130.49   11.80
  -1  14   0  128.79   12.20
   1  14   0  141.79   12.70
   1  14   0  149.79   13.40
  -2 -14   0   11.10    4.00
   2 -14   0   12.90    3.00
   2 -14   0   14.50    4.90
  -2 -14   0   10.80    3.30
   2 -14   0   12.00    3.70
   2  14   0   13.90    3.70
   2  14   0   10.30    2.60
  -2  14   0   14.90    3.70
  -2  14   0    8.70    3.20
   2  14   0    7.80    3.40
   3 -14   0    7.50    3.50
   3 -14   0    5.80    2.50
  -3 -14   0    7.00    2.60
  -3 -14   0    5.70    3.00
   3 -14   0    3.70    3.30
   3  14   0   10.10    2.50
   3  14   0    8.10    3.50
  -3  14   0    7.00    2.80
   3  14   0    6.90    3.50
  -3  14   0    3.10    2.40
   4 -14   0 1231.08   99.59
   4 -14   0 1168.58   96.89
  -4 -14   0 1096.19   97.89
   4 -14   0 1270.67   98.49
  -4  14   0 1273.07   97.59
  -4  14   0 1305.57   96.99
   4  14   0 1299.37   98.09
   4  14   0 1358.66   98.39
   5 -14   0   32.30    6.40
  -5 -14   0   23.40    6.10
  -5 -14   0   43.10    7.30
   5 -14   0   29.10    7.00
  -5 -14   0   22.40    5.10
   5  14   0   28.10    6.80
  -5  14   0   28.50    5.50
   5  14   0   17.90    5.70
  -5  14   0   28.10    6.40
  -5  14   0   40.40    7.10
  -6 -14   0   44.50    7.10
   6 -14   0   35.70    7.60
   6 -14   0   32.20    7.60
  -6 -14   0   28.30    7.20
  -6 -14   0   32.70    7.10
   6  14   0   34.40    8.10
  -6  14   0   33.20    6.90
   6  14   0   42.50    8.00
  -6  14   0   35.20    5.90
  -6  14   0   30.60    6.90
   7 -14   0   12.70    5.30
   7 -14   0   12.40    5.60
  -7 -14   0   11.50    4.50
  -7 -14   0   15.50    4.50
  -7 -14   0    7.50    4.60
  -7  14   0   14.30    5.20
  -7  14   0    5.40    4.20
   7  14   0   12.20    5.00
   7  14   0   17.50    6.30
  -8 -14   0  589.24   51.99
   8 -14   0  682.13   54.79
  -8 -14   0  602.84   54.99
   8 -14   0  855.81   58.69
  -8  14   0  597.44   53.59
   8  14   0  618.54   53.49
  -8  14   0  700.73   54.49
   8  14   0  569.64   54.89
  -9 -14   0    5.00    5.90
   9 -14   0   10.00    5.70
   9 -14   0    5.80    6.30
  -9  14   0    8.40    5.00
   9  14   0   12.70    6.90
  -9  14   0    3.20    4.30
   9  14   0   15.00    6.10
 -10 -14   0    2.20    4.50
  10 -14   0   -1.30    5.30
  10 -14   0    0.40    4.10
  10  14   0    4.40    6.00
  10  14   0    1.10    5.60
 -10  14   0   -3.20    3.70
 -10  14   0   -1.10    4.30
  11 -14   0    3.80    5.10
 -11 -14   0   -7.20    4.10
  11 -14   0   -3.40    6.90
  11  14   0   11.70    8.10
 -11  14   0    5.60    5.30
 -11  14   0   -1.80    4.20
  12 -14   0   61.69   14.10
  12 -14   0   87.39   19.10
   0 -15   0    1.90    1.40
   0 -15   0    0.10    1.10
   0 -15   0   -1.50    1.40
   0 -15   0   -1.10    2.10
   0  15   0   -0.80    1.40
   0  15   0   -1.60    1.80
   1 -15   0  398.16   34.60
   1 -15   0  392.06   32.20
   1 -15   0  411.16   31.90
  -1 -15   0  422.76   34.50
  -1 -15   0  389.86   33.20
   1 -15   0  384.16   33.50
  -1  15   0  414.96   33.60
  -1  15   0  377.76   32.70
   1  15   0  443.66   33.50
   1  15   0  410.96   34.00
   1  15   0  400.76   32.40
   2 -15   0  292.17   26.00
  -2 -15   0  253.67   25.10
  -2 -15   0  343.07   24.70
   2 -15   0  275.07   23.20
   2  15   0  258.47   23.10
   2  15   0  277.67   24.20
   2  15   0  317.97   25.40
  -2  15   0  286.97   24.30
  -2  15   0  265.27   24.10
  -3 -15   0  445.76   37.80
   3 -15   0  421.36   37.30
   3 -15   0  414.56   35.90
  -3 -15   0  563.14   37.30
   3 -15   0  411.66   38.20
  -3  15   0  449.66   36.50
  -3  15   0  458.55   36.90
   3  15   0  437.96   37.00
   3  15   0  400.36   37.20
   3  15   0  450.95   35.50
   4 -15   0   16.00    4.20
  -4 -15   0   33.50    5.90
   4 -15   0   25.60    5.90
  -4 -15   0   20.90    6.00
   4 -15   0   23.50    6.60
  -4  15   0   17.60    4.90
   4  15   0   27.40    6.10
   4  15   0   23.50    4.00
   4  15   0   21.70    5.90
   5 -15   0   26.90    7.00
  -5 -15   0   35.30    7.40
   5 -15   0   44.50    7.60
  -5 -15   0   32.50    6.40
  -5 -15   0   39.90    8.20
  -5  15   0   31.10    6.70
  -5  15   0   41.10    6.80
   5  15   0   35.70    7.70
  -5  15   0   48.50    7.80
   5  15   0   46.10    8.30
  -6 -15   0  135.09   17.90
  -6 -15   0  151.08   16.70
   6 -15   0  139.59   17.70
   6 -15   0  120.59   15.90
  -6 -15   0  140.59   15.40
  -6  15   0  135.39   16.20
  -6  15   0  150.08   17.10
   6  15   0  115.39   15.80
  -6  15   0  135.79   13.30
   6  15   0  150.68   18.10
  -7 -15   0   43.40    9.60
  -7 -15   0   45.40    7.90
   7 -15   0   74.29   12.10
   7 -15   0   53.29    9.80
   7  15   0   58.79   10.10
  -7  15   0   31.60    8.00
  -7  15   0   57.79    9.90
   7  15   0   47.50   10.30
  -8 -15   0    6.10    3.40
   8 -15   0    4.30    4.20
   8 -15   0    5.60    5.40
  -8 -15   0    2.50    4.80
   8  15   0    3.80    4.30
  -8  15   0   -0.70    3.40
   8  15   0    6.50    5.30
  -8  15   0   15.90    5.90
   9 -15   0   55.19   12.00
  -9 -15   0   88.69   14.90
   9 -15   0   66.79   14.80
   9  15   0   78.59   12.60
  -9  15   0   75.99   13.00
   9  15   0   70.59   14.10
  -9  15   0   61.09   12.00
 -10 -15   0  108.69   17.60
  10 -15   0   97.79   16.00
  10 -15   0  111.09   19.80
 -10  15   0   60.49   12.60
  10  15   0   73.49   13.20
 -10  15   0   87.39   14.30
  10  15   0   75.19   15.70
  11 -15   0   21.50   10.40
 -11 -15   0    5.30    6.60
  11 -15   0   14.70    7.40
 -11  15   0   18.60    7.00
 -11  15   0    4.20    6.20
  11  15   0   20.70    9.30
  12 -15   0   -1.50   12.40
  12 -15   0   13.00    6.50
   0 -16   0 1135.79   91.49
   0 -16   0 1189.58   89.99
   0 -16   0 1245.48   93.09
   0 -16   0 1157.08   89.89
   0  16   0 1122.79   91.69
   0  16   0 1185.78   90.69
   1 -16   0  538.05   39.80
   1 -16   0  528.85   41.70
  -1 -16   0  509.45   42.40
   1 -16   0  480.55   39.90
  -1 -16   0  514.35   41.30
   1 -16   0  498.15   42.70
   1  16   0  486.65   40.20
  -1  16   0  493.05   41.50
   1  16   0  503.05   41.80
   1  16   0  494.95   41.10
  -1  16   0  507.95   40.80
   2 -16   0    4.40    3.00
  -2 -16   0    2.80    3.10
  -2 -16   0    9.30    3.30
   2 -16   0    6.30    2.30
   2 -16   0    5.90    3.70
  -2  16   0    9.30    3.40
   2  16   0    4.20    3.10
  -2  16   0    2.20    2.30
   2  16   0    7.60    3.10
   2  16   0    6.80    2.30
   3 -16   0  322.17   29.10
   3 -16   0  308.37   27.40
  -3 -16   0  325.67   28.10
  -3 -16   0  361.06   30.00
   3 -16   0  321.17   30.10
   3  16   0  387.86   29.90
   3  16   0  340.27   27.10
   3  16   0  338.97   28.90
  -3  16   0  323.77   28.50
  -3  16   0  323.87   28.20
   4 -16   0  177.88   17.30
  -4 -16   0  177.58   17.40
   4 -16   0  179.08   15.80
  -4 -16   0  107.69   15.40
   4 -16   0  184.48   21.10
  -4  16   0  182.08   16.50
   4  16   0  178.68   17.10
   4  16   0  178.28   18.90
  -4  16   0  172.78   15.80
   4  16   0  159.38   14.40
   5 -16   0  114.79   14.40
  -5 -16   0  113.59   15.60
  -5 -16   0  140.59   13.10
   5 -16   0   97.09   14.90
  -5  16   0  134.69   14.40
   5  16   0  126.89   11.50
  -5  16   0  125.59   15.10
  -5  16   0  131.89   15.00
   5  16   0  109.69   15.20
   5  16   0  140.39   16.20
   6 -16   0   10.60    5.20
  -6 -16   0    2.70    3.80
   6 -16   0    5.80    3.70
  -6 -16   0    3.80    3.00
  -6 -16   0    3.70    4.00
  -6  16   0   14.40    5.10
   6  16   0    4.90    4.50
  -6  16   0   10.60    4.30
   6  16   0   12.00    5.00
  -7 -16   0  140.29   17.90
   7 -16   0   96.29   16.00
   7 -16   0  124.29   15.80
  -7 -16   0  146.49   15.20
  -7  16   0   97.09   14.60
   7  16   0  105.69   16.30
   7  16   0  122.09   16.30
  -7  16   0  116.39   15.40
  -8 -16   0   11.80    6.60
  -8 -16   0   13.30    4.60
   8 -16   0   27.00    7.40
   8 -16   0   24.80    8.50
   8  16   0    8.10    4.80
   8  16   0   16.70    7.50
  -8  16   0   20.00    6.50
  -8  16   0   21.80    7.10
   9 -16   0  137.79   21.10
   9 -16   0  134.39   19.20
  -9 -16   0  161.68   21.70
  -9  16   0  107.89   16.60
  -9  16   0  120.69   17.40
   9  16   0  148.99   18.80
   9  16   0  112.19   19.30
 -10 -16   0    1.00    4.80
  10 -16   0    5.70    7.50
  10 -16   0    2.00    4.60
 -10  16   0   -3.60    4.20
 -10  16   0    4.30    4.50
  10  16   0    2.50    5.00
  10  16   0    1.00    7.10
  11 -16   0   46.80   11.20
  11 -16   0   53.49   15.60
 -11 -16   0   33.40   10.00
 -11  16   0   21.90    8.20
  11  16   0   16.30    9.40
 -11  16   0   26.00    8.60
   0 -17   0    1.30    2.40
   0 -17   0    2.50    1.50
   0 -17   0   -1.00    2.50
   0 -17   0    1.90    1.40
   0  17   0    3.00    2.10
   0  17   0    3.80    3.10
  -1 -17   0   82.89   12.20
  -1 -17   0   92.99   10.80
   1 -17   0  108.59   11.80
   1 -17   0   75.49   11.80
   1 -17   0   75.19    7.70
   1 -17   0   86.19    8.10
  -1  17   0   72.89    9.60
   1  17   0   81.79   10.40
   1  17   0   79.19   10.90
   1  17   0   73.49    9.00
  -1  17   0   81.39   11.20
  -2 -17   0  649.64   50.69
   2 -17   0  557.94   50.59
   2 -17   0  555.84   49.50
  -2 -17   0  534.55   48.70
   2 -17   0  634.24   47.90
  -2  17   0  647.14   49.50
   2  17   0  558.94   48.80
   2  17   0  702.93   50.59
  -2  17   0  631.14   49.20
   2  17   0  625.44   48.10
   3 -17   0  190.08   21.20
   3 -17   0  171.08   15.50
   3 -17   0  173.88   17.30
  -3 -17   0  204.48   18.50
  -3 -17   0  206.98   16.90
  -3  17   0  146.19   16.00
   3  17   0  144.39   18.30
   3  17   0  176.58   16.80
   3  17   0  168.38   15.10
  -3  17   0  163.68   16.50
   4 -17   0  177.18   20.60
   4 -17   0  176.08   15.10
  -4 -17   0  143.29   14.90
  -4 -17   0  159.48   19.00
   4 -17   0  164.08   18.40
  -4  17   0  139.09   14.80
  -4  17   0  143.99   16.70
   4  17   0  177.88   19.10
   4  17   0  151.98   13.80
   4  17   0  152.38   17.70
  -5 -17   0  133.19   16.40
  -5 -17   0  121.99   13.50
   5 -17   0  102.39   13.20
   5 -17   0   92.09   14.50
   5  17   0   96.29   14.10
   5  17   0   99.79   14.30
   5  17   0  107.19   10.30
  -5  17   0  131.99   14.00
  -5  17   0  103.99   13.90
  -5  17   0  107.59   13.70
   6 -17   0  515.65   47.10
  -6 -17   0  431.86   46.10
   6 -17   0  584.14   46.00
  -6 -17   0  601.24   45.10
   6  17   0  525.95   46.40
  -6  17   0  566.04   46.10
   6  17   0  568.14   43.20
  -6  17   0  490.35   45.70
   6  17   0  594.84   47.60
   7 -17   0    3.90    5.10
  -7 -17   0    4.70    3.50
  -7 -17   0    2.30    4.80
   7 -17   0    4.00    3.80
   7  17   0    5.30    5.00
  -7  17   0    3.80    4.10
  -7  17   0    5.50    4.10
   7  17   0    5.20    5.10
  -8 -17   0    2.00    3.10
  -8 -17   0   -0.60    3.70
   8 -17   0   -6.60    3.00
   8 -17   0    0.00    3.30
   8  17   0   -4.10    4.20
  -8  17   0   -0.60    3.50
   8  17   0    1.70    4.50
  -8  17   0    0.90    4.10
   9 -17   0    8.70    6.10
   9 -17   0    7.90    6.20
  -9 -17   0   10.80    5.80
  -9  17   0   16.30    6.50
   9  17   0    7.50    6.70
   9  17   0    5.70    5.10
  -9  17   0   -3.00    3.30
 -10 -17   0  185.18   24.80
  10 -17   0  222.88   29.40
  10 -17   0  189.88   24.50
  10  17   0  133.09   20.40
 -10  17   0  171.38   22.10
 -10  17   0  208.78   24.50
  10  17   0  188.38   26.20
  11 -17   0   -4.70    7.20
 -11  17   0    6.20    5.40
  11  17   0   -0.70    7.00
   0 -18   0  305.57   24.50
   0 -18   0  271.57   26.10
   0 -18   0  304.47   24.50
   0 -18   0  310.97   27.90
   0  18   0  288.47   25.40
   0  18   0  330.07   27.10
   1 -18   0   54.99    9.20
   1 -18   0   70.69    7.70
  -1 -18   0   75.79    9.80
   1 -18   0   66.59    7.80
  -1 -18   0   80.29   11.80
   1 -18   0   65.39   11.20
   1  18   0   82.79    9.10
   1  18   0   73.09    9.60
   1  18   0   53.99    9.50
  -1  18   0   73.49    9.10
  -1  18   0   73.69   10.10
   2 -18   0   45.00    8.20
   2 -18   0   35.90    5.20
  -2 -18   0   24.90    6.60
  -2 -18   0   41.60    6.60
   2 -18   0   25.90    7.20
   2  18   0   31.10    6.80
  -2  18   0   47.10    7.30
   2  18   0   33.40    5.30
   2  18   0   36.30    6.30
  -2  18   0   44.40    7.40
   3 -18   0  395.36   29.40
   3 -18   0  349.47   31.30
   3 -18   0  363.96   32.50
  -3 -18   0  288.47   31.00
  -3  18   0  338.77   30.40
  -3  18   0  321.37   30.00
   3  18   0  359.76   30.70
   3  18   0  383.16   29.10
   3  18   0  364.36   31.50
   4 -18   0  394.56   35.70
   4 -18   0  354.66   33.20
   4 -18   0  438.36   37.50
  -4 -18   0  437.66   36.40
  -4 -18   0  425.36   34.20
   4  18   0  388.76   32.60
  -4  18   0  391.46   34.50
  -4  18   0  415.56   34.20
   4  18   0  412.56   35.60
   4  18   0  424.46   35.30
  -5 -18   0  265.57   21.30
  -5 -18   0  224.88   22.90
   5 -18   0  225.38   20.80
   5 -18   0  226.18   22.70
   5  18   0  232.88   24.90
   5  18   0  218.48   19.10
   5  18   0  217.68   22.20
  -5  18   0  223.78   21.50
  -5  18   0  202.68   21.10
  -5  18   0  223.58   20.90
   6 -18   0   12.00    5.60
  -6 -18   0    9.20    4.00
   6 -18   0   12.30    4.60
  -6 -18   0    3.50    4.20
  -6  18   0   24.50    6.10
   6  18   0   12.90    6.00
  -6  18   0   12.60    5.10
   6  18   0   13.00    6.00
   7 -18   0  191.98   24.50
  -7 -18   0  225.78   19.60
  -7 -18   0  172.88   23.70
   7 -18   0  188.28   22.40
  -7  18   0  163.18   21.50
   7  18   0  219.48   25.50
   7  18   0  226.68   24.30
  -7  18   0  235.38   24.50
  -8 -18   0   49.00   10.80
   8 -18   0   33.00    8.60
   8 -18   0   73.09   14.40
  -8  18   0   37.50    8.80
  -8  18   0   66.69   11.40
   8  18   0   42.30   10.70
   8  18   0   61.69   12.10
   9 -18   0  140.89   20.20
   9 -18   0  166.88   24.40
  -9 -18   0  144.89   21.50
  -9  18   0  156.68   20.40
   9  18   0  151.98   20.20
  -9  18   0  152.88   20.70
   9  18   0  160.38   22.70
  10 -18   0    2.00    6.40
 -10 -18   0    0.40    6.30
 -10  18   0   -0.20    4.00
 -10  18   0   -0.10    4.80
  10  18   0    6.00    6.30
  10  18   0    4.20    4.40
  11 -18   0   19.80    9.70
  11  18   0    9.80    7.90
   0 -19   0    3.70    2.00
   0 -19   0    2.60    3.10
   0 -19   0    4.00    3.30
   0  19   0   -0.20    2.40
   0  19   0    0.40    2.30
  -1 -19   0  193.38   21.20
   1 -19   0  158.88   16.70
   1 -19   0  181.28   21.10
  -1 -19   0  210.48   17.40
   1 -19   0  169.08   14.80
   1  19   0  167.08   15.70
  -1  19   0  178.98   19.20
  -1  19   0  177.58   16.40
   1  19   0  179.48   17.60
   1  19   0  144.79   16.00
   2 -19   0  231.38   20.10
  -2 -19   0  230.48   23.10
  -2 -19   0  249.08   21.90
   2 -19   0  256.37   22.70
   2 -19   0  244.58   23.90
   2  19   0  254.37   22.00
   2  19   0  217.98   20.40
  -2  19   0  225.68   21.90
   2  19   0  255.27   23.10
  -2  19   0  249.97   21.90
   3 -19   0   49.90    6.90
  -3 -19   0   44.00    9.00
   3 -19   0   50.99   10.50
  -3 -19   0  120.69   11.50
   3 -19   0   63.89   10.00
  -3  19   0   48.40    8.30
   3  19   0   47.30    8.30
   3  19   0   32.40    7.90
  -3  19   0   42.70    8.00
   3  19   0   49.80    6.80
   4 -19   0   58.29   10.90
   4 -19   0   98.59   10.70
   4 -19   0  101.99   15.20
  -4 -19   0   82.49   10.70
  -4 -19   0   45.80   10.60
   4  19   0   77.39   11.80
  -4  19   0   81.29   10.90
  -4  19   0   73.09   10.70
   4  19   0   81.59    9.00
   4  19   0   76.09   11.60
  -5 -19   0   98.39   15.00
   5 -19   0  117.99   13.40
   5 -19   0  121.49   16.10
  -5 -19   0   81.49   12.40
   5  19   0   92.99   14.30
  -5  19   0   92.89   13.30
  -5  19   0  152.28   15.20
  -5  19   0  103.79   14.10
   5  19   0  124.59   15.90
   5  19   0  114.19   10.50
   6 -19   0  250.67   26.80
  -6 -19   0  156.58   23.20
  -6 -19   0  212.08   20.30
   6 -19   0  211.08   20.90
   6  19   0  193.08   24.10
   6  19   0  275.77   23.50
  -6  19   0  224.18   21.90
  -6  19   0  228.38   21.60
  -7 -19   0   42.00   10.00
   7 -19   0   56.59    9.70
  -7 -19   0   50.19    8.60
   7 -19   0   45.90   10.60
  -7  19   0   46.80    9.10
   7  19   0   52.29   10.90
   7  19   0   31.70    8.70
  -7  19   0   40.60    9.30
   8 -19   0    3.00    4.40
  -8 -19   0    2.40    5.50
   8 -19   0    4.90    5.30
  -8  19   0    5.80    4.30
   8  19   0    9.10    5.90
  -8  19   0    5.60    4.60
   8  19   0    0.30    4.30
  -9 -19   0   51.29   12.70
   9 -19   0   34.60   11.40
   9  19   0   44.70   10.20
  -9  19   0   33.90    8.80
   9  19   0   40.10   11.10
  -9  19   0   29.50    9.40
 -10 -19   0   10.50    6.70
  10 -19   0   12.10    8.50
 -10  19   0   14.60    7.40
  10  19   0   18.00    7.00
  10  19   0   22.40    9.50
  11  19   0   28.70   11.60
   0 -20   0 1847.02  136.09
   0 -20   0 1898.31  131.69
   0 -20   0 1719.13  133.99
   0  20   0 1604.44  132.69
   0  20   0 1517.05  133.89
   1 -20   0  516.65   39.80
   1 -20   0  396.46   34.50
   1 -20   0  480.85   37.70
  -1 -20   0  502.55   37.50
  -1 -20   0  414.66   38.20
   1  20   0  394.76   35.50
   1  20   0  395.06   37.30
  -1  20   0  422.86   37.10
  -1  20   0  467.55   36.60
  -2 -20   0   20.40    6.20
   2 -20   0   24.60    7.00
   2 -20   0   28.10    4.40
  -2 -20   0   20.50    5.30
   2 -20   0   27.20    6.30
   2  20   0   40.70    8.30
  -2  20   0   26.70    5.80
   2  20   0   20.30    5.50
  -2  20   0   12.80    5.20
   2  20   0   17.70    4.20
   3 -20   0    2.20    2.00
   3 -20   0    0.10    3.50
   3 -20   0    1.10    2.90
  -3 -20   0    0.00    2.50
  -3 -20   0   -1.50    2.30
  -3  20   0    0.20    3.00
   3  20   0   -0.10    1.70
   3  20   0   -0.10    3.50
  -3  20   0   -0.70    2.50
   3  20   0   -2.10    2.70
   4 -20   0  506.05   47.80
  -4 -20   0  611.74   45.70
   4 -20   0  532.95   44.30
   4 -20   0  537.55   47.00
  -4 -20   0  530.55   47.50
   4  20   0  538.45   43.70
  -4  20   0  513.95   45.20
   4  20   0  575.64   46.50
   4  20   0  579.94   47.30
  -4  20   0  551.54   45.90
  -5 -20   0   15.10    6.20
   5 -20   0   17.30    4.80
  -5 -20   0   32.70    6.30
   5 -20   0   16.60    6.60
  -5  20   0   28.10    6.50
   5  20   0   32.50    7.60
  -5  20   0   27.30    6.60
   5  20   0   19.10    6.20
   5  20   0   17.70    4.10
  -5  20   0   16.80    5.60
   6 -20   0   -0.60    3.50
  -6 -20   0    4.70    4.20
  -6 -20   0    1.10    2.90
   6 -20   0    2.30    3.50
   6  20   0    0.30    4.00
  -6  20   0    5.40    3.90
  -6  20   0    4.00    3.60
   6  20   0    5.60    4.90
  -7 -20   0   12.80    6.70
  -7 -20   0   35.00    7.00
   7 -20   0   19.80    9.50
   7 -20   0   31.50    8.70
  -7  20   0   38.10    8.90
  -7  20   0   24.80    6.90
   7  20   0   13.70    7.10
   7  20   0   20.10    7.60
   8 -20   0  170.78   22.80
  -8 -20   0  179.28   23.30
  -8  20   0  158.38   20.50
  -8  20   0  134.99   19.00
   8  20   0  135.39   19.80
   8  20   0  171.48   22.30
   9 -20   0    7.10    6.70
  -9 -20   0    1.70    5.00
   9  20   0   11.20    7.40
  -9  20   0   -1.20    4.00
   9  20   0    0.30    4.10
  -9  20   0    0.80    4.40
  10 -20   0    6.10    8.50
 -10 -20   0    1.60    6.00
  10  20   0    9.70    7.50
 -10  20   0    6.30    5.60
  10  20   0   12.00    6.40
   0 -21   0    3.10    2.80
   0 -21   0    1.80    1.50
   0 -21   0    4.10    4.10
   0  21   0    3.70    3.40
   0  21   0    2.60    2.30
   1 -21   0   78.09   13.70
  -1 -21   0   60.69   12.30
  -1 -21   0   93.49   11.60
   1 -21   0   86.29    8.00
   1 -21   0   76.29   11.40
  -1 -21   0   93.49    9.80
   1  21   0   91.19   10.20
   1  21   0   78.79   12.20
  -1  21   0   61.09    9.90
  -1  21   0   83.19   12.00
   2 -21   0   23.60    4.20
   2 -21   0   11.10    5.70
  -2 -21   0   38.20    9.00
   2 -21   0   24.70    6.60
  -2 -21   0   23.30    5.40
   2  21   0   23.50    6.00
   2  21   0   21.20    4.60
   2  21   0   16.00    5.90
  -2  21   0   24.80    6.20
  -2  21   0   24.70    6.20
   3 -21   0   20.90    6.20
  -3 -21   0    8.10    4.90
   3 -21   0   18.50    6.60
  -3 -21   0   17.80    5.00
   3 -21   0   25.00    4.40
   3  21   0   13.60    6.00
   3  21   0   12.30    3.50
  -3  21   0    9.90    4.50
  -3  21   0   25.80    6.10
   3  21   0   19.70    5.50
   4 -21   0    9.30    3.70
   4 -21   0   10.10    6.20
  -4 -21   0    8.20    5.30
   4 -21   0    6.60    4.30
  -4 -21   0   18.90    5.30
   4  21   0   14.20    3.50
   4  21   0   10.70    5.00
   4  21   0   15.60    5.80
  -4  21   0   11.40    4.60
  -4  21   0   13.30    5.10
  -5 -21   0  154.78   25.80
  -5 -21   0  265.07   24.00
   5 -21   0  251.67   26.10
  -5  21   0  246.48   24.50
   5  21   0  249.08   28.10
   5  21   0  250.77   24.80
  -5  21   0  280.87   25.10
   5  21   0  327.07   26.70
  -5  21   0  344.97   25.70
   6 -21   0   70.69   13.20
  -6 -21   0   46.30    8.10
  -6 -21   0   34.50    9.40
   6  21   0   47.60   10.30
  -6  21   0   39.50    8.70
  -6  21   0   55.39    9.90
   6  21   0   36.60    9.20
   7 -21   0  160.28   22.40
  -7 -21   0  137.99   20.80
  -7 -21   0  149.49   17.70
  -7  21   0  171.88   20.10
  -7  21   0  199.18   21.70
   7  21   0  160.18   21.30
   7  21   0  141.99   20.60
  -8 -21   0   -3.30    3.60
   8 -21   0   -1.70    4.00
   8  21   0    4.00    5.80
   8  21   0   -4.20    4.00
  -8  21   0   -1.60    4.90
  -8  21   0   -3.70    3.10
  -9 -21   0   48.50   12.20
   9 -21   0   25.60    9.80
   9  21   0   34.90   10.70
   9  21   0   34.10    9.40
  -9  21   0   25.10    8.90
  10 -21   0   -2.30    6.60
 -10 -21   0   25.70   14.50
  10  21   0    4.80    5.40
  10  21   0   16.10    8.70
 -10  21   0   21.60    9.40
   0 -22   0   32.40    6.20
   0 -22   0   29.90    8.00
   0 -22   0   18.50    5.60
   0  22   0   23.90    5.30
   0  22   0   30.40    7.50
   1 -22   0  121.69   16.80
  -1 -22   0  118.29   16.60
   1 -22   0  130.79   15.40
  -1 -22   0   96.49   13.60
  -1 -22   0  108.49   10.40
   1  22   0  102.09   12.40
   1  22   0  119.89   15.70
  -1  22   0  101.29   14.40
  -1  22   0  105.59   13.10
  -2 -22   0  234.68   22.20
   2 -22   0  198.18   22.60
   2 -22   0  202.08   24.30
   2  22   0  193.68   18.20
  -2  22   0  208.68   20.20
  -2  22   0  211.38   19.50
   2  22   0  171.98   22.00
   2  22   0  194.08   19.50
  -3 -22   0   71.19   12.70
   3 -22   0   85.39   14.20
  -3 -22   0   79.09   10.90
   3 -22   0   73.89   11.80
   3  22   0   69.69    8.70
   3  22   0   56.49   11.00
  -3  22   0   70.79   11.00
   3  22   0   75.49   11.00
  -3  22   0   62.49   10.10
   4 -22   0  510.65   41.50
  -4 -22   0  340.17   36.30
  -4 -22   0  491.15   40.50
   4 -22   0  441.36   39.20
   4  22   0  447.66   35.60
   4  22   0  403.16   38.60
   4  22   0  433.56   37.90
  -4  22   0  471.25   37.80
  -4  22   0  434.26   37.70
   5 -22   0  129.79   17.70
  -5 -22   0  112.49   17.70
  -5 -22   0  111.19   14.50
   5  22   0  128.19   17.10
   5  22   0  161.78   19.60
  -5  22   0  112.69   15.40
  -5  22   0  113.29   15.50
  -6 -22   0    8.00    5.60
   6 -22   0    7.10    5.70
  -6 -22   0   20.10    5.70
  -6  22   0   23.90    7.10
  -6  22   0   17.20    5.90
   6  22   0    7.40    5.60
   6  22   0   17.50    6.80
   7 -22   0    6.40    5.20
  -7 -22   0    5.90    5.80
   7  22   0    5.80    5.60
   7  22   0    2.80    6.20
  -7  22   0   20.30    6.20
  -7  22   0    7.40    5.00
  -8 -22   0  160.98   23.50
   8 -22   0  209.58   26.10
  -8  22   0  130.39   19.70
   8  22   0  197.38   25.10
   8  22   0  147.89   20.80
  -8  22   0  156.28   20.50
   9 -22   0   20.90    8.60
  -9 -22   0   14.20    7.70
   9  22   0   -1.40    5.80
   9  22   0   23.20    8.50
  -9  22   0    8.50    6.00
  10  22   0    6.30    7.70
  10  22   0    2.40    5.40
   0 -23   0   -1.60    2.50
   0 -23   0   -1.00    3.10
   0  23   0    2.30    3.20
   0  23   0    0.30    2.50
   1 -23   0   43.20    8.60
  -1 -23   0   40.50    7.90
  -1 -23   0   44.40    9.80
   1 -23   0   50.79   11.10
  -1  23   0   36.10    8.20
  -1  23   0   52.59    8.10
   1  23   0   47.70    9.50
   1  23   0   35.00    6.70
  -2 -23   0  673.33   57.79
  -2 -23   0  751.02   60.49
   2 -23   0  723.33   60.89
   2 -23   0  757.52   59.39
  -2  23   0  721.03   57.79
   2  23   0  737.03   59.59
   2  23   0  699.53   56.49
  -2  23   0  627.14   57.99
   3 -23   0   12.30    5.90
  -3 -23   0   22.20    5.90
   3 -23   0   22.10    7.60
  -3 -23   0   35.70    9.20
  -3  23   0   26.40    6.20
  -3  23   0   26.90    6.90
   3  23   0   33.80    7.50
   3  23   0   17.50    6.20
   3  23   0   24.30    5.00
   4 -23   0    8.70    4.70
  -4 -23   0    5.70    3.70
  -4 -23   0    1.80    4.20
   4 -23   0    0.90    4.10
   4  23   0    2.30    2.30
  -4  23   0   -1.80    3.00
   4  23   0    4.40    4.00
   4  23   0   -6.40    3.00
  -4  23   0    0.70    3.20
   5 -23   0   99.29   15.50
  -5 -23   0   77.29   11.90
  -5 -23   0   72.79   14.40
  -5  23   0   83.19   13.20
   5  23   0  137.79   16.60
   5  23   0   91.19   14.60
  -6 -23   0  124.49   19.70
  -6 -23   0  157.48   17.40
   6 -23   0  154.18   21.10
   6  23   0  133.29   18.90
  -6  23   0  163.78   19.70
   6  23   0  136.29   19.30
  -6  23   0  127.69   17.60
  -7 -23   0   13.70    7.30
   7 -23   0   33.40    9.70
   7  23   0   13.00    6.80
  -7  23   0   31.90    8.60
  -7  23   0   12.40    5.60
   7  23   0   12.70    7.40
  -8 -23   0   30.50   10.10
   8 -23   0   38.90   10.50
   8  23   0   21.60    7.80
   8  23   0   29.90    8.50
  -8  23   0   18.90    7.20
   9 -23   0   24.50   10.40
  -9 -23   0   20.70    9.40
   9  23   0   38.20   14.10
  -9  23   0   13.80    7.80
   9  23   0   18.80    8.00
  10  23   0   62.69   13.10
   0 -24   0   29.80    8.80
   0 -24   0   41.00    8.00
   0  24   0   32.20    6.70
   0  24   0   38.50    8.50
  -1 -24   0  166.58   22.30
  -1 -24   0  211.28   19.20
   1 -24   0  161.48   20.30
   1 -24   0  203.38   24.90
   1  24   0  172.18   17.00
  -1  24   0  221.68   22.60
   1  24   0  179.68   21.40
  -1  24   0  153.18   18.50
  -2 -24   0   18.30    5.80
  -2 -24   0   24.90    8.20
   2 -24   0   19.50    6.30
   2 -24   0   19.20    7.30
  -2  24   0   17.60    5.60
   2  24   0   19.70    4.90
   2  24   0   21.40    7.20
  -2  24   0   20.20    5.70
  -3 -24   0  216.78   27.40
  -3 -24   0  304.97   23.70
   3 -24   0  244.68   24.30
   3 -24   0  240.18   28.30
  -3  24   0  223.78   22.90
  -3  24   0  205.38   22.30
   3  24   0  229.48   21.10
   3  24   0  245.88   27.20
   4 -24   0    4.60    4.60
  -4 -24   0    4.20    3.40
   4 -24   0    8.10    5.60
  -4 -24   0   10.00    5.60
   4  24   0   -0.80    2.60
   4  24   0   -4.00    3.90
  -4  24   0    4.30    4.10
  -4  24   0    3.40    4.20
  -5 -24   0  180.88   24.00
   5 -24   0  176.98   22.70
  -5 -24   0  172.38   19.70
  -5  24   0  159.88   20.50
   5  24   0  187.38   22.60
   6 -24   0   -2.80    4.60
  -6 -24   0    0.50    3.00
  -6 -24   0    8.20    6.60
   6  24   0   13.20    6.90
  -6  24   0   12.20    5.80
  -6  24   0    4.60    4.00
   7 -24   0   32.30   10.40
  -7 -24   0   48.10   11.70
   7  24   0   28.00    9.60
  -7  24   0   43.80    9.70
  -7  24   0   59.19   11.80
  -8 -24   0    0.60    5.10
   8 -24   0   -6.00    5.00
   8  24   0    9.00    6.10
  -8  24   0   -0.40    4.60
   9 -24   0   25.60   10.90
  -9 -24   0   25.20   10.10
   9  24   0   39.90   10.60
  -9  24   0   23.90   10.00
   0 -25   0    8.00    5.50
   0 -25   0    2.90    3.30
   0  25   0    2.90    3.40
   0  25   0    1.50    3.60
  -1 -25   0   11.40    5.80
   1 -25   0    5.80    4.90
   1 -25   0    5.50    4.00
  -1 -25   0    4.30    4.20
  -1  25   0   10.60    5.20
   1  25   0   -2.10    3.50
  -1  25   0    0.90    3.50
   1  25   0    5.10    3.10
  -2 -25   0  243.08   28.50
   2 -25   0  228.98   27.50
   2 -25   0  182.98   23.90
  -2 -25   0  227.88   22.20
   2  25   0  230.38   20.70
   2  25   0  203.98   25.20
  -2  25   0  229.98   21.80
  -2  25   0  250.27   23.10
  -3 -25   0    2.20    4.50
  -3 -25   0    7.70    4.10
   3 -25   0    0.60    3.90
   3 -25   0   -0.60    3.50
   3  25   0    6.60    5.60
   3  25   0    4.20    2.80
  -3  25   0    6.30    4.20
  -3  25   0   -2.70    3.40
  -4 -25   0   13.70    6.30
   4 -25   0    8.30    5.30
   4 -25   0   18.50    7.70
  -4 -25   0   10.80    5.00
  -4  25   0   10.40    5.00
  -4  25   0   10.20    5.50
   4  25   0   14.30    6.40
   5 -25   0    0.10    4.10
  -5 -25   0    4.00    5.00
  -5 -25   0    8.20    4.20
   5  25   0    7.00    5.10
  -5  25   0    3.70    4.20
   6 -25   0  230.18   28.50
  -6 -25   0  237.28   22.20
  -6 -25   0  186.58   26.80
   6  25   0  212.58   27.00
  -6  25   0  240.48   23.20
  -6  25   0  217.38   25.40
  -7 -25   0   23.40    9.70
   7 -25   0    3.90    5.80
   7  25   0   29.70    9.90
  -7  25   0   10.30    6.20
  -8 -25   0   13.90    7.70
   8 -25   0    9.30    6.90
   8  25   0   11.20    7.00
  -8  25   0    3.10    5.80
   9  25   0    5.70    5.70
   0 -26   0  699.63   60.39
   0 -26   0  694.93   57.99
   0  26   0  703.23   56.69
   0  26   0  669.73   58.59
   1 -26   0   13.90    6.80
  -1 -26   0    9.50    4.80
  -1 -26   0    6.40    5.70
   1 -26   0   16.60    6.30
  -1  26   0    2.20    3.90
  -1  26   0    3.20    3.30
   1  26   0   10.70    5.90
   1  26   0   15.10    4.50
  -2 -26   0   36.80    8.10
  -2 -26   0   31.90    9.50
   2 -26   0   27.80    7.70
   2 -26   0   26.80    8.50
   2  26   0   27.50    5.80
   2  26   0   27.30    8.10
  -2  26   0   14.90    6.20
  -2  26   0   26.90    7.20
   3 -26   0  279.67   31.10
  -3 -26   0  251.47   24.10
  -3 -26   0  297.27   32.20
   3 -26   0  261.47   25.90
   3  26   0  235.88   27.90
  -3  26   0  253.17   24.40
  -3  26   0  237.88   26.80
   3  26   0  228.98   22.20
  -4 -26   0  356.46   32.10
   4 -26   0  313.47   35.40
   4 -26   0  284.37   32.70
  -4  26   0  261.57   28.00
   4  26   0  265.87   31.70
  -4  26   0  319.77   28.70
  -5 -26   0  106.09   13.90
   5 -26   0   94.29   16.10
  -5 -26   0   77.29   15.70
  -5  26   0   70.29   13.00
   5  26   0  106.89   16.60
  -6 -26   0    2.30    5.70
   6 -26   0    7.90    6.50
   6  26   0   16.20    7.60
  -6  26   0    5.50    6.70
  -6  26   0   -2.20    3.90
   7 -26   0   53.09   12.80
  -7 -26   0   48.20   13.00
  -7  26   0   58.39   11.70
   7  26   0   37.20   10.90
   8 -26   0   67.99   15.10
  -8 -26   0   58.69   14.50
   8  26   0   41.90   11.10
  -8  26   0   42.60   11.50
   0 -27   0    4.70    3.90
   0 -27   0    2.60    4.50
   0  27   0    0.10    3.40
   0  27   0    9.00    5.90
   1 -27   0  101.99   14.90
  -1 -27   0   90.39   16.60
  -1 -27   0  103.79   15.10
   1 -27   0  115.99   19.00
  -1  27   0  102.29   13.90
  -1  27   0   96.09   15.20
   1  27   0   98.19   15.30
   1  27   0  100.99   13.10
  -2 -27   0   -1.50    3.20
  -2 -27   0    2.50    4.90
   2 -27   0   -0.60    3.80
   2 -27   0    3.50    4.90
  -2  27   0   -6.30    2.90
  -2  27   0    4.10    3.90
   2  27   0   11.10    6.30
   2  27   0    3.10    3.30
  -3 -27   0   81.19   12.50
  -3 -27   0   77.79   15.10
   3 -27   0   87.59   14.50
   3 -27   0   85.09   15.70
  -3  27   0   88.09   13.70
  -3  27   0   77.99   12.30
   3  27   0   79.99   14.20
   4 -27   0    3.60    5.40
   4 -27   0    9.40    5.80
  -4 -27   0    0.30    3.60
  -4 -27   0    8.30    5.90
  -4  27   0    0.60    3.40
  -4  27   0   -4.90    3.50
   4  27   0    3.30    5.10
  -5 -27   0   69.89   14.50
  -5 -27   0   53.59    9.90
   5 -27   0   48.20   12.20
  -5  27   0   54.19   11.10
   5  27   0   65.59   13.20
  -6 -27   0   16.20    8.40
   6 -27   0    4.70    6.00
   6  27   0    4.20    6.10
  -6  27   0   -0.60    5.10
   7 -27   0   13.10    7.30
  -7 -27   0    9.40    7.90
  -7  27   0   24.00    8.30
   7  27   0    9.70    6.80
  -8 -27   0   -1.10    5.90
   8  27   0   10.10    6.40
   0 -28   0  410.36   40.00
   0 -28   0  384.86   37.30
   0  28   0  454.75   36.60
   0  28   0  407.46   38.30
  -1 -28   0   15.70    7.50
  -1 -28   0   17.90    6.60
   1 -28   0   24.60    8.60
   1 -28   0   16.80    6.50
  -1  28   0   18.20    7.00
  -1  28   0   16.00    5.80
   1  28   0   10.90    4.70
   1  28   0   16.10    7.40
   2 -28   0   15.20    7.60
  -2 -28   0   17.10    6.00
   2 -28   0   22.70    7.90
  -2 -28   0   24.50    8.90
  -2  28   0   24.80    7.70
  -2  28   0   23.50    6.90
   2  28   0   16.30    7.70
   2  28   0   22.10    5.50
  -3 -28   0   -5.50    3.20
   3 -28   0   11.10    5.90
  -3 -28   0    6.00    4.20
   3 -28   0    8.90    6.50
   3  28   0    1.10    5.50
  -3  28   0    4.00    4.50
  -3  28   0    4.40    4.50
   4 -28   0  245.48   30.40
  -4 -28   0  257.07   30.50
  -4 -28   0  215.88   24.80
   4 -28   0  251.97   28.80
  -4  28   0  219.48   28.20
  -4  28   0  206.58   25.20
   4  28   0  251.07   29.50
  -5 -28   0    3.50    5.30
  -5 -28   0    1.90    3.40
   5 -28   0    7.40    5.20
   5  28   0    1.80    5.40
  -5  28   0    4.30    5.00
   6 -28   0    3.70    6.60
  -6 -28   0   19.90    8.20
   6  28   0    3.60    5.70
  -6  28   0   -7.30    3.50
  -7 -28   0   -0.20    5.60
   7 -28   0   11.00    7.20
  -7  28   0    1.60    5.60
   7  28   0   11.10    6.30
   0 -29   0    5.80    5.40
   0 -29   0   -1.70    3.20
   0  29   0   -1.20    3.40
   0  29   0   -1.70    3.40
  -1 -29   0   87.49   16.80
   1 -29   0  132.09   17.60
   1 -29   0  111.29   18.70
  -1 -29   0  120.99   15.80
  -1  29   0   84.19   15.10
  -1  29   0  107.39   14.60
   1  29   0   95.19   13.40
   1  29   0  111.59   17.60
  -2 -29   0  122.39   17.00
   2 -29   0  111.09   19.00
   2 -29   0  123.79   17.90
  -2 -29   0  133.99   20.50
  -2  29   0  137.59   17.00
   2  29   0  115.59   14.40
   2  29   0  112.99   18.20
  -2  29   0  135.49   18.40
  -3 -29   0   80.79   12.20
   3 -29   0   74.19   13.60
   3 -29   0   58.59   13.90
  -3 -29   0   70.39   14.80
  -3  29   0   72.49   12.90
  -3  29   0   74.39   12.60
   3  29   0   58.29   13.70
   4 -29   0    4.20    5.80
  -4 -29   0   11.30    7.40
   4 -29   0    9.00    6.90
  -4 -29   0   11.50    5.50
  -4  29   0   12.10    5.60
   4  29   0   13.90    7.90
  -5 -29   0  127.29   18.10
  -5 -29   0  195.18   26.10
   5 -29   0  133.29   21.70
   5  29   0  183.18   23.90
  -5  29   0  203.98   23.10
  -6 -29   0  114.99   20.40
   6 -29   0  106.99   18.80
   6  29   0   87.19   17.60
  -6  29   0  132.99   18.10
  -7 -29   0   50.49   13.80
   7  29   0   40.20   12.70
   0 -30   0   39.30    9.40
   0 -30   0   45.40   11.90
   0  30   0   30.20    6.90
   0  30   0   21.00    7.70
  -1 -30   0  134.39   21.60
  -1 -30   0  162.18   20.40
   1 -30   0  147.49   22.50
   1 -30   0  166.78   20.90
   1  30   0  152.58   18.00
  -1  30   0  145.29   20.40
  -1  30   0  157.88   19.00
   1  30   0  126.59   20.00
   2 -30   0   14.40    6.90
   2 -30   0    8.00    5.50
  -2 -30   0    8.60    5.00
  -2 -30   0    8.00    6.50
  -2  30   0    2.20    5.10
   2  30   0   14.80    7.40
  -2  30   0    4.90    4.70
  -3 -30   0   72.89   12.60
   3 -30   0   89.29   17.70
   3 -30   0   74.99   14.70
  -3 -30   0   87.59   16.30
   3  30   0   76.09   15.00
  -3  30   0   74.69   12.80
  -3  30   0   63.09   12.40
  -4 -30   0    7.70    5.50
  -4 -30   0   12.40    8.00
   4 -30   0   15.60    7.20
  -4  30   0   23.90    7.60
   4  30   0   11.60    7.70
   5 -30   0   19.60    9.00
  -5 -30   0   18.40    9.20
   5  30   0   21.80    9.00
  -5  30   0   19.10    7.60
  -6 -30   0    2.60    5.60
   6 -30   0   -0.80    5.80
   6  30   0    6.80    7.20
  -6  30   0   15.80    7.00
   0 -31   0   -2.30    3.80
   0 -31   0    4.10    5.30
   0  31   0    0.10    4.00
   0  31   0   -3.10    3.40
  -1 -31   0   -2.50    3.70
  -1 -31   0    4.50    5.80
   1 -31   0    4.60    5.30
   1 -31   0    9.80    5.50
   1  31   0    2.40    3.90
   1  31   0   -0.80    4.00
  -1  31   0   -5.70    4.30
  -1  31   0   -0.60    3.70
   2 -31   0  167.78   21.80
  -2 -31   0  133.99   22.60
   2 -31   0  158.18   23.20
  -2 -31   0  175.98   20.80
  -2  31   0  159.88   19.60
   2  31   0  168.78   23.70
  -2  31   0  161.78   21.50
  -3 -31   0    2.30    5.40
   3 -31   0   -0.90    5.00
  -3 -31   0    1.00    3.60
  -3  31   0    7.90    5.00
   3  31   0   13.20    7.40
  -3  31   0    9.70    5.50
  -4 -31   0   28.40    7.40
  -4 -31   0   24.30    9.40
   4 -31   0   24.50    8.90
   4  31   0    6.70    6.80
  -4  31   0   17.10    7.00
   5 -31   0    2.30    5.50
  -5 -31   0   26.90   10.50
  -5  31   0   31.60    8.10
   5  31   0   24.70    9.70
  -6 -31   0   44.00   13.70
   0 -32   0   36.90    9.50
   0 -32   0   54.59   13.10
   0  32   0   38.90   10.80
   0  32   0   60.19   10.00
  -1 -32   0  155.28   18.90
  -1 -32   0  104.89   19.50
   1 -32   0  132.29   18.80
   1 -32   0   96.09   18.40
  -1  32   0  115.09   15.70
   1  32   0  102.39   18.10
  -1  32   0  128.49   19.00
  -2 -32   0    3.80    4.10
  -2 -32   0    1.50    5.70
   2 -32   0   -1.80    4.80
  -2  32   0    0.70    4.10
   2  32   0    3.40    6.30
  -2  32   0    1.10    4.20
   3 -32   0   53.09   12.20
  -3 -32   0   75.69   16.70
  -3 -32   0   79.89   12.80
  -3  32   0   45.10   10.30
  -3  32   0   86.19   14.60
   3  32   0   29.50   10.80
  -4 -32   0   60.09   13.80
  -4 -32   0   40.60    8.60
   4 -32   0   38.50   11.10
  -4  32   0   15.40    7.40
   4  32   0   47.10   12.40
  -5 -32   0   36.80   11.60
  -5  32   0   17.70    7.40
   0 -33   0   18.20    8.50
   0 -33   0    2.40    4.60
   0  33   0   -1.00    3.90
   0  33   0    0.40    4.80
  -1 -33   0   28.50    9.20
   1 -33   0   61.19   12.50
  -1 -33   0   46.80   13.20
  -1  33   0   63.79   12.70
  -1  33   0   34.80    8.40
   1  33   0   39.00   10.70
   2 -33   0   23.60    8.30
  -2 -33   0   17.10    7.90
  -2 -33   0   17.10    7.20
  -2  33   0   26.20    9.20
  -2  33   0   43.00    9.30
   2  33   0   50.19   12.00
  -3 -33   0   27.00    7.60
   3 -33   0   11.40    7.20
  -3 -33   0   13.90    8.10
  -3  33   0   22.00    7.50
   3  33   0   14.00    8.70
   4 -33   0    5.70   10.10
  -4 -33   0    5.00    6.10
  -4  33   0    0.70    4.80
  -5 -33   0   76.19   16.70
   0 -34   0  187.88   24.30
   0  34   0  197.28   26.30
   1 -34   0   11.10    6.60
  -1 -34   0   -0.20    5.00
  -1 -34   0    0.40    4.40
  -1  34   0    0.10    3.70
  -1  34   0    5.60    5.90
   1  34   0    1.20    5.80
  -2 -34   0    3.50    4.50
   2 -34   0    1.40    4.70
  -2 -34   0   -2.20    5.10
   2  34   0   10.10    7.30
  -2  34   0   10.70    6.80
  -2  34   0    4.10    4.70
  -3 -34   0   31.80   10.60
  -3 -34   0   16.80    6.40
  -3  34   0   15.10    6.10
  -4 -34   0   96.19   19.30
   0 -35   0   -2.50    4.20
   0  35   0   -3.60    5.60
  -1 -35   0  106.99   15.70
   1 -35   0  104.39   16.80
   1  35   0   86.49   17.30
  -1  35   0   66.49   12.90
  -2 -35   0    2.90    5.20
  -2 -35   0   -5.10    6.30
  -2  35   0   12.10    5.80
  -2  35   0    6.10    5.80
  -3 -35   0   90.29   18.50
  -3 -35   0   93.49   16.20
  -1  36   0   11.40    7.80
  -2 -36   0   -1.30    6.60
  -2  36   0    4.70    5.00
 -13   0   1    0.70    5.20
  12   0  -1   -1.10    6.80
 -12   0   1    7.30    5.60
  11   0  -1  188.08   24.00
 -11   0   1  130.29   19.20
 -11   0   1  109.19   16.80
 -10   0   1    4.50    4.20
  10   0  -1    0.80    4.80
  10   0  -1   -1.40    4.60
 -10   0   1   -5.60    3.20
   9   0  -1   23.50    7.00
  -9   0   1   -0.10    3.20
   9   0  -1    5.90    5.40
  -9   0   1    3.10    3.60
  -8   0   1   -0.20    2.70
   8   0  -1   -0.30    3.40
   8   0  -1   -1.00    1.60
  -8   0   1    2.50    3.40
   8   0  -1   -1.60    3.30
  -7   0   1 1019.90   80.89
   7   0  -1  989.20   78.59
   7   0  -1 1061.49   81.79
  -7   0   1  963.10   80.09
   7   0  -1 1068.89   82.09
   6   0  -1    1.90    3.10
   6   0  -1    0.20    1.40
  -6   0   1   -0.80    2.30
  -6   0   1   -3.40    1.30
   6   0  -1   -1.50    2.50
   5   0  -1  257.87   23.40
  -5   0   1  260.37   22.50
  -5   0   1  273.67   22.90
   5   0  -1  266.17   21.60
   5   0  -1  259.47   23.10
   4   0  -1   -1.00    1.10
   4   0  -1   -1.50    2.00
   4   0  -1    3.00    2.10
   4   0  -1   -2.10    1.50
  -4   0   1    0.00    1.60
  -4   0   1    2.00    2.00
  -3   0   1 3164.08  223.48
   3   0  -1 2800.32  223.28
   3   0  -1 2954.20  223.68
   3   0  -1 2827.42  223.78
  -3   0   1 2923.21  222.88
   3   0  -1 3069.09  222.98
  -3   0   1 2860.41  223.28
   2   0  -1   -0.70    0.90
   2   0  -1    0.00    0.90
   2   0  -1   -1.60    1.40
  -2   0   1   -0.60    1.10
  -2   0   1   -0.60    1.00
  -2   0   1    0.50    0.80
   2   0  -1    1.70    1.30
   2   0  -1   -0.90    1.00
   2   0  -1   -0.60    1.40
  -2   0   1    0.40    1.60
   1   0  -1 1655.33  125.69
   1   0  -1 1740.33  125.49
  -1   0   1 1564.04  125.39
  -1   0   1 1657.33  125.69
   1   0  -1 1716.43  125.79
  -1   0   1 1613.04  125.99
  -1   0   1 1664.03  125.79
   0   0  -1    1.00    0.70
   0   0   1    0.80    0.80
   0   0  -1   -0.70    0.60
   0   0  -1    0.00    0.50
   0   0  -1   -0.30    0.60
   0   0   1    1.20    0.70
   0   0  -1   -0.40    0.40
   0   0   1    0.40    0.60
   0   0   1   -0.40    0.60
   0   0   1    1.90    1.00
   1   0   1  176.18   16.40
   1   0   1  219.68   16.50
   1   0   1  206.88   17.00
  -1   0  -1  218.88   16.00
  -1   0  -1  201.18   16.90
  -1   0  -1  229.88   16.00
  -1   0  -1  188.48   16.40
   1   0   1  211.28   15.90
   1   0   1  193.88   16.00
   2   0   1    0.40    0.90
  -2   0  -1   -0.50    1.70
  -2   0  -1    0.10    1.40
   2   0   1    1.70    0.80
   2   0   1    2.60    2.30
   2   0   1    2.60    1.70
  -2   0  -1   -0.70    0.80
  -2   0  -1   -0.80    1.60
  -2   0  -1    0.20    0.70
   2   0   1   -1.70    1.10
   3   0   1  197.18   15.70
   3   0   1  211.18   15.40
  -3   0  -1  207.38   16.80
   3   0   1  172.38   16.80
  -3   0  -1  175.08   15.30
   3   0   1  196.18   17.60
  -3   0  -1  201.78   15.80
  -4   0  -1    0.30    0.90
   4   0   1    0.00    1.90
   4   0   1   -0.30    2.40
  -4   0  -1   -2.00    1.90
   4   0   1    1.20    1.10
  -4   0  -1   -0.50    1.30
  -5   0  -1  737.53   50.59
  -5   0  -1  572.24   48.60
   5   0   1  583.74   47.70
   5   0   1  576.24   50.89
  -5   0  -1  619.04   47.80
   5   0   1  677.33   50.89
  -6   0  -1   -0.30    2.70
   6   0   1    3.60    3.10
   6   0   1    3.20    1.80
  -6   0  -1   -0.70    2.00
   6   0   1    0.30    1.30
   6   0   1    0.90    2.90
  -7   0  -1   18.50    4.70
  -7   0  -1   20.90    6.20
   7   0   1   22.90    6.50
   7   0   1   25.90    3.90
   7   0   1   36.60    8.60
  -8   0  -1    3.00    4.00
   8   0   1   -2.70    3.30
   8   0   1    6.40    5.20
  -8   0  -1    2.50    2.90
  -9   0  -1  117.89   17.10
   9   0   1  162.58   20.80
   9   0   1  116.69   18.60
  -9   0  -1  115.79   14.60
  10   0   1    6.70    5.90
 -10   0  -1   -2.00    4.10
  10   0   1    7.50    5.30
 -10   0  -1   -2.70    2.70
  11   0   1    4.90    7.00
  11   0   1    5.30    6.40
 -11   0  -1    2.60    5.20
 -12   0  -1   -2.50    4.50
  12   0   1    1.40    5.70
 -13  -1   1   34.70   15.50
 -13   1   1   56.69   13.30
  12  -1  -1   20.80    9.40
 -12  -1   1   39.80   10.70
 -12   1   1   30.00    9.20
  12   1  -1   33.00   10.90
 -12   1   1   10.50   10.10
 -11  -1   1   31.40    8.90
 -11  -1   1   40.10    8.90
  11  -1  -1   27.50    9.20
 -11   1   1   24.70    7.50
  11   1  -1   15.00    7.50
 -11   1   1   23.00    7.70
 -10  -1   1   52.09   11.10
 -10  -1   1   49.00    9.60
  10  -1  -1   60.49   12.60
  10  -1  -1   73.69   13.60
 -10   1   1   57.99   11.60
  10   1  -1   74.69   12.90
 -10   1   1   49.10    9.70
  10   1  -1   70.59   13.90
   9  -1  -1   51.49   11.90
  -9  -1   1   67.19   11.00
   9  -1  -1   76.29   13.60
  -9  -1   1   82.99   13.00
   9   1  -1   73.59   13.50
   9   1  -1   90.29   13.80
  -9   1   1   99.49   13.50
  -9   1   1   67.99   11.10
  -8  -1   1  320.97   29.10
  -8  -1   1  314.97   28.30
   8  -1  -1  319.27   30.00
   8  -1  -1  322.17   26.30
   8  -1  -1  341.27   30.30
   8   1  -1  314.57   26.60
  -8   1   1  309.17   28.30
   8   1  -1  317.87   30.20
   8   1  -1  311.17   29.70
  -8   1   1  323.37   29.10
   7  -1  -1   14.50    5.40
  -7  -1   1   14.00    4.50
   7  -1  -1   16.80    3.40
   7  -1  -1   25.10    7.20
  -7  -1   1   12.50    4.20
   7   1  -1   14.30    5.50
  -7   1   1   14.00    5.20
   7   1  -1   18.60    3.90
   7   1  -1   18.70    5.60
  -7   1   1   19.10    5.20
   6  -1  -1  156.58   16.70
  -6  -1   1  137.79   14.10
  -6  -1   1  152.08   13.90
   6  -1  -1  133.19   12.30
   6  -1  -1  137.39   16.50
   6   1  -1  158.18   14.80
  -6   1   1  134.39   13.90
   6   1  -1  143.39   12.70
   6   1  -1  128.49   16.00
  -6   1   1  122.19   14.30
  -5  -1   1  119.19   11.90
   5  -1  -1  141.09   12.80
  -5  -1   1  106.09   11.10
   5  -1  -1  136.89   12.40
   5  -1  -1  110.89   10.40
   5   1  -1  113.39   13.00
   5   1  -1  125.19   10.80
   5   1  -1   99.59   13.00
  -5   1   1  121.39   11.70
  -5   1   1  101.99   11.90
   4  -1  -1  834.42   64.99
  -4  -1   1  867.21   64.99
   4  -1  -1  921.51   65.49
  -4  -1   1  790.62   64.39
  -4  -1   1  809.22   65.09
   4  -1  -1  873.81   64.29
   4  -1  -1  888.81   65.89
  -4   1   1  822.42   64.99
   4   1  -1  822.72   65.19
  -4   1   1  842.42   64.89
   4   1  -1  826.22   64.39
   4   1  -1  719.63   65.29
   3  -1  -1  203.28   16.90
   3  -1  -1  192.88   16.20
  -3  -1   1  189.68   16.20
   3  -1  -1  205.28   16.60
  -3  -1   1  205.68   16.80
  -3  -1   1  199.68   16.30
   3  -1  -1  194.78   17.20
   3  -1  -1  191.18   16.60
  -3  -1   1  188.48   16.60
   3   1  -1  207.18   16.80
  -3   1   1  219.08   16.40
  -3   1   1  191.38   16.60
  -3   1   1  229.18   16.90
   3   1  -1  186.28   16.30
   3   1  -1  209.18   17.30
   2  -1  -1  127.39   11.80
  -2  -1   1  126.89   11.40
   2  -1  -1  141.69   11.80
  -2  -1   1  124.79   11.60
  -2  -1   1  137.39   11.30
   2  -1  -1  153.38   11.50
   2  -1  -1  144.69   11.20
  -2  -1   1  125.79   10.90
  -2  -1   1  135.09   11.50
   2  -1  -1  138.99   11.30
  -2   1   1  140.69   11.00
  -2   1   1  147.39   11.90
   2   1  -1  135.99   11.20
   2   1  -1  126.49   11.30
  -2   1   1  127.29   11.70
   2   1  -1  137.99   11.70
   2   1  -1  146.19   11.40
  -2   1   1  145.19   11.30
  -2   1   1  143.39   11.50
   2   1  -1  125.29   11.40
   1  -1  -1  834.32   67.99
  -1  -1   1  785.82   67.99
   1  -1  -1  899.91   67.79
  -1  -1   1  889.61   68.19
   1  -1  -1  913.41   68.29
   1  -1  -1  901.61   67.69
  -1   1   1  894.51   67.69
   1   1  -1  872.51   68.09
  -1   1   1  905.51   68.09
  -1   1   1  910.21   68.39
   1   1  -1 1000.60   68.09
  -1   1   1  915.61   68.19
   1   1  -1  920.11   68.09
  -1   1   1  949.90   67.79
   1   1  -1  819.72   68.09
   0  -1   1 1430.86  109.89
   0  -1  -1 1573.04  109.89
   0  -1  -1 1251.77  109.59
   0  -1  -1 1508.05  110.29
   0  -1   1 1271.27  109.99
   0  -1   1 1427.16  109.99
   0  -1   1 1326.17  109.99
   0  -1   1 1521.35  110.19
   0  -1  -1 1296.97  109.59
   0   1  -1 1461.75  109.89
   0   1  -1 1560.24  110.09
   0   1   1 1515.35  110.09
   0   1  -1 1526.15  110.09
   0   1  -1 1536.65  109.89
   0   1   1 1471.75  109.59
   0   1  -1 1513.55  110.09
   0   1   1 1516.15  109.69
   1  -1   1  427.96   33.50
  -1  -1  -1  423.76   33.00
  -1  -1  -1  439.26   33.20
   1  -1   1  436.96   33.10
  -1  -1  -1  425.46   33.60
  -1  -1  -1  404.96   32.70
   1  -1   1  418.16   32.50
   1   1   1  448.76   32.40
  -1   1  -1  394.26   33.50
  -1   1  -1  431.26   33.40
  -1   1  -1  452.95   32.70
  -1   1  -1  394.86   32.40
   1   1   1  413.56   33.20
   1   1   1  503.15   32.80
   1   1   1  455.85   33.70
  -1   1  -1  387.76   32.90
   1   1   1  401.96   33.00
  -2  -1  -1 1079.99   92.69
  -2  -1  -1 1233.38   93.69
   2  -1   1 1372.76   93.99
   2  -1   1 1220.78   92.39
  -2  -1  -1 1168.28   93.69
   2  -1   1 1247.68   94.29
  -2  -1  -1 1142.19   92.79
   2  -1   1 1292.57   92.99
  -2  -1  -1 1243.08   94.19
   2  -1   1 1199.88   93.59
  -2   1  -1 1241.98   92.39
   2   1   1 1242.78   94.39
  -2   1  -1 1251.27   93.69
   2   1   1 1274.07   93.99
  -2   1  -1 1264.97   93.69
  -2   1  -1 1240.98   92.99
   2   1   1 1180.08   92.89
  -2   1  -1 1283.47   94.09
   2   1   1 1181.08   92.69
   2   1   1 1182.18   93.59
  -3  -1  -1  148.29   11.30
   3  -1   1  146.79   11.60
   3  -1   1  132.79   13.10
  -3  -1  -1  126.69   12.40
  -3  -1  -1  135.49   11.40
   3  -1   1  126.19   12.50
   3  -1   1  156.08   10.90
  -3   1  -1  141.79   11.70
   3   1   1  136.09   11.30
  -3   1  -1  129.19   10.80
   3   1   1  134.49   11.30
  -3   1  -1  120.39   12.20
   3   1   1  139.49   12.80
   3   1   1  130.89   13.20
   4  -1   1  568.24   43.30
  -4  -1  -1  495.35   40.70
   4  -1   1  502.55   42.20
  -4  -1  -1  516.65   40.30
  -4  -1  -1  550.84   42.10
   4  -1   1  494.85   39.90
   4   1   1  510.95   42.30
   4   1   1  541.55   40.40
   4   1   1  509.05   42.90
  -4   1  -1  556.04   41.00
  -4   1  -1  504.25   41.80
  -5  -1  -1   56.59    6.90
  -5  -1  -1   60.89    5.80
  -5  -1  -1   57.29    8.20
   5  -1   1   65.89    6.80
   5  -1   1   48.70    8.10
   5  -1   1   64.49    9.90
   5  -1   1   48.90    5.20
   5   1   1   73.09   10.40
  -5   1  -1   59.49    7.20
   5   1   1   62.29    9.00
   5   1   1   60.89    6.40
  -5   1  -1   65.39    8.70
   6  -1   1 1182.58   93.49
   6  -1   1 1315.17   96.79
   6  -1   1 1228.68   97.29
   6  -1   1 1322.07   92.89
  -6  -1  -1 1118.99   95.49
   6   1   1 1314.67   93.39
   6   1   1 1314.67   97.59
  -6   1  -1 1222.18   94.49
   6   1   1 1172.58   96.39
  -6   1  -1  970.20   94.99
   7  -1   1   76.79   12.60
   7  -1   1   87.09   14.20
   7  -1   1   85.19    7.90
  -7  -1  -1   98.09   13.00
  -7  -1  -1   88.49   10.70
  -7   1  -1   73.89   10.40
   7   1   1  108.99   15.60
   7   1   1   95.69   13.40
   7   1   1   86.29    8.50
  -7   1  -1  103.19   12.60
   8  -1   1  588.74   50.99
   8  -1   1  675.73   50.79
  -8  -1  -1  586.04   47.10
  -8  -1  -1  507.75   48.40
   8   1   1  565.34   49.90
  -8   1  -1  582.64   49.10
   8   1   1  553.84   50.39
  -8   1  -1  565.64   47.10
  -9  -1  -1   32.20    6.90
   9  -1   1   22.80    7.90
   9  -1   1   34.10    9.50
  -9  -1  -1   33.80    8.70
   9   1   1   33.40    9.40
   9   1   1   28.90    8.70
  -9   1  -1   26.30    6.50
  -9   1  -1   26.30    7.40
 -10  -1  -1   75.59   13.00
 -10  -1  -1   57.69   10.10
  10  -1   1   86.79   16.10
  10  -1   1   69.39   14.20
  10   1   1   59.79   13.50
 -10   1  -1   75.39   11.60
  10   1   1   58.59   13.40
 -10   1  -1   45.80   11.20
  11  -1   1   44.00   11.60
 -11  -1  -1   40.50   10.80
  11  -1   1   25.40    9.80
 -11   1  -1   27.90    8.70
  11   1   1   33.40   10.10
  11   1   1   24.90   10.10
  12  -1   1   30.60   10.10
 -12  -1  -1   24.80    9.10
 -12   1  -1   45.60   10.70
  12   1   1   24.80    9.00
 -13   2   1    0.10    4.30
  12  -2  -1    9.30    7.00
 -12  -2   1   16.00    7.40
 -12   2   1   23.60    7.90
  12   2  -1   12.60    7.10
 -12   2   1   27.70    7.80
 -11  -2   1   87.89   15.60
 -11  -2   1   80.89   13.60
  11  -2  -1  141.59   20.90
 -11   2   1   86.79   14.40
  11   2  -1   96.49   17.60
 -11   2   1   93.29   15.10
 -10  -2   1  157.48   19.50
 -10  -2   1  145.39   18.00
  10  -2  -1  131.69   20.00
  10  -2  -1  141.09   20.00
  10   2  -1  150.28   20.90
  10   2  -1  140.79   19.80
 -10   2   1  122.69   17.00
 -10   2   1   97.59   16.60
  -9  -2   1   37.30    8.00
   9  -2  -1   43.30   10.00
   9  -2  -1   32.60    8.80
  -9  -2   1   20.50    6.80
   9   2  -1   52.29   11.80
  -9   2   1   64.29   10.00
  -9   2   1   62.59   10.30
   9   2  -1   45.60    7.80
   9   2  -1   42.50    9.40
   8  -2  -1   78.39   12.70
   8  -2  -1   58.59   11.60
   8  -2  -1   84.99    9.00
  -8  -2   1  100.49   11.90
  -8  -2   1   64.19   11.40
  -8   2   1   90.89   12.10
   8   2  -1   65.69   12.40
  -8   2   1   86.99   12.30
   8   2  -1   80.69   12.70
   8   2  -1   72.49    9.40
   7  -2  -1  191.08   22.50
   7  -2  -1  249.88   21.30
   7  -2  -1  193.88   17.20
  -7  -2   1  212.18   19.20
  -7  -2   1  229.18   20.10
  -7   2   1  205.78   19.10
   7   2  -1  207.88   20.40
  -7   2   1  184.98   19.10
   7   2  -1  195.38   17.80
   7   2  -1  190.58   19.90
   6  -2  -1  182.28   16.60
   6  -2  -1  150.88   13.20
  -6  -2   1  150.78   15.20
   6  -2  -1  158.68   15.80
  -6  -2   1  140.89   14.40
  -6   2   1  164.58   14.80
   6   2  -1  149.49   17.50
   6   2  -1  138.69   13.50
  -6   2   1  147.09   14.90
   6   2  -1  161.98   15.50
  -5  -2   1   13.30    3.70
   5  -2  -1   22.30    3.40
  -5  -2   1   21.10    4.20
   5  -2  -1   17.60    4.40
   5  -2  -1   20.20    4.90
  -5   2   1   13.40    3.50
  -5   2   1   20.70    4.20
   5   2  -1   10.40    4.00
   5   2  -1   18.60    3.50
   5   2  -1   13.00    4.00
  -4  -2   1  640.24   46.40
   4  -2  -1  604.44   46.70
   4  -2  -1  565.84   46.00
  -4  -2   1  567.54   45.80
  -4  -2   1  613.84   45.50
   4  -2  -1  589.94   45.80
   4  -2  -1  561.44   45.00
   4   2  -1  628.94   46.30
   4   2  -1  576.34   45.40
  -4   2   1  581.84   45.90
  -4   2   1  554.54   45.80
   4   2  -1  482.25   46.20
  -3  -2   1  330.97   23.50
   3  -2  -1  288.27   22.90
   3  -2  -1  280.37   23.00
  -3  -2   1  269.17   22.60
   3  -2  -1  281.27   23.50
  -3  -2   1  294.17   22.80
  -3  -2   1  299.67   23.10
   3  -2  -1  268.47   22.80
  -3   2   1  274.37   22.60
  -3   2   1  265.57   22.90
   3   2  -1  304.27   23.80
  -3   2   1  295.57   22.90
   3   2  -1  249.28   22.80
   3   2  -1  294.87   22.80
  -3   2   1  271.37   23.10
   2  -2  -1 2817.42  213.08
  -2  -2   1 2757.72  212.78
  -2  -2   1 3025.40  213.18
   2  -2  -1 2769.82  213.28
  -2  -2   1 2849.81  213.48
   2  -2  -1 2821.32  212.88
   2  -2  -1 2863.01  212.98
  -2  -2   1 2850.91  213.28
   2  -2  -1 2911.01  213.58
   2   2  -1 2797.82  214.28
  -2   2   1 2843.92  213.38
   2   2  -1 2645.24  213.18
  -2   2   1 2766.32  212.88
  -2   2   1 2908.11  213.28
   2   2  -1 2435.46  213.28
   2   2  -1 2820.92  212.88
   2   2  -1 2880.71  213.18
  -2   2   1 2581.84  212.78
  -2   2   1 3164.08  213.68
   1  -2  -1  110.59    9.00
   1  -2  -1   97.79    8.70
  -1  -2   1  101.29    9.00
  -1  -2   1  100.79    8.80
   1  -2  -1  108.09    8.60
  -1  -2   1  109.49    8.90
   1  -2  -1  101.89    8.30
   1   2  -1  108.09    8.80
   1   2  -1  103.49    8.90
   1   2  -1  105.89    8.90
  -1   2   1  108.29    8.30
   1   2  -1  107.59    8.20
   1   2  -1  111.19    8.80
  -1   2   1  100.89    9.00
  -1   2   1  114.69    9.00
   0  -2  -1  422.26   35.00
   0  -2  -1  468.45   35.40
   0  -2   1  455.25   35.70
   0  -2  -1  508.45   35.90
   0  -2   1  452.85   35.30
   0  -2  -1  424.56   35.40
   0  -2   1  460.65   35.80
   0  -2  -1  496.85   35.00
   0  -2   1  448.36   35.20
   0   2   1  448.86   35.30
   0   2   1  441.86   35.40
   0   2  -1  451.45   35.60
   0   2  -1  467.65   35.20
   0   2   1  492.55   35.00
   0   2  -1  485.75   35.80
   0   2  -1  472.25   35.30
   0   2   1  473.25   35.90
   0   2  -1  438.66   35.20
   0   2   1  459.55   35.10
   1  -2   1  418.06   32.60
  -1  -2  -1  395.56   32.60
   1  -2   1  416.46   33.00
   1  -2   1  414.06   33.40
  -1  -2  -1  456.65   33.10
  -1  -2  -1  438.16   33.40
  -1  -2  -1  408.16   32.70
   1   2   1  380.06   32.60
   1   2   1  415.26   33.00
  -1   2  -1  444.86   32.60
  -1   2  -1  427.56   32.90
  -1   2  -1  431.06   32.20
  -1   2  -1  426.76   32.00
  -1   2  -1  440.96   32.50
  -2  -2  -1 7594.94  548.45
   2  -2   1 6538.05  547.55
  -2  -2  -1 8031.30  552.94
   2  -2   1 6914.91  548.15
  -2  -2  -1 7480.35  547.95
   2  -2   1 7183.28  552.94
  -2  -2  -1 7230.48  551.34
  -2   2  -1 7042.50  547.75
  -2   2  -1 7363.86  551.14
   2   2   1 7702.33  549.74
  -2   2  -1 6857.61  550.44
   2   2   1 7150.88  547.65
  -2   2  -1 7633.54  550.04
   2   2   1 7430.76  548.05
   2   2   1 6675.93  548.25
   2   2   1 7366.46  548.45
   3  -2   1  345.97   29.50
  -3  -2  -1  388.66   29.00
   3  -2   1  374.06   29.10
  -3  -2  -1  315.27   27.60
  -3  -2  -1  398.86   27.90
  -3   2  -1  353.56   28.00
   3   2   1  319.57   27.50
   3   2   1  407.06   29.50
   3   2   1  312.27   27.70
  -3   2  -1  364.76   28.90
   3   2   1  389.46   29.90
   4  -2   1 1225.58   96.89
   4  -2   1 1278.87   99.89
  -4  -2  -1 1467.25   97.79
  -4  -2  -1 1249.57   97.39
   4  -2   1 1192.08   98.99
   4  -2   1 1383.26   96.59
   4   2   1 1313.67   97.49
   4   2   1 1272.97   99.89
   4   2   1 1080.99   97.59
  -4   2  -1 1378.56   99.09
  -4   2  -1 1184.18   97.79
  -5  -2  -1  834.92   72.09
   5  -2   1 1026.90   73.99
  -5  -2  -1  825.92   70.69
   5  -2   1  953.30   72.89
   5  -2   1  910.21   69.99
   5  -2   1  927.91   69.59
  -5   2  -1  809.52   71.79
   5   2   1  900.71   73.39
   5   2   1  922.71   70.49
   5   2   1 1007.40   73.19
  -5   2  -1 1002.30   71.39
  -6  -2  -1  625.24   46.80
   6  -2   1  581.84   49.50
  -6  -2  -1  588.14   48.40
   6  -2   1  604.04   48.90
   6  -2   1  558.74   44.90
   6  -2   1  572.24   45.40
  -6   2  -1  603.64   48.20
   6   2   1  679.33   46.20
  -6   2  -1  476.25   46.40
   6   2   1  574.54   48.80
   6   2   1  601.14   49.60
  -7  -2  -1    1.20    2.40
   7  -2   1   -0.20    3.40
   7  -2   1    3.50    1.30
   7  -2   1    4.30    4.00
  -7  -2  -1    1.60    3.20
  -7   2  -1    1.10    3.30
   7   2   1   -2.70    3.30
   7   2   1    2.50    3.70
   7   2   1    0.20    1.70
  -7   2  -1    0.20    2.40
   8  -2   1  326.77   31.90
  -8  -2  -1  324.37   29.30
   8  -2   1  322.77   32.80
  -8  -2  -1  319.37   31.10
   8   2   1  332.37   32.70
  -8   2  -1  394.06   31.90
   8   2   1  372.96   28.20
  -8   2  -1  337.87   29.70
   8   2   1  315.27   32.00
  -9  -2  -1  107.19   13.80
   9  -2   1  103.59   16.60
   9  -2   1  105.99   17.70
  -9  -2  -1  138.39   17.50
   9   2   1  121.49   17.90
  -9   2  -1  109.39   14.20
   9   2   1   98.39   16.50
  -9   2  -1  106.09   16.20
  10  -2   1   17.00    8.80
  10  -2   1   32.10    9.40
 -10  -2  -1   19.50    6.40
 -10  -2  -1   24.40    7.70
  10   2   1   20.70    8.30
 -10   2  -1   23.30    6.40
 -10   2  -1   17.80    7.30
  10   2   1   37.00   10.40
 -11  -2  -1   27.10    9.10
  11  -2   1   13.80    7.50
  11  -2   1   16.80    8.90
 -11   2  -1   12.10    8.40
  11   2   1    6.90    6.30
  11   2   1   13.60    7.90
 -11   2  -1   25.10    8.20
 -12  -2  -1   34.20    9.60
  12  -2   1   50.09   13.20
 -12   2  -1   42.80   11.10
  12   2   1   31.60   11.60
 -13   3   1   29.10    9.70
 -12  -3   1   22.80    8.70
  12  -3  -1   51.09   13.00
 -12   3   1   43.90    9.40
 -12   3   1   17.50    7.30
  12   3  -1   27.80   10.30
 -11  -3   1    0.90    3.70
 -11  -3   1   -4.10    3.60
  11  -3  -1    6.10    7.10
 -11   3   1    2.90    4.60
  11   3  -1   -0.30    5.50
 -11   3   1    2.40    4.20
 -10  -3   1   -3.70    3.00
  10  -3  -1    4.40    5.90
  10  -3  -1    6.20    5.30
 -10  -3   1    4.10    4.70
  10   3  -1    1.50    5.00
  10   3  -1    9.30    6.30
 -10   3   1   -0.70    3.90
 -10   3   1   13.60    5.60
   9  -3  -1  186.88   22.90
  -9  -3   1  209.48   22.50
   9  -3  -1  177.88   22.70
  -9  -3   1  157.28   19.40
  -9   3   1  145.89   20.00
   9   3  -1  168.58   16.30
   9   3  -1  182.88   21.70
  -9   3   1  181.18   20.30
   9   3  -1  169.88   22.30
  -8  -3   1   38.70    7.40
   8  -3  -1   28.30    4.50
  -8  -3   1   28.80    7.20
   8  -3  -1   31.50    8.50
   8  -3  -1   34.40    8.60
   8   3  -1   24.90    5.40
   8   3  -1   48.10    9.60
   8   3  -1   36.20    8.20
  -8   3   1   21.30    6.00
  -8   3   1   25.30    6.80
   7  -3  -1    0.50    3.40
  -7  -3   1    3.20    3.10
  -7  -3   1    3.20    2.90
   7  -3  -1   -2.70    3.10
   7  -3  -1    0.40    1.50
  -7   3   1   -0.20    2.80
   7   3  -1   -1.10    2.70
  -7   3   1    1.20    2.70
   7   3  -1    0.00    1.90
   7   3  -1   -0.60    3.20
   6  -3  -1   -1.00    2.40
   6  -3  -1   -2.70    1.00
   6  -3  -1    0.10    2.30
  -6  -3   1    0.40    2.20
  -6  -3   1    0.90    2.10
  -6   3   1    0.00    2.10
   6   3  -1   -1.20    2.60
   6   3  -1   -0.80    2.80
   6   3  -1    0.90    1.60
  -6   3   1   -2.00    1.60
  -5  -3   1 1103.09   84.09
   5  -3  -1 1068.19   82.29
   5  -3  -1 1018.50   82.99
  -5  -3   1 1059.69   83.39
   5  -3  -1 1092.99   84.79
   5  -3  -1 1060.39   84.09
   5   3  -1 1033.40   84.49
  -5   3   1 1137.09   83.79
   5   3  -1 1151.38   83.09
   5   3  -1 1130.59   84.19
  -5   3   1  967.80   83.39
  -4  -3   1   24.80    4.20
  -4  -3   1   22.70    4.50
   4  -3  -1   27.50    4.60
   4  -3  -1   25.30    4.10
  -4  -3   1   19.60    3.90
   4  -3  -1   25.80    5.20
  -4   3   1   31.00    4.70
   4   3  -1   13.90    3.90
   4   3  -1   19.30    3.60
  -4   3   1   22.40    4.20
   4   3  -1   19.60    4.50
   3  -3  -1   23.90    3.70
   3  -3  -1   26.60    3.90
  -3  -3   1   25.60    4.20
   3  -3  -1   26.20    3.90
  -3  -3   1   26.50    3.80
  -3  -3   1   24.50    3.90
   3  -3  -1   24.00    4.40
  -3   3   1   28.90    4.50
  -3   3   1   21.80    3.70
   3   3  -1   32.20    4.20
   3   3  -1   20.20    4.10
  -3   3   1   21.90    3.60
   3   3  -1   31.10    4.20
   2  -3  -1 2821.82  211.28
  -2  -3   1 2835.22  211.28
   2  -3  -1 2808.62  211.08
   2  -3  -1 2811.32  211.68
  -2  -3   1 2534.25  210.48
  -2  -3   1 3034.40  211.58
  -2  -3   1 2685.33  211.38
   2  -3  -1 2852.81  211.08
  -2  -3   1 2917.61  211.48
  -2  -3   1 2774.82  210.88
   2  -3  -1 2825.92  210.88
   2   3  -1 2536.05  211.28
   2   3  -1 2975.90  211.28
  -2   3   1 2771.72  210.88
  -2   3   1 2903.31  211.28
   2   3  -1 2532.15  211.28
  -2   3   1 2868.81  211.58
  -2   3   1 2722.93  211.38
   1  -3  -1  934.31   72.39
  -1  -3   1  786.62   71.89
   1  -3  -1  980.90   72.59
  -1  -3   1 1008.80   72.89
  -1  -3   1  939.51   72.69
   1  -3  -1 1011.30   72.39
  -1  -3   1  917.51   72.29
  -1  -3   1  955.80   72.59
  -1   3   1  947.61   72.19
  -1   3   1  919.51   72.39
  -1   3   1 1021.20   72.79
   1   3  -1  996.20   72.79
  -1   3   1  948.01   72.59
  -1   3   1  943.01   72.39
   1   3  -1  974.90   72.59
   1   3  -1  977.90   72.69
   0  -3  -1  666.63   47.70
   0  -3  -1  516.45   47.20
   0  -3  -1  571.74   47.70
   0  -3   1  661.93   48.20
   0  -3   1  620.94   47.50
   0  -3  -1  588.74   47.20
   0   3   1  623.24   48.20
   0   3  -1  642.44   48.30
   0   3  -1  636.04   47.10
   0   3   1  627.64   47.30
   0   3  -1  597.14   47.50
   0   3   1  606.24   47.70
   0   3  -1  642.54   48.10
   0   3  -1  696.83   47.10
   0   3   1  575.34   47.30
   0   3   1  693.43   47.90
   0   3  -1  644.34   47.60
   1  -3   1   12.90    2.00
   1  -3   1   12.40    2.00
  -1  -3  -1    8.50    2.30
  -1  -3  -1   12.90    2.20
   1  -3   1    8.80    2.20
  -1  -3  -1   10.90    2.10
   1  -3   1   15.30    1.70
  -1  -3  -1    9.20    2.00
   1  -3   1   17.30    3.30
   1   3   1   11.80    2.30
   1   3   1   14.70    2.70
   1   3   1   10.10    3.00
  -1   3  -1   10.30    2.70
  -1   3  -1   15.50    2.10
  -1   3  -1   12.40    2.30
  -1   3  -1   14.00    1.60
   1   3   1   12.30    2.30
  -1   3  -1   14.30    2.10
  -2  -3  -1  510.35   40.00
   2  -3   1  550.14   39.40
   2  -3   1  523.45   40.20
  -2  -3  -1  534.85   38.80
  -2  -3  -1  507.05   39.30
  -2  -3  -1  510.85   40.50
   2  -3   1  581.14   39.90
  -2  -3  -1  539.75   40.00
   2   3   1  543.05   38.70
  -2   3  -1  435.96   39.20
   2   3   1  451.15   39.30
  -2   3  -1  448.06   39.60
  -2   3  -1  511.05   39.90
  -2   3  -1  523.85   39.70
   2   3   1  505.85   40.60
   2   3   1  449.95   39.60
   2   3   1  512.05   40.20
   3  -3   1 1373.66  108.89
   3  -3   1 1368.46  109.49
  -3  -3  -1 1423.06  107.79
  -3  -3  -1 1341.97  108.89
  -3  -3  -1 1363.16  107.99
   3   3   1 1286.47  107.49
  -3   3  -1 1525.15  108.99
  -3   3  -1 1533.45  108.39
   3   3   1 1396.16  108.09
   3   3   1 1417.86  109.79
   3   3   1 1621.14  109.69
   4  -3   1    8.90    3.20
   4  -3   1   11.30    3.80
  -4  -3  -1   14.20    3.80
  -4  -3  -1    8.20    2.20
  -4   3  -1   11.60    3.40
   4   3   1    6.00    3.10
   4   3   1   10.40    4.10
   4   3   1   10.00    2.40
   4   3   1    9.60    2.00
  -4   3  -1   11.90    2.80
  -5  -3  -1    0.00    2.20
  -5  -3  -1    1.80    1.80
   5  -3   1   -1.60    2.30
   5  -3   1    1.80    2.30
   5  -3   1    1.90    0.80
  -5   3  -1   -1.60    2.00
   5   3   1   -0.20    1.40
  -5   3  -1    1.50    1.80
   5   3   1   -0.60    2.40
   5   3   1    2.60    3.00
  -6  -3  -1   20.80    6.10
   6  -3   1   39.40    3.60
   6  -3   1   52.99    8.70
   6  -3   1   43.90    3.90
  -6  -3  -1   44.60    6.20
   6  -3   1   58.09   10.40
  -6   3  -1   29.10    5.70
   6   3   1   45.10    9.00
   6   3   1   43.20    8.00
  -6   3  -1   34.00    7.20
   6   3   1   50.29    6.00
  -7  -3  -1  519.05   44.10
   7  -3   1  570.34   47.90
   7  -3   1  579.64   47.00
  -7  -3  -1  530.55   46.00
   7   3   1  588.74   47.80
  -7   3  -1  529.25   45.70
   7   3   1  567.44   47.10
   7   3   1  518.35   43.30
  -7   3  -1  558.64   44.70
  -8  -3  -1    2.90    4.00
  -8  -3  -1   -0.30    2.80
   8  -3   1    2.80    4.10
   8  -3   1    4.30    5.30
   8   3   1    3.90    4.20
  -8   3  -1   -0.90    3.10
  -8   3  -1   -1.50    2.40
   8   3   1    5.40    2.70
   8   3   1   10.00    6.00
  -9  -3  -1    5.70    5.00
  -9  -3  -1    2.10    3.00
   9  -3   1    4.60    4.70
   9  -3   1   -3.90    3.60
  -9   3  -1   -6.40    2.90
  -9   3  -1    1.40    3.20
   9   3   1    0.10    4.50
   9   3   1    1.10    4.50
 -10  -3  -1   11.40    6.80
  10  -3   1   12.30    7.10
  10  -3   1   23.10    9.30
  10   3   1    6.80    6.20
 -10   3  -1   16.70    7.20
  10   3   1    8.80    7.50
 -10   3  -1   20.60    6.30
  11  -3   1  129.69   20.90
  11  -3   1  110.69   19.10
 -11  -3  -1  109.39   17.80
  11   3   1  107.89   18.90
 -11   3  -1  107.69   17.20
 -11   3  -1   84.09   14.10
  12  -3   1   24.60    9.60
 -12  -3  -1   13.00    7.10
 -12   3  -1   16.70    7.70
  12   3   1   15.20    8.70
 -13   4   1   11.30    6.60
 -12  -4   1    3.90    5.50
  12  -4  -1   18.10    8.40
  12   4  -1    8.10    8.40
 -12   4   1   16.50    6.40
 -12   4   1   17.70    6.70
 -11  -4   1    1.60    4.50
  11  -4  -1   -3.00    5.00
  11  -4  -1    8.60    6.80
 -11   4   1   -1.60    4.00
  11   4  -1   -3.70    4.30
 -11   4   1    7.90    5.10
  10  -4  -1  102.79   17.50
 -10  -4   1  131.49   16.20
  10  -4  -1   92.99   17.00
 -10  -4   1  139.69   18.20
 -10   4   1  118.89   17.00
  10   4  -1   93.29   17.00
 -10   4   1  123.49   16.40
   9  -4  -1    7.80    5.00
  -9  -4   1    3.10    3.90
   9  -4  -1    6.10    4.70
  -9  -4   1    0.60    4.20
  -9   4   1    1.50    4.00
   9   4  -1    4.20    4.90
   9   4  -1    0.60    4.80
   9   4  -1    2.80    2.90
  -9   4   1    3.00    3.70
  -8  -4   1  201.08   20.90
   8  -4  -1  192.98   24.40
  -8  -4   1  224.78   22.40
   8  -4  -1  217.98   18.70
   8  -4  -1  271.27   24.30
   8   4  -1  264.77   27.20
  -8   4   1  215.58   21.40
   8   4  -1  233.78   20.20
   8   4  -1  233.18   22.60
  -8   4   1  232.98   22.00
  -7  -4   1   62.49   10.80
   7  -4  -1   86.99    8.00
   7  -4  -1   70.09   12.00
  -7  -4   1   90.19   11.30
   7  -4  -1   81.99   12.40
  -7   4   1   84.79   11.20
  -7   4   1   89.39   11.70
   7   4  -1   81.89   12.40
   7   4  -1   86.19   12.20
   7   4  -1   72.49    9.50
  -6  -4   1 1329.47  105.29
   6  -4  -1 1361.66  105.89
   6  -4  -1 1279.67  102.89
  -6  -4   1 1351.46  104.69
   6  -4  -1 1424.66  106.19
  -6   4   1 1294.47  104.79
   6   4  -1 1384.66  105.49
   6   4  -1 1338.97  103.99
   6   4  -1 1508.65  106.39
  -6   4   1 1259.17  104.59
  -5  -4   1   -1.90    1.80
  -5  -4   1   -1.10    1.60
   5  -4  -1   -0.40    1.40
   5  -4  -1    1.40    2.00
   5  -4  -1    0.00    2.20
   5  -4  -1    0.40    1.10
   5   4  -1   -1.60    2.00
  -5   4   1    1.10    2.00
   5   4  -1    1.40    1.70
   5   4  -1   -0.40    2.10
  -5   4   1   -0.10    1.60
   4  -4  -1  607.34   49.20
   4  -4  -1  673.93   49.99
  -4  -4   1  546.85   49.80
   4  -4  -1  693.93   50.69
  -4  -4   1  594.14   49.40
  -4  -4   1  583.94   49.50
   4   4  -1  634.94   50.39
   4   4  -1  688.63   49.50
  -4   4   1  633.54   49.70
  -4   4   1  595.14   49.50
  -4   4   1  638.24   49.50
   4   4  -1  688.13   50.09
  -3  -4   1   52.49    7.30
  -3  -4   1   68.69    6.70
  -3  -4   1   80.19    8.00
   3  -4  -1   64.69    6.50
   3  -4  -1   68.49    8.30
   3  -4  -1   70.49    7.40
  -3  -4   1   64.09    6.10
   3  -4  -1   71.89    6.90
   3   4  -1   57.59    7.10
  -3   4   1   71.79    7.80
  -3   4   1   81.19    8.00
   3   4  -1   70.29    8.10
  -3   4   1   68.79    6.60
   2  -4  -1 8003.70  574.04
   2  -4  -1 7562.24  575.64
  -2  -4   1 7692.73  574.34
  -2  -4   1 8299.37  578.44
   2  -4  -1 7749.42  577.44
  -2  -4   1 8210.28  576.44
  -2  -4   1 6960.10  575.84
   2  -4  -1 7417.76  579.54
  -2   4   1 7422.46  576.74
  -2   4   1 7228.38  575.34
  -2   4   1 7011.20  574.14
   2   4  -1 8153.68  576.74
   2   4  -1 7605.24  574.14
  -2   4   1 7377.56  576.04
  -2   4   1 7748.32  574.24
   2   4  -1 7390.96  574.24
  -2   4   1 7524.75  576.04
  -1  -4   1    4.20    1.30
   1  -4  -1    5.20    1.60
  -1  -4   1    3.70    1.00
  -1  -4   1    4.00    1.70
   1  -4  -1    3.70    1.40
   1  -4  -1    6.30    1.50
  -1  -4   1    1.70    1.80
   1  -4  -1    7.10    1.80
  -1  -4   1    5.30    1.60
   1   4  -1    4.80    1.60
  -1   4   1    1.90    1.10
   1   4  -1    3.50    1.20
  -1   4   1    6.40    1.60
  -1   4   1    5.90    1.50
   1   4  -1    7.10    1.90
  -1   4   1    5.10    1.70
   1   4  -1    4.50    1.10
   1   4  -1    5.70    2.00
  -1   4   1    4.40    1.70
   0  -4  -1   91.29    7.60
   0  -4  -1   84.79    7.00
   0  -4   1   83.49    8.00
   0  -4   1   95.19    7.40
   0  -4  -1   93.59    7.60
   0  -4  -1   88.89    7.20
   0   4  -1  100.39    7.50
   0   4   1   84.59    7.60
   0   4   1   81.39    7.00
   0   4   1   92.59    7.70
   0   4  -1   83.49    7.40
   0   4  -1   79.19    8.20
   0   4  -1   86.39    7.30
   0   4  -1   72.89    7.70
   0   4   1   82.99    8.10
   0   4   1   85.39    7.20
   1  -4   1   61.89    7.30
   1  -4   1   67.49    5.50
  -1  -4  -1   60.79    6.30
  -1  -4  -1   68.69    6.20
  -1  -4  -1   57.79    6.00
   1  -4   1   70.09    5.70
   1  -4   1   67.49    6.30
  -1  -4  -1   75.49    6.20
   1  -4   1   69.89    5.90
  -1   4  -1   63.69    5.70
   1   4   1   56.09    5.40
   1   4   1   71.19    6.20
  -1   4  -1   61.19    5.50
  -1   4  -1   62.09    7.60
  -1   4  -1   57.29    6.00
   1   4   1   67.09    5.20
   1   4   1   74.49    6.30
   1   4   1   70.09    6.60
  -1   4  -1   64.09    5.90
  -2  -4  -1 1339.17  105.09
   2  -4   1 1410.26  103.69
  -2  -4  -1 1314.07  103.99
   2  -4   1 1364.36  104.89
  -2  -4  -1 1272.47  104.79
   2  -4   1 1424.36  104.69
  -2  -4  -1 1333.17  105.79
   2  -4   1 1346.67  105.29
  -2  -4  -1 1369.06  104.69
   2   4   1 1538.95  105.59
   2   4   1 1429.26  104.89
   2   4   1 1394.56  103.89
  -2   4  -1 1415.26  104.89
  -2   4  -1 1328.77  104.69
  -2   4  -1 1342.07  103.79
  -3  -4  -1    2.90    1.60
   3  -4   1    1.50    2.20
   3  -4   1    0.80    1.90
  -3  -4  -1    1.20    1.10
  -3  -4  -1    2.30    2.20
  -3   4  -1    2.60    1.50
   3   4   1    0.80    0.90
   3   4   1    0.60    1.40
  -3   4  -1   -0.50    1.40
   3   4   1    3.20    2.50
   4  -4   1  673.73   52.09
  -4  -4  -1  592.14   49.50
  -4  -4  -1  632.84   51.09
   4  -4   1  660.13   51.09
   4   4   1  615.04   51.39
   4   4   1  636.34   49.90
   4   4   1  601.74   49.20
  -4   4  -1  690.03   50.29
   4   4   1  628.24   51.99
  -4   4  -1  697.83   51.19
   5  -4   1   20.30    5.30
  -5  -4  -1   17.80    4.70
  -5  -4  -1   22.20    3.80
   5  -4   1   20.40    5.60
   5   4   1   19.50    5.40
   5   4   1   26.40    5.90
   5   4   1   19.70    3.90
  -5   4  -1   28.50    4.70
  -5   4  -1   21.40    5.10
   6  -4   1  848.42   70.69
  -6  -4  -1  798.12   67.29
   6  -4   1  851.11   69.69
  -6  -4  -1  936.11   69.79
  -6   4  -1  862.01   68.09
   6   4   1  883.21   70.69
  -6   4  -1  947.61   69.39
   6   4   1  843.42   67.29
   6   4   1  827.32   69.89
  -7  -4  -1   20.80    6.20
  -7  -4  -1   18.00    4.40
   7  -4   1   17.20    6.60
   7  -4   1   10.20    4.90
  -7   4  -1    6.20    4.40
   7   4   1   13.10    6.10
  -7   4  -1   16.70    4.70
   7   4   1   23.00    4.50
   7   4   1   21.50    6.60
   8  -4   1  202.58   23.80
  -8  -4  -1  158.78   15.70
  -8  -4  -1  158.28   19.30
   8  -4   1  169.98   20.90
   8   4   1  155.38   21.00
  -8   4  -1  150.48   18.80
   8   4   1  184.18   21.60
   8   4   1  166.98   15.10
  -8   4  -1  137.69   17.20
  -9  -4  -1   35.00    8.70
   9  -4   1   28.90    9.10
   9  -4   1   44.10   10.00
  -9  -4  -1   24.40    6.00
  -9   4  -1   37.30    8.60
   9   4   1   24.70    8.30
   9   4   1   38.10    9.90
  -9   4  -1   20.80    5.90
  10  -4   1  180.98   25.10
  10  -4   1  232.38   28.30
 -10  -4  -1  224.48   25.00
  10   4   1  150.38   23.50
 -10   4  -1  175.18   21.20
 -10   4  -1  180.48   23.40
 -11  -4  -1    9.60    6.60
  11  -4   1    5.50    5.70
  11  -4   1   17.20    8.90
 -11   4  -1   22.80    6.90
  11   4   1   20.10    8.20
 -11   4  -1   22.90    8.30
 -12  -4  -1   44.80   11.70
  12  -4   1   47.90   15.60
  12  -4   1   39.30   11.60
 -12   4  -1   27.90    9.70
  12   4   1   42.90   13.40
 -13   5   1   13.50    7.20
 -12  -5   1   60.69   13.80
  12  -5  -1  103.49   19.00
  12   5  -1  129.39   20.20
 -12   5   1   88.89   15.30
 -12   5   1  128.49   18.10
  11  -5  -1   -3.20    4.60
  11  -5  -1    1.20    5.50
 -11  -5   1    2.50    4.20
 -11   5   1    6.20    4.90
 -11   5   1    4.70    5.40
  11   5  -1   12.20    7.10
 -10  -5   1    8.20    4.80
 -10  -5   1    6.60    5.50
  10  -5  -1    5.10    5.60
  10  -5  -1    5.40    5.60
 -10   5   1   -1.20    3.80
  10   5  -1   10.50    6.10
 -10   5   1    7.80    5.40
   9  -5  -1  224.68   25.70
  -9  -5   1  210.48   22.50
  -9  -5   1  219.48   24.40
   9  -5  -1  200.78   25.10
  -9  -5   1  195.28   19.00
  -9   5   1  220.98   23.20
   9   5  -1  196.88   24.60
  -9   5   1  178.78   22.60
   9   5  -1  206.18   19.20
  -8  -5   1   42.80    9.30
  -8  -5   1   57.39    9.20
   8  -5  -1   78.09   12.50
   8  -5  -1   53.59   11.30
   8   5  -1   54.39    8.00
  -8   5   1   56.19    9.30
  -8   5   1   51.39    9.50
   8   5  -1   38.40    9.60
   7  -5  -1   73.59    7.50
   7  -5  -1   97.19   13.40
  -7  -5   1   80.89   11.90
  -7  -5   1   86.89   11.00
   7  -5  -1   94.99   13.20
   7   5  -1   62.79   11.40
  -7   5   1   65.19   10.20
   7   5  -1   85.19   10.10
  -7   5   1   84.39   11.20
   6  -5  -1   58.79    9.90
   6  -5  -1   72.19    6.90
   6  -5  -1   68.29   10.30
  -6  -5   1   68.09   10.20
  -6  -5   1   81.29   10.00
   6   5  -1   76.39    9.20
  -6   5   1   55.09    8.60
   6   5  -1   85.69   11.70
  -6   5   1   61.29    9.20
   5  -5  -1  460.15   35.50
  -5  -5   1  423.66   34.10
  -5  -5   1  403.66   34.80
   5  -5  -1  408.86   34.10
   5  -5  -1  433.86   35.90
  -5  -5   1  435.56   35.70
  -5   5   1  398.76   34.70
   5   5  -1  450.75   36.00
   5   5  -1  433.16   34.60
  -5   5   1  444.76   35.20
  -4  -5   1  261.47   24.20
  -4  -5   1  296.67   23.20
  -4  -5   1  284.87   23.80
  -4  -5   1  293.97   24.10
   4  -5  -1  318.47   23.50
   4  -5  -1  285.17   24.10
   4  -5  -1  290.17   24.60
  -4   5   1  245.68   23.70
   4   5  -1  331.57   24.00
   4   5  -1  306.27   24.80
  -4   5   1  263.37   23.60
  -4   5   1  272.77   23.70
   3  -5  -1  885.91   64.79
   3  -5  -1  807.32   63.69
  -3  -5   1  800.52   64.39
  -3  -5   1  953.30   63.49
   3  -5  -1  848.12   64.19
  -3  -5   1  746.13   64.09
  -3  -5   1  787.02   63.89
   3   5  -1  781.92   64.29
  -3   5   1  788.22   64.59
  -3   5   1  794.72   63.79
  -3   5   1  825.62   64.09
   3   5  -1  847.62   64.09
  -3   5   1  863.11   64.19
   2  -5  -1  371.16   28.20
  -2  -5   1  363.16   29.00
   2  -5  -1  354.86   28.50
   2  -5  -1  373.26   28.00
  -2  -5   1  384.86   27.60
  -2  -5   1  316.07   28.40
  -2  -5   1  342.07   28.50
  -2   5   1  324.77   28.00
  -2   5   1  340.67   27.70
  -2   5   1  360.96   28.20
   2   5  -1  329.17   28.10
  -2   5   1  355.66   28.20
  -2   5   1  374.66   28.40
   2   5  -1  389.26   27.60
  -2   5   1  330.97   28.20
   2   5  -1  351.26   28.30
   1  -5  -1    4.40    1.30
   1  -5  -1    4.40    1.70
  -1  -5   1    2.70    2.20
  -1  -5   1    2.70    1.10
  -1  -5   1    2.60    1.10
   1  -5  -1    4.60    1.60
   1  -5  -1    3.50    2.40
  -1  -5   1    6.40    2.10
  -1  -5   1    2.40    1.40
   1  -5  -1    2.20    1.40
   1   5  -1    1.60    1.50
   1   5  -1    2.80    1.20
  -1   5   1    2.80    1.50
   1   5  -1    3.00    1.60
   1   5  -1    4.60    1.70
  -1   5   1    3.80    1.60
  -1   5   1    3.10    1.50
   1   5  -1    3.30    1.20
  -1   5   1    5.50    1.60
  -1   5   1    4.20    1.60
   0  -5  -1 3743.33  294.77
   0  -5  -1 3993.40  294.57
   0  -5   1 4160.68  294.67
   0  -5   1 3475.35  295.17
   0  -5  -1 3914.61  294.87
   0  -5  -1 3951.00  294.27
   0  -5   1 3471.35  294.97
   0   5   1 3840.12  294.97
   0   5   1 3840.82  294.47
   0   5  -1 3706.83  295.17
   0   5  -1 4030.70  294.57
   0   5  -1 3911.11  295.67
   0   5  -1 4138.09  296.87
   0   5   1 4228.48  294.37
   0   5   1 3930.61  295.37
   0   5   1 4067.19  294.87
   0   5  -1 3875.81  294.57
   1  -5   1  590.74   44.30
   1  -5   1  536.35   44.80
   1  -5   1  593.74   45.70
   1  -5   1  614.74   44.20
   1  -5   1  584.94   44.60
  -1  -5  -1  567.94   44.70
  -1  -5  -1  544.05   45.50
   1   5   1  581.24   45.10
   1   5   1  566.54   43.80
  -1   5  -1  591.14   44.60
  -1   5  -1  613.84   44.30
  -1   5  -1  607.44   44.20
   1   5   1  495.95   44.70
   1   5   1  568.04   44.30
  -1   5  -1  589.54   45.60
  -1   5  -1  571.44   44.80
  -2  -5  -1   14.30    3.90
   2  -5   1   16.30    3.50
   2  -5   1   16.90    2.00
  -2  -5  -1   17.20    3.10
  -2  -5  -1   16.10    2.40
  -2  -5  -1   25.80    3.60
   2  -5   1   14.40    2.80
  -2  -5  -1   14.00    2.90
   2  -5   1   11.40    3.50
  -2   5  -1   16.60    2.90
  -2   5  -1   20.50    3.20
  -2   5  -1   18.80    2.20
   2   5   1   16.90    2.10
   2   5   1   18.00    3.30
   2   5   1   21.30    3.80
  -3  -5  -1  237.28   20.20
  -3  -5  -1  200.18   19.20
   3  -5   1  274.87   21.20
   3  -5   1  235.58   20.40
  -3   5  -1  252.27   20.20
  -3   5  -1  261.07   20.80
   3   5   1  254.97   19.20
   3   5   1  256.17   21.20
   3   5   1  248.18   20.10
  -4  -5  -1 1819.72  128.09
  -4  -5  -1 1751.22  129.59
  -4  -5  -1 1564.74  128.79
   4  -5   1 1796.12  129.59
   4  -5   1 1673.23  130.19
  -4   5  -1 1628.64  129.29
   4   5   1 1560.74  129.79
   4   5   1 1721.53  127.59
  -4   5  -1 1732.23  128.69
   4   5   1 1536.95  128.29
  -5  -5  -1  220.38   17.20
   5  -5   1  217.48   20.00
  -5  -5  -1  196.48   18.60
   5  -5   1  190.78   18.60
  -5   5  -1  208.88   18.70
   5   5   1  205.58   19.80
   5   5   1  169.68   17.00
   5   5   1  195.88   19.10
  -5   5  -1  206.08   17.80
  -6  -5  -1  104.49   12.90
  -6  -5  -1  118.39   10.20
   6  -5   1   76.89   12.90
   6  -5   1   94.29   12.90
  -6   5  -1  102.59   11.40
   6   5   1   76.49   12.50
   6   5   1   87.59   10.50
   6   5   1   97.59   13.80
  -6   5  -1  110.69   13.80
   7  -5   1  732.23   55.19
  -7  -5  -1  516.85   53.09
  -7  -5  -1  634.74   51.89
   7  -5   1  731.33   56.69
   7   5   1  689.53   55.29
   7   5   1  715.53   55.89
  -7   5  -1  615.84   52.59
  -7   5  -1  707.73   54.19
   7   5   1  619.44   51.69
  -8  -5  -1    3.60    3.00
   8  -5   1    9.10    5.20
   8  -5   1    8.30    5.90
  -8  -5  -1    1.10    3.50
   8   5   1    3.70    2.60
  -8   5  -1    5.60    4.40
   8   5   1   -0.10    3.40
  -8   5  -1    0.20    2.50
   9  -5   1    5.60    6.20
  -9  -5  -1    6.40    4.60
  -9  -5  -1    9.30    4.00
   9  -5   1   12.90    5.90
  -9   5  -1   25.50    7.40
  -9   5  -1   12.30    5.20
   9   5   1   15.70    6.60
  10  -5   1  120.39   19.40
 -10  -5  -1  134.79   18.50
  10  -5   1  163.08   23.00
 -10  -5  -1  120.09   16.20
  10   5   1  121.39   19.30
 -10   5  -1  118.29   16.30
 -10   5  -1  136.39   19.30
  11  -5   1  130.49   20.80
 -11  -5  -1  116.89   17.80
  11  -5   1   84.49   16.60
 -11   5  -1   82.99   15.00
  11   5   1   69.59   15.90
 -11   5  -1   95.39   14.50
  12  -5   1   32.10   10.70
 -12  -5  -1   46.50   11.70
  12  -5   1   25.50   10.50
 -12   5  -1   41.80   11.80
  12   5   1   55.09   13.60
 -13   6   1    7.30    5.60
  12  -6  -1   12.80    8.40
 -12  -6   1    3.20    5.00
  12   6  -1    6.50    6.70
 -12   6   1    4.30    4.90
 -12   6   1   -3.10    3.80
 -11  -6   1   43.70   10.60
  11  -6  -1   81.49   15.50
  11  -6  -1   51.29   12.60
 -11   6   1   57.39   11.50
 -11   6   1   47.00   10.50
  11   6  -1   29.30   11.10
  10  -6  -1   82.29   14.90
 -10  -6   1   53.49   11.60
  10  -6  -1   79.59   15.00
 -10  -6   1   86.29   12.80
 -10   6   1   48.90   10.90
  10   6  -1  111.59   17.30
 -10   6   1   78.99   12.70
  -9  -6   1    3.60    4.30
  -9  -6   1    1.40    3.50
  -9  -6   1   -0.50    2.10
   9  -6  -1   -2.50    3.90
   9  -6  -1   -0.20    4.40
   9   6  -1    1.30    4.30
   9   6  -1   -1.10    3.10
  -9   6   1    3.50    4.10
  -9   6   1    2.00    3.80
   8  -6  -1    3.10    4.60
   8  -6  -1   -1.30    3.20
  -8  -6   1    2.70    3.30
  -8  -6   1   -2.50    2.70
  -8  -6   1    2.80    2.60
   8   6  -1    5.50    4.30
   8   6  -1   -2.30    2.30
  -8   6   1    0.60    2.90
  -8   6   1   -1.40    2.80
   7  -6  -1  289.77   25.50
   7  -6  -1  247.68   21.20
  -7  -6   1  236.38   23.20
  -7  -6   1  229.48   24.10
  -7  -6   1  291.27   22.80
   7  -6  -1  283.67   25.50
   7   6  -1  236.58   22.70
  -7   6   1  258.37   23.90
  -7   6   1  277.07   24.00
   7   6  -1  301.57   25.70
  -6  -6   1   -1.90    2.20
   6  -6  -1   -3.10    1.00
   6  -6  -1   -1.60    2.30
  -6  -6   1    2.60    2.80
  -6  -6   1    0.80    1.60
   6  -6  -1    0.70    2.70
   6   6  -1    0.10    2.00
  -6   6   1   -1.90    1.90
   6   6  -1   -0.30    2.70
  -6   6   1    0.40    2.10
  -5  -6   1   81.49    8.30
  -5  -6   1   96.79   10.00
   5  -6  -1   61.49    7.60
  -5  -6   1   58.99    9.40
   5  -6  -1   94.29   11.40
   5  -6  -1   72.29    9.50
   5   6  -1   78.99   10.50
  -5   6   1   69.89    8.90
   5   6  -1   75.19    9.10
  -5   6   1   68.09    8.50
  -5   6   1   56.19    8.30
   4  -6  -1 1482.75  108.69
  -4  -6   1 1524.45  107.19
  -4  -6   1 1419.56  108.09
   4  -6  -1 1382.56  107.09
  -4  -6   1 1494.35  108.79
   4  -6  -1 1400.86  108.29
  -4  -6   1 1356.66  107.89
   4   6  -1 1168.98  108.09
  -4   6   1 1388.36  107.79
  -4   6   1 1411.46  107.99
  -4   6   1 1361.16  107.69
   4   6  -1 1426.26  107.89
   3  -6  -1 1901.21  149.39
   3  -6  -1 1944.81  150.38
  -3  -6   1 1885.01  149.88
  -3  -6   1 1859.11  150.18
   3  -6  -1 1964.60  150.08
  -3  -6   1 2295.17  149.39
  -3  -6   1 1640.84  150.08
   3   6  -1 2285.67  150.58
   3   6  -1 1932.41  149.99
  -3   6   1 1970.80  149.99
  -3   6   1 1957.10  149.69
  -3   6   1 1944.11  149.99
   2  -6  -1  851.21   61.59
   2  -6  -1  768.02   60.99
  -2  -6   1  787.42   61.79
   2  -6  -1  727.93   61.19
   2  -6  -1  759.82   61.49
  -2  -6   1  800.12   61.19
  -2  -6   1  821.02   60.69
   2   6  -1  771.32   61.39
  -2   6   1  780.92   61.39
  -2   6   1  835.22   61.29
   2   6  -1  827.42   60.79
   2   6  -1  825.22   61.29
  -2   6   1  765.42   61.29
  -2   6   1  779.72   61.39
   1  -6  -1  268.57   21.10
   1  -6  -1  284.27   21.10
   1  -6  -1  260.27   21.00
  -1  -6   1  228.98   21.00
   1  -6  -1  255.67   21.10
  -1  -6   1  287.47   20.80
   1  -6  -1  308.57   21.00
  -1  -6   1  233.98   20.40
  -1  -6   1  265.37   21.70
  -1  -6   1  278.87   22.00
   1   6  -1  240.68   20.60
   1   6  -1  252.37   21.20
  -1   6   1  246.38   20.80
   1   6  -1  291.97   20.60
  -1   6   1  256.27   21.00
   1   6  -1  248.28   21.70
  -1   6   1  285.97   21.30
  -1   6   1  251.37   20.80
   1   6  -1  234.98   21.20
  -1   6   1  273.17   21.20
   0  -6  -1 1176.18   86.29
   0  -6   1 1221.08   86.19
   0  -6  -1 1048.50   86.29
   0  -6  -1 1187.88   86.09
   0  -6  -1 1237.18   85.69
   0  -6   1 1119.49   86.89
   0  -6   1 1233.28   86.09
   0  -6  -1  931.81   85.99
   0   6   1 1104.79   85.69
   0   6  -1 1105.39   86.09
   0   6  -1 1057.49   85.89
   0   6  -1 1083.19   86.59
   0   6   1 1072.49   85.79
   0   6   1 1070.89   86.19
   0   6   1 1174.28   86.39
   0   6   1 1151.08   86.89
   0   6  -1 1182.98   85.99
   1  -6   1 4963.30  355.36
   1  -6   1 4774.72  353.76
   1  -6   1 4428.46  354.36
   1  -6   1 4523.45  353.46
  -1  -6  -1 5023.30  354.86
  -1  -6  -1 4971.60  354.36
  -1  -6  -1 4117.39  354.06
  -1   6  -1 4637.94  354.96
   1   6   1 5030.00  354.66
  -1   6  -1 4657.13  353.46
  -1   6  -1 4571.14  353.76
   1   6   1 4786.32  354.36
  -1   6  -1 4860.21  354.16
   1   6   1 4817.92  353.96
  -1   6  -1 4419.76  354.16
   1   6   1 4922.01  354.76
   1   6   1 4214.88  353.76
   2  -6   1  123.29   11.30
   2  -6   1  126.79   12.80
  -2  -6  -1  144.59   11.10
   2  -6   1  134.99   12.10
   2  -6   1  134.19   10.70
  -2  -6  -1  128.39   11.60
  -2  -6  -1  130.99   11.90
  -2   6  -1  135.79   11.40
   2   6   1  151.48   12.40
   2   6   1  127.39   10.70
  -2   6  -1  120.69   11.40
   2   6   1  119.79   11.60
  -2   6  -1  139.29   10.80
   3  -6   1  722.53   58.89
   3  -6   1  703.03   58.29
   3  -6   1  729.73   56.69
  -3  -6  -1  739.03   57.49
  -3  -6  -1  735.13   58.29
  -3   6  -1  780.82   58.29
   3   6   1  880.71   57.19
   3   6   1  911.21   59.69
   3   6   1  605.84   57.89
  -3   6  -1  726.13   58.49
  -3   6  -1  717.53   56.89
   4  -6   1    3.60    2.50
  -4  -6  -1    0.80    1.60
   4  -6   1    7.90    3.30
  -4  -6  -1    0.60    1.90
  -4  -6  -1    2.60    2.40
  -4   6  -1    2.80    2.30
   4   6   1    3.90    3.20
   4   6   1    1.60    1.30
  -4   6  -1    4.80    2.50
   4   6   1    6.00    2.40
  -5  -6  -1  421.36   39.10
  -5  -6  -1  499.05   40.50
  -5  -6  -1  459.45   38.50
   5  -6   1  480.05   41.20
   5  -6   1  515.75   40.40
  -5   6  -1  465.85   40.00
   5   6   1  506.65   41.10
   5   6   1  572.44   39.50
  -5   6  -1  481.05   39.30
   6  -6   1    0.10    3.40
  -6  -6  -1    1.80    2.90
   6  -6   1    1.20    3.20
  -6  -6  -1    2.50    1.90
  -6  -6  -1    0.50    2.30
  -6   6  -1   -0.90    2.40
  -6   6  -1    1.10    2.10
   6   6   1    2.90    2.50
   6   6   1    0.30    2.90
  -7  -6  -1   -0.20    2.10
   7  -6   1    4.60    4.70
  -7  -6  -1    4.30    3.10
  -7  -6  -1    0.60    3.20
   7  -6   1    6.50    4.20
   7   6   1    7.70    4.80
  -7   6  -1    8.90    4.40
   7   6   1    3.40    2.70
  -7   6  -1    4.80    3.30
  -8  -6  -1   19.10    5.50
  -8  -6  -1   25.60    5.60
   8  -6   1   30.50    7.90
   8  -6   1   32.40    9.50
  -8  -6  -1   35.60    8.40
  -8   6  -1   30.20    7.40
  -8   6  -1   16.90    5.10
   8   6   1   31.40    6.00
   8   6   1   16.30    6.70
   9  -6   1  243.38   30.20
  -9  -6  -1  241.38   23.20
   9  -6   1  242.28   28.10
  -9  -6  -1  313.77   26.40
  -9   6  -1  242.58   27.20
   9   6   1  184.38   26.80
  -9   6  -1  242.58   23.70
  10  -6   1   17.20    8.30
 -10  -6  -1   31.00    9.50
 -10  -6  -1   14.10    5.30
  10  -6   1   20.30    8.00
 -10   6  -1   12.40    5.40
  10   6   1   14.20    7.30
 -10   6  -1   29.40    9.00
  11  -6   1    1.50    5.60
 -11  -6  -1   10.90    6.20
  11  -6   1    3.60    6.00
 -11   6  -1    7.30    4.80
 -11   6  -1    1.60    5.00
  11   6   1    9.60    7.00
  12  -6   1   43.40   12.70
  12  -6   1   33.20   11.20
 -12  -6  -1   33.70   10.50
 -12   6  -1   50.79   11.60
  12   6   1   36.60   12.10
 -13   7   1    7.20    5.30
 -13   7   1   12.40    6.50
 -12  -7   1   67.39   14.40
  12  -7  -1   88.79   17.50
  12   7  -1   68.49   15.30
 -12   7   1   77.39   14.80
 -12   7   1   74.09   13.70
 -11  -7   1    6.70    5.00
  11  -7  -1    1.80    5.40
  11  -7  -1   -1.50    5.90
 -11   7   1    4.90    5.20
 -11   7   1    8.20    4.90
  11   7  -1    3.40    6.60
 -10  -7   1    8.10    5.70
  10  -7  -1   13.20    6.60
  10  -7  -1    1.90    5.30
 -10  -7   1    4.70    4.70
 -10   7   1   22.00    6.80
 -10   7   1   14.80    6.00
  10   7  -1    9.80    6.50
   9  -7  -1    5.10    5.40
  -9  -7   1   -0.70    3.10
   9  -7  -1   -0.10    4.40
  -9  -7   1    0.60    3.70
  -9  -7   1    1.60    2.50
   9   7  -1   -3.80    2.30
  -9   7   1    4.50    4.10
  -9   7   1    3.90    4.00
   9   7  -1    6.30    5.70
   8  -7  -1  128.69   17.90
  -8  -7   1  100.59   12.80
  -8  -7   1  111.19   15.70
  -8  -7   1  122.39   15.30
   8  -7  -1  132.59   17.30
  -8   7   1  105.59   14.70
   8   7  -1  143.69   14.90
   8   7  -1  133.99   17.60
  -8   7   1  127.59   15.30
   7  -7  -1    0.70    3.00
  -7  -7   1    3.80    2.50
  -7  -7   1    5.00    4.00
  -7  -7   1    3.00    3.30
   7  -7  -1    1.50    1.70
   7  -7  -1    2.50    3.50
  -7   7   1    2.30    3.00
   7   7  -1    7.50    3.40
  -7   7   1   -2.90    2.10
   7   7  -1    7.10    4.80
   6  -7  -1  501.25   37.90
  -6  -7   1  530.55   41.10
  -6  -7   1  476.95   39.80
  -6  -7   1  456.75   38.60
   6  -7  -1  470.75   40.90
   6  -7  -1  497.95   40.60
  -6   7   1  421.26   39.30
  -6   7   1  507.95   40.10
   6   7  -1  483.95   39.40
   6   7  -1  485.35   40.90
  -5  -7   1    6.60    3.30
  -5  -7   1    8.90    2.60
   5  -7  -1    3.70    2.70
  -5  -7   1    3.90    2.60
   5  -7  -1    8.20    3.70
   5  -7  -1    7.60    2.20
   5   7  -1    8.20    2.90
  -5   7   1    4.30    2.80
  -5   7   1    3.50    2.50
   5   7  -1    4.60    3.30
  -5   7   1    6.00    2.80
   4  -7  -1 2049.89  151.78
  -4  -7   1 1680.03  151.18
   4  -7  -1 1975.20  151.98
  -4  -7   1 1946.31  150.48
   4  -7  -1 1942.01  150.38
  -4  -7   1 2273.97  152.48
   4   7  -1 1942.71  151.88
   4   7  -1 1963.70  151.38
  -4   7   1 1908.31  151.08
  -4   7   1 2060.19  151.28
  -4   7   1 2038.10  151.48
   3  -7  -1  198.68   17.80
  -3  -7   1  195.08   18.00
   3  -7  -1  209.18   18.10
   3  -7  -1  209.88   17.20
  -3  -7   1  184.88   18.00
  -3  -7   1  210.58   17.00
  -3   7   1  203.58   17.30
   3   7  -1  209.08   17.90
  -3   7   1  224.68   18.00
  -3   7   1  232.98   18.00
   3   7  -1  213.88   18.10
   2  -7  -1 1490.85  112.29
  -2  -7   1 1534.25  111.59
   2  -7  -1 1509.45  112.29
  -2  -7   1 1548.55  112.99
  -2  -7   1 1501.05  111.99
   2  -7  -1 1545.35  112.59
   2  -7  -1 1479.85  111.89
  -2  -7   1 1281.87  112.39
  -2   7   1 1388.76  112.09
  -2   7   1 1518.75  112.09
   2   7  -1 1484.55  112.39
  -2   7   1 1459.05  112.29
   2   7  -1 1584.64  112.19
   2   7  -1 1214.28  111.39
  -2   7   1 1498.15  112.19
   1  -7  -1   38.90    4.50
   1  -7  -1   35.90    4.90
   1  -7  -1   38.10    4.90
   1  -7  -1   37.10    4.80
  -1  -7   1   44.00    6.00
  -1  -7   1   54.49    6.90
  -1  -7   1   35.60    4.40
  -1  -7   1   38.30    3.90
   1  -7  -1   39.60    5.80
   1  -7  -1   39.60    5.10
  -1   7   1   47.60    5.00
  -1   7   1   41.10    4.70
   1   7  -1   30.80    4.70
   1   7  -1   39.30    4.20
   1   7  -1   36.90    4.50
  -1   7   1   46.30    5.40
   1   7  -1   36.30    5.60
   0  -7  -1  754.62   54.99
   0  -7  -1  726.23   55.79
   0  -7   1  731.53   55.39
   0  -7  -1  603.84   55.39
   0  -7   1  722.93   55.49
   0  -7  -1  688.03   55.39
   0  -7   1  680.83   56.29
   0   7   1  735.23   55.79
   0   7  -1  747.03   55.39
   0   7   1  712.33   54.99
   0   7  -1  744.83   55.39
   0   7  -1  629.24   56.39
   0   7   1  800.82   55.39
   0   7   1  729.83   56.29
   0   7  -1  744.73   55.59
   1  -7   1  451.75   37.90
  -1  -7  -1  476.15   37.90
   1  -7   1  519.05   37.50
  -1  -7  -1  421.66   37.70
   1  -7   1  538.75   37.00
   1  -7   1  491.65   39.00
  -1   7  -1  451.95   37.40
   1   7   1  466.75   38.20
  -1   7  -1  483.85   36.90
  -1   7  -1  457.05   37.60
   1   7   1  494.75   37.70
   1   7   1  502.95   37.00
  -2  -7  -1 2287.17  151.88
  -2  -7  -1 1698.13  151.08
   2  -7   1 1914.31  150.78
   2  -7   1 1985.70  151.68
   2  -7   1 2053.79  152.68
   2  -7   1 2048.00  150.38
  -2   7  -1 2016.60  150.48
   2   7   1 2031.00  151.48
   2   7   1 1874.71  150.38
  -2   7  -1 1854.91  150.78
  -2   7  -1 2139.89  151.28
   2   7   1 1961.70  151.78
   3  -7   1   87.89    8.40
   3  -7   1   66.69    9.10
  -3  -7  -1   84.29    7.50
  -3  -7  -1   81.79    9.10
  -3  -7  -1   69.89    9.00
   3  -7   1   79.59    6.70
  -3   7  -1   83.29    8.90
   3   7   1   93.09    8.60
  -3   7  -1   89.79    8.60
   3   7   1   76.59    7.00
   3   7   1   85.29   10.00
  -3   7  -1   74.79    6.90
   4  -7   1 1120.99   85.59
  -4  -7  -1 1018.50   84.99
  -4  -7  -1 1125.79   84.39
  -4  -7  -1 1040.70   85.69
   4  -7   1 1184.48   86.49
   4   7   1 1052.39   86.19
   4   7   1 1074.69   85.09
  -4   7  -1 1186.68   85.89
  -4   7  -1 1066.79   85.09
  -4   7  -1 1067.39   83.29
   4   7   1 1148.89   83.89
  -5  -7  -1   62.19    8.00
   5  -7   1   58.89    8.50
   5  -7   1   64.49    9.80
  -5  -7  -1   59.29    6.90
  -5  -7  -1   30.60    7.00
  -5   7  -1   47.20    7.70
  -5   7  -1   48.80    7.10
   5   7   1   61.89    9.30
   5   7   1   63.39    8.00
  -6  -7  -1  304.27   31.70
   6  -7   1  424.46   36.00
  -6  -7  -1  397.56   33.10
   6  -7   1  420.46   34.40
  -6  -7  -1  419.86   34.50
   6   7   1  419.76   35.20
   6   7   1  414.26   32.90
  -6   7  -1  435.06   34.30
  -6   7  -1  383.46   33.00
  -7  -7  -1   85.39    9.90
   7  -7   1   71.09   11.80
  -7  -7  -1   68.29    9.90
   7  -7   1   81.99   13.90
  -7  -7  -1   71.49   11.40
  -7   7  -1   70.69   11.20
   7   7   1   87.99   13.00
  -7   7  -1   75.29   10.40
   7   7   1   59.79    9.00
   8  -7   1  349.96   30.70
  -8  -7  -1  256.07   28.90
   8  -7   1  331.77   32.30
  -8  -7  -1  320.97   27.50
  -8  -7  -1  302.57   28.00
  -8   7  -1  376.46   29.20
   8   7   1  335.57   27.70
  -8   7  -1  289.37   29.10
   8   7   1  304.97   30.70
   9  -7   1   51.19   12.10
  -9  -7  -1   41.10   10.40
   9  -7   1   48.50   10.90
  -9  -7  -1   34.80    7.80
   9   7   1   57.59   12.30
  -9   7  -1   58.39   11.50
  -9   7  -1   56.49    9.90
  10  -7   1  125.49   21.00
 -10  -7  -1  108.49   14.60
 -10  -7  -1   99.59   16.60
  10  -7   1  114.79   18.50
 -10   7  -1   84.69   14.90
  10   7   1  100.69   18.20
 -10   7  -1  115.79   15.60
 -11  -7  -1   -1.20    5.40
  11  -7   1   -2.00    5.80
  11  -7   1   -0.10    4.60
 -11   7  -1   -0.20    4.10
 -11   7  -1    0.10    4.30
  11   7   1   -2.10    4.90
  12  -7   1   49.50   13.60
  12  -7   1   38.30   13.10
 -12  -7  -1   72.99   15.10
 -12   7  -1   57.59   12.80
  12   7   1   50.09   14.00
 -13   8   1   10.90    6.60
 -13   8   1    6.20    6.80
  12  -8  -1    3.00    5.60
 -12  -8   1   15.70    7.10
 -12   8   1   14.40    6.50
  12   8  -1   21.70    9.60
 -12   8   1   13.00    6.80
  11  -8  -1   44.20   12.50
 -11  -8   1   62.89   12.30
  11  -8  -1   50.29   13.00
 -11   8   1   38.90    9.60
 -11   8   1   41.60   10.30
  11   8  -1   49.20   13.20
  10  -8  -1   77.19   14.30
 -10  -8   1   70.89   13.20
  10  -8  -1   90.29   15.80
 -10   8   1   80.89   13.10
 -10   8   1   69.39   12.60
  10   8  -1   59.49   13.20
  -9  -8   1   12.70    4.30
   9  -8  -1   21.50    7.10
  -9  -8   1   18.90    5.80
  -9  -8   1   13.30    6.20
   9  -8  -1   19.30    7.50
   9   8  -1    8.80    4.40
  -9   8   1   10.70    5.40
  -9   8   1   17.50    6.00
   9   8  -1    5.30    5.10
   8  -8  -1   97.09   14.50
  -8  -8   1   62.29   11.80
   8  -8  -1   72.49   13.30
  -8  -8   1   98.39   12.70
  -8  -8   1   89.19   10.90
  -8   8   1   86.79   12.70
   8   8  -1   87.59   13.60
  -8   8   1   86.39   12.60
   8   8  -1   73.09   11.00
  -7  -8   1  788.32   66.29
  -7  -8   1  771.02   67.19
   7  -8  -1 1046.80   69.19
  -7  -8   1  846.72   65.19
   7  -8  -1  794.62   67.59
   7  -8  -1  867.61   63.89
  -7   8   1  802.82   66.29
   7   8  -1  780.72   65.69
  -7   8   1  871.41   66.89
   7   8  -1  705.83   67.09
   6  -8  -1  508.05   39.60
  -6  -8   1  384.86   38.70
   6  -8  -1  481.65   39.80
  -6  -8   1  508.25   37.50
  -6  -8   1  448.36   38.50
  -6   8   1  446.66   38.30
  -6   8   1  448.86   37.60
   6   8  -1  492.45   38.40
   6   8  -1  419.26   39.30
  -6   8   1  494.35   39.00
   5  -8  -1  667.63   51.39
   5  -8  -1  625.24   50.89
  -5  -8   1  586.24   50.39
  -5  -8   1  513.05   50.49
  -5  -8   1  665.13   49.50
   5   8  -1  671.93   51.49
  -5   8   1  635.94   50.39
  -5   8   1  646.14   50.29
  -5   8   1  638.64   49.90
   5   8  -1  634.94   50.29
  -4  -8   1   30.60    5.80
   4  -8  -1   42.90    6.80
  -4  -8   1   36.80    5.10
  -4  -8   1   45.10    7.00
   4  -8  -1   38.50    6.10
   4   8  -1   48.30    6.50
   4   8  -1   41.50    6.60
  -4   8   1   37.50    6.10
  -4   8   1   46.40    6.50
  -4   8   1   43.80    6.20
   3  -8  -1 1836.42  141.29
  -3  -8   1 1707.93  141.59
   3  -8  -1 1818.82  141.49
  -3  -8   1 2158.98  140.59
  -3  -8   1 1801.42  141.59
   3   8  -1 1752.22  140.29
  -3   8   1 1789.42  140.99
  -3   8   1 1814.82  140.69
   3   8  -1 1931.81  141.49
   3   8  -1 1834.22  141.29
  -3   8   1 1826.02  141.09
   2  -8  -1  513.55   44.30
  -2  -8   1  619.44   45.10
   2  -8  -1  575.04   44.40
  -2  -8   1  521.45   44.00
  -2  -8   1  600.44   43.90
  -2  -8   1  552.04   45.10
   2  -8  -1  563.94   44.60
  -2   8   1  526.35   44.60
   2   8  -1  552.24   44.50
   2   8  -1  587.34   43.90
  -2   8   1  593.44   44.40
  -2   8   1  510.55   44.20
  -2   8   1  618.04   44.40
   2   8  -1  561.04   44.10
  -1  -8   1  112.39   11.40
   1  -8  -1  148.79   12.50
   1  -8  -1  140.19   12.20
  -1  -8   1  141.49   12.00
  -1  -8   1  133.69   12.90
   1  -8  -1  135.09   12.80
   1  -8  -1  153.28   12.60
   1   8  -1  138.49   12.00
  -1   8   1  142.09   12.10
  -1   8   1  151.18   12.60
   1   8  -1  152.18   12.00
   1   8  -1  155.18   11.70
   1   8  -1  142.39   12.50
  -1   8   1  149.19   12.20
   0  -8  -1  304.17   24.60
   0  -8   1  285.37   25.20
   0  -8   1  292.27   23.00
   0  -8  -1  278.97   24.30
   0  -8   1  295.87   23.00
   0  -8  -1  331.97   23.90
   0   8   1  309.37   24.80
   0   8   1  330.47   25.30
   0   8   1  307.47   23.90
   0   8  -1  296.27   24.40
   0   8  -1  296.27   24.10
   0   8   1  318.87   24.20
   1  -8   1  953.80   73.59
   1  -8   1  959.40   74.79
   1  -8   1  969.80   75.89
  -1  -8  -1  935.91   74.79
  -1  -8  -1  975.30   74.69
  -1  -8  -1  999.10   74.79
   1  -8   1  910.21   74.29
   1   8   1  956.00   75.09
  -1   8  -1  983.40   74.39
   1   8   1  967.00   73.79
  -1   8  -1  997.40   74.59
  -1   8  -1 1016.10   73.59
   2  -8   1  913.61   69.49
   2  -8   1  904.21   69.69
   2  -8   1  947.11   70.79
   2  -8   1  924.71   71.69
  -2  -8  -1  823.92   70.19
  -2   8  -1  917.41   69.59
   2   8   1  845.42   69.49
   2   8   1  934.31   69.09
  -2   8  -1  946.21   70.29
   2   8   1  860.41   70.49
   2   8   1  985.60   71.09
  -2   8  -1  909.31   69.69
   3  -8   1   88.29   10.10
   3  -8   1   70.99   10.60
   3  -8   1   86.19    8.20
  -3  -8  -1   78.39    8.80
   3  -8   1   84.99    6.90
  -3  -8  -1   81.49    7.60
  -3  -8  -1   83.99    9.60
   3   8   1   80.99   10.10
  -3   8  -1   81.99    8.80
   3   8   1   84.09    9.20
   3   8   1   57.39    6.70
  -3   8  -1   83.59    7.00
   4  -8   1  100.99   12.00
  -4  -8  -1  116.79   13.20
  -4  -8  -1  108.09   10.20
  -4  -8  -1  135.79   11.30
   4  -8   1  108.29    9.00
   4  -8   1   98.29   12.60
   4   8   1  121.89    9.60
   4   8   1   93.19   11.60
  -4   8  -1  107.49    9.30
  -4   8  -1  105.99   10.70
   4   8   1  117.59   13.50
  -4   8  -1  114.29   11.40
   5  -8   1 1190.88   94.39
  -5  -8  -1 1208.98   92.89
  -5  -8  -1 1292.27   93.99
   5  -8   1 1222.98   95.39
  -5   8  -1 1320.97   94.69
  -5   8  -1 1234.78   93.79
   5   8   1  996.00   93.19
   5   8   1 1191.88   95.19
  -6  -8  -1  135.99   12.80
  -6  -8  -1  120.19   14.50
  -6  -8  -1  108.59   15.20
   6  -8   1  138.49   17.60
   6  -8   1  142.49   16.20
  -6   8  -1  124.49   15.30
  -6   8  -1  153.58   13.90
   6   8   1  116.99   16.30
   6   8   1  157.18   13.70
  -7  -8  -1   23.80    5.40
  -7  -8  -1   12.80    5.70
   7  -8   1   11.40    5.10
  -7  -8  -1   32.50    5.50
   7  -8   1   26.50    7.60
  -7   8  -1   17.50    5.80
   7   8   1   21.20    6.50
  -7   8  -1   26.00    5.80
   7   8   1   15.50    4.70
  -8  -8  -1   69.29   11.90
  -8  -8  -1   56.09    8.80
   8  -8   1   65.19   11.90
  -8  -8  -1   63.59    9.80
   8  -8   1   62.79   13.00
  -8   8  -1   70.39   11.10
   8   8   1   39.80   10.20
  -8   8  -1   55.39    9.70
   8   8   1   64.69    9.50
  -9  -8  -1  239.88   26.40
   9  -8   1  270.47   32.00
  -9  -8  -1  316.87   30.00
   9  -8   1  309.77   35.00
  -9   8  -1  307.47   28.00
  -9   8  -1  284.57   28.40
   9   8   1  317.77   30.70
   9   8   1  361.46   29.00
 -10  -8  -1   28.30    9.50
  10  -8   1   43.00   11.90
 -10  -8  -1   46.40    9.00
  10  -8   1   42.50   11.20
 -10   8  -1   69.79   12.30
  10   8   1   55.09   13.20
 -10   8  -1   43.20    9.40
  11  -8   1    3.70    6.60
  11  -8   1    2.80    6.70
 -11  -8  -1   -0.10    4.80
 -11   8  -1   -2.10    3.70
  11   8   1   -0.20    4.90
 -11   8  -1    7.00    6.00
  12  -8   1   43.70   13.60
  12  -8   1   69.09   14.60
 -12  -8  -1   44.20   12.30
 -12   8  -1   51.29   10.80
 -12   8  -1   45.10   11.20
  12   8   1   51.09   15.50
  12  -9  -1   24.90    9.60
 -12  -9   1   19.20    7.60
 -12   9   1   12.70    6.30
 -12   9   1   32.50    9.10
  12   9  -1   17.30    9.50
 -11  -9   1    6.20    5.80
  11  -9  -1    5.70    6.20
  11  -9  -1   17.70    8.50
 -11   9   1   10.80    5.90
  11   9  -1    2.20    5.80
 -11   9   1   18.30    7.00
  10  -9  -1   -2.40    5.00
 -10  -9   1    2.20    4.80
  10  -9  -1    1.70    5.20
 -10   9   1    1.90    3.90
 -10   9   1    7.80    4.90
  10   9  -1    6.80    5.80
  -9  -9   1   42.10   10.00
  -9  -9   1   38.80    8.60
   9  -9  -1   33.00    9.00
  -9  -9   1   44.60   10.20
   9  -9  -1   46.50   11.50
   9   9  -1   34.30    7.90
  -9   9   1   46.70    9.70
   9   9  -1   52.89   11.20
  -9   9   1   48.20    9.50
  -8  -9   1  111.89   14.50
   8  -9  -1  106.39   16.40
  -8  -9   1   93.99   12.10
   8  -9  -1  110.29   16.10
  -8  -9   1   98.09   15.00
   8   9  -1  136.69   17.80
   8   9  -1  122.89   14.70
  -8   9   1  122.79   15.60
  -8   9   1  115.99   14.60
  -7  -9   1    3.00    3.20
   7  -9  -1    9.20    5.10
   7  -9  -1    2.70    3.70
   7  -9  -1    5.60    2.00
  -7  -9   1   11.60    4.80
  -7  -9   1    3.00    2.50
  -7   9   1    6.30    3.70
   7   9  -1   -2.00    3.10
  -7   9   1    8.80    4.30
   7   9  -1    0.90    2.90
   6  -9  -1  423.16   35.70
  -6  -9   1  408.46   33.60
   6  -9  -1  402.26   35.70
  -6  -9   1  446.36   36.10
  -6  -9   1  381.76   34.70
   6   9  -1  437.26   36.10
  -6   9   1  385.06   33.70
   6   9  -1  416.06   34.70
  -6   9   1  426.76   34.80
  -6   9   1  414.56   35.00
  -5  -9   1  148.99   16.30
  -5  -9   1  122.79   17.40
   5  -9  -1  229.68   18.10
   5  -9  -1  204.88   17.50
  -5  -9   1  179.58   15.50
  -5   9   1  166.88   16.10
   5   9  -1  183.58   16.60
  -5   9   1  201.38   17.00
  -5   9   1  172.88   16.10
   5   9  -1  188.68   17.50
  -4  -9   1  522.85   44.00
  -4  -9   1  614.04   42.60
   4  -9  -1  544.45   43.80
  -4  -9   1  554.54   43.80
   4  -9  -1  506.05   43.60
  -4   9   1  554.54   43.50
  -4   9   1  531.35   43.10
   4   9  -1  505.05   43.60
  -4   9   1  551.04   43.10
   4   9  -1  487.55   43.20
  -3  -9   1    4.50    1.80
   3  -9  -1   10.00    3.20
  -3  -9   1    8.00    3.30
  -3  -9   1    7.50    2.80
   3  -9  -1    7.70    2.70
  -3   9   1    6.60    2.80
  -3   9   1    9.60    2.70
   3   9  -1    7.40    2.90
   3   9  -1    9.90    3.20
  -2  -9   1  920.61   73.59
  -2  -9   1  884.01   74.59
  -2  -9   1 1021.70   75.19
  -2  -9   1 1021.60   73.69
   2  -9  -1  899.11   74.19
   2  -9  -1  912.91   73.99
   2  -9  -1  991.70   74.59
  -2   9   1  886.81   74.09
  -2   9   1 1006.70   74.09
   2   9  -1 1009.30   73.89
   2   9  -1  996.80   74.49
   2   9  -1  953.50   75.69
  -2   9   1  947.21   74.09
   1  -9  -1  610.44   54.79
  -1  -9   1  739.73   53.89
   1  -9  -1  731.23   54.69
  -1  -9   1  598.74   54.29
   1  -9  -1  664.43   55.29
   1  -9  -1  815.82   55.19
  -1  -9   1  658.23   55.39
  -1   9   1  735.23   55.09
  -1   9   1  675.33   54.49
   1   9  -1  745.03   55.09
  -1   9   1  738.83   54.59
   1   9  -1  717.93   53.99
   1   9  -1  722.13   54.39
   0  -9   1  592.44   44.70
   0  -9  -1  519.95   45.30
   0  -9  -1  679.73   46.50
   0  -9   1  586.94   46.00
   0  -9   1  582.74   44.60
   0  -9   1  554.54   47.00
   0  -9  -1  598.24   46.20
   0  -9  -1  622.54   46.30
   0   9   1  510.55   46.20
   0   9   1  627.84   45.90
   0   9  -1  569.44   45.70
   0   9   1  589.84   45.50
   0   9   1  633.34   47.00
   1  -9   1  153.38   11.70
  -1  -9  -1  146.99   13.00
  -1  -9  -1  141.39   13.40
   1  -9   1  136.89   13.90
   1  -9   1  144.09   13.00
  -1  -9  -1  148.89   12.90
   1   9   1  150.88   11.90
  -1   9  -1  135.49   12.50
  -1   9  -1  130.89   11.60
  -1   9  -1  158.48   12.70
   1   9   1  166.38   13.50
   1   9   1  143.39   13.30
  -2  -9  -1  559.24   50.89
  -2  -9  -1  623.54   50.89
   2  -9   1  709.43   50.29
   2  -9   1  647.14   51.29
   2  -9   1  633.04   50.09
   2  -9   1  659.63   52.39
  -2   9  -1  683.83   50.19
  -2   9  -1  697.13   50.29
   2   9   1  672.43   49.70
   2   9   1  701.03   51.69
   2   9   1  572.34   50.99
   2   9   1  609.84   50.19
  -2   9  -1  645.64   50.79
   3  -9   1  871.11   64.79
  -3  -9  -1  772.62   65.29
  -3  -9  -1  899.81   66.79
   3  -9   1  810.32   67.89
   3  -9   1  858.01   65.89
  -3  -9  -1  963.40   66.39
   3  -9   1  841.32   66.79
   3   9   1  742.43   66.09
  -3   9  -1  857.31   64.89
   3   9   1  865.61   66.99
  -3   9  -1  892.81   66.19
   3   9   1  790.42   64.79
   4  -9   1    1.70    2.40
  -4  -9  -1    0.20    1.90
   4  -9   1    1.10    2.10
   4  -9   1    0.00    0.80
  -4  -9  -1    2.40    1.90
  -4  -9  -1    0.80    2.10
   4   9   1    1.10    2.20
  -4   9  -1    0.60    2.00
   4   9   1    0.50    1.00
  -4   9  -1    1.50    1.40
  -4   9  -1    0.10    1.80
   4   9   1   -2.20    1.80
  -5  -9  -1  238.38   22.00
  -5  -9  -1  245.88   21.30
  -5  -9  -1  278.17   23.60
   5  -9   1  254.87   23.60
   5  -9   1  258.17   22.80
   5   9   1  245.68   22.20
   5   9   1  233.58   23.30
  -5   9  -1  258.87   22.40
  -5   9  -1  275.97   23.20
  -6  -9  -1   22.60    4.70
  -6  -9  -1   25.00    6.40
   6  -9   1   28.00    6.30
  -6  -9  -1   31.80    6.00
   6  -9   1   27.90    7.10
   6   9   1   35.50    8.10
  -6   9  -1   26.90    6.10
   6   9   1   19.10    5.20
  -6   9  -1   24.60    5.80
  -7  -9  -1   96.59   11.90
  -7  -9  -1   94.59   10.90
   7  -9   1   67.69   13.00
  -7  -9  -1   63.09   11.40
   7  -9   1   89.39   13.20
  -7   9  -1   76.89   11.20
  -7   9  -1  115.39   13.70
   7   9   1   79.39   11.10
   7   9   1   72.99   12.60
  -8  -9  -1  139.69   17.80
  -8  -9  -1  115.09   15.10
   8  -9   1  151.58   18.80
   8  -9   1  153.48   21.20
   8   9   1  111.39   17.60
  -8   9  -1  124.89   16.40
   8   9   1  121.09   15.20
  -8   9  -1  115.39   15.40
  -9  -9  -1   10.20    5.40
   9  -9   1   13.60    6.30
  -9  -9  -1    0.30    3.50
   9  -9   1    7.50    6.90
  -9   9  -1   12.60    5.40
   9   9   1   12.40    4.70
   9   9   1   13.20    6.90
  -9   9  -1    7.60    5.20
  10  -9   1   60.29   13.20
  10  -9   1   44.10   13.30
 -10  -9  -1   49.50   11.30
 -10  -9  -1   60.69   10.40
  10   9   1   70.09   14.10
 -10   9  -1   67.29   12.00
 -10   9  -1   60.79   11.20
  11  -9   1   97.89   18.20
 -11  -9  -1  134.39   19.60
  11  -9   1  144.79   23.40
 -11   9  -1  130.89   17.40
 -11   9  -1  100.09   17.20
  11   9   1  116.19   20.30
  12  -9   1    5.00    7.60
  12  -9   1   15.90    8.60
 -12   9  -1   13.30    6.20
 -12   9  -1   10.60    6.10
 -12 -10   1    9.40    6.30
  12 -10  -1   30.90   11.30
 -12  10   1   14.20    7.10
 -12  10   1   18.90    7.70
  12  10  -1   29.20   11.50
 -11 -10   1    2.20    4.70
  11 -10  -1   -2.40    5.40
  11 -10  -1   -1.50    5.50
 -11  10   1    1.70    4.40
  11  10  -1    4.70    5.80
 -11  10   1   -1.10    4.90
 -10 -10   1  221.78   28.20
  10 -10  -1  275.57   32.50
  10 -10  -1  266.37   30.60
 -10  10   1  253.87   25.30
  10  10  -1  231.48   28.90
  10  10  -1  243.98   30.30
 -10  10   1  255.27   27.80
  -9 -10   1    1.70    4.00
  -9 -10   1    6.10    3.50
   9 -10  -1   -4.70    4.00
   9 -10  -1    1.00    4.20
   9  10  -1   -1.10    3.30
  -9  10   1    1.80    3.60
  -9  10   1    1.10    3.40
   9  10  -1    0.20    4.20
   8 -10  -1   96.09   14.70
  -8 -10   1   71.89   11.60
   8 -10  -1  136.39   17.20
  -8 -10   1   57.49   11.80
  -8 -10   1   82.39   10.30
  -8  10   1   72.79   11.90
   8  10  -1   92.79   14.30
   8  10  -1   91.29   12.20
  -8  10   1   72.79   11.50
   7 -10  -1    2.80    1.80
   7 -10  -1    5.10    4.20
  -7 -10   1    1.70    3.60
   7 -10  -1    8.20    4.80
  -7 -10   1    5.80    4.30
  -7 -10   1    8.20    3.10
  -7  10   1    4.50    3.30
   7  10  -1    9.60    5.50
   7  10  -1    2.40    3.70
  -7  10   1    3.60    3.00
   6 -10  -1  874.01   70.39
  -6 -10   1  928.91   69.89
  -6 -10   1  789.42   67.99
   6 -10  -1  882.41   70.39
  -6  10   1  877.51   69.69
  -6  10   1  811.52   69.09
   6  10  -1  963.00   69.79
   6  10  -1  914.71   70.69
  -6  10   1  854.21   68.49
   5 -10  -1  147.89   13.70
   5 -10  -1  108.69   13.80
  -5 -10   1  130.09   14.60
  -5 -10   1   76.29   12.70
  -5 -10   1  117.29   11.30
  -5  10   1  138.09   12.30
  -5  10   1  127.29   13.80
   5  10  -1  127.79   14.70
  -5  10   1  123.39   12.20
   5  10  -1  141.09   12.90
  -4 -10   1  469.95   39.10
  -4 -10   1  407.36   37.10
   4 -10  -1  486.25   38.80
  -4 -10   1  464.95   38.80
   4 -10  -1  497.95   38.90
   4  10  -1  438.66   38.30
   4  10  -1  530.35   39.10
  -4  10   1  466.85   38.40
  -4  10   1  494.15   38.00
  -4  10   1  482.25   38.20
  -3 -10   1  155.88   14.30
  -3 -10   1  143.69   12.60
   3 -10  -1  143.29   14.20
   3 -10  -1  153.18   13.70
  -3 -10   1  137.69   15.30
   3 -10  -1  138.49   13.40
  -3  10   1  154.68   13.50
   3  10  -1  129.09   13.40
   3  10  -1  141.89   13.30
   2 -10  -1 1121.49   91.79
  -2 -10   1 1263.17   92.99
  -2 -10   1 1195.78   91.49
  -2 -10   1 1225.78   93.19
   2 -10  -1 1186.48   92.49
   2 -10  -1 1161.98   92.29
  -2  10   1 1256.67   91.99
   2  10  -1 1127.39   91.49
  -2  10   1 1191.88   92.09
   2  10  -1 1226.78   92.49
   1 -10  -1   23.20    4.50
  -1 -10   1   20.20    3.70
  -1 -10   1   23.70    4.90
   1 -10  -1   24.90    4.40
   1 -10  -1   21.80    3.80
  -1 -10   1   21.60    3.00
   1 -10  -1   20.50    4.30
  -1  10   1   16.90    3.80
  -1  10   1   22.60    4.40
  -1  10   1   23.60    3.80
   1  10  -1   22.30    3.50
   1  10  -1   17.60    3.80
   1  10  -1   21.60    3.10
   0 -10   1 1014.10   81.19
   0 -10   1 1043.90   79.79
   0 -10  -1 1054.19   81.39
   0 -10   1 1107.89   82.69
   0 -10  -1 1082.39   81.59
   0 -10   1 1069.99   79.79
   0  10   1 1049.09   80.69
   0  10   1 1044.30   81.99
   0  10  -1 1058.39   80.99
   0  10   1 1030.10   81.69
   0  10  -1 1038.30   81.39
   1 -10   1   37.80    3.50
   1 -10   1   33.20    6.20
  -1 -10  -1   37.40    5.60
   1 -10   1   41.30    5.50
  -1 -10  -1   33.30    5.10
   1  10   1   32.00    4.10
  -1  10  -1   40.30    5.30
  -1  10  -1   36.50    5.00
   1  10   1   25.60    5.10
   1  10   1   38.10    5.80
   2 -10   1 1188.38   89.49
  -2 -10  -1 1301.17   90.99
   2 -10   1 1095.09   91.69
  -2 -10  -1 1119.19   90.29
   2 -10   1 1247.78   90.99
   2  10   1 1115.69   89.89
   2  10   1 1164.58   90.89
   2  10   1 1190.78   89.09
  -2  10  -1 1132.99   89.69
  -2  10  -1 1108.49   90.09
  -2  10  -1 1146.59   89.39
   2  10   1 1243.18   90.99
   3 -10   1  106.29    9.60
  -3 -10  -1  165.88   12.50
   3 -10   1  127.79   10.70
   3 -10   1  101.29   13.70
  -3 -10  -1  107.99   10.80
   3 -10   1  122.99   13.30
   3  10   1  119.69   13.10
   3  10   1  114.99   11.30
  -3  10  -1   99.29   11.60
   3  10   1  105.79    9.70
  -3  10  -1   96.39    9.70
   3  10   1  108.39    9.30
   4 -10   1  123.39   15.20
  -4 -10  -1  132.19   12.40
  -4 -10  -1  170.08   14.40
  -4 -10  -1  161.28   13.40
   4 -10   1  129.49   11.20
   4 -10   1  151.08   13.40
  -4  10  -1  150.58   13.30
   4  10   1  129.29   15.40
  -4  10  -1  128.69   11.70
  -4  10  -1  136.99   13.40
   4  10   1  112.89   11.40
   4  10   1  151.48   13.60
   5 -10   1   19.60    5.70
   5 -10   1   16.30    2.20
  -5 -10  -1   18.30    3.90
  -5 -10  -1   27.10    6.30
   5 -10   1   15.60    4.60
  -5 -10  -1   14.30    4.00
  -5  10  -1   17.00    4.90
   5  10   1   24.40    5.40
  -5  10  -1   13.80    4.30
   5  10   1   17.10    5.30
  -5  10  -1   21.00    3.00
   6 -10   1  297.87   28.30
  -6 -10  -1  281.47   25.40
  -6 -10  -1  287.27   27.40
  -6 -10  -1  324.57   26.50
   6 -10   1  293.37   27.00
  -6  10  -1  323.07   27.40
  -6  10  -1  294.77   26.40
   6  10   1  336.47   28.60
   6  10   1  287.77   26.40
  -7 -10  -1    8.70    3.50
  -7 -10  -1    8.10    3.60
   7 -10   1    2.90    4.40
   7 -10   1   16.00    6.50
  -7 -10  -1    7.00    4.60
   7  10   1   16.30    6.50
  -7  10  -1    5.50    4.50
  -7  10  -1    6.30    3.60
   7  10   1    1.70    3.10
   8 -10   1  225.08   27.20
   8 -10   1  207.28   24.40
  -8 -10  -1  164.08   23.00
  -8 -10  -1  225.98   20.30
   8  10   1  229.08   20.50
   8  10   1  188.58   24.80
  -8  10  -1  204.68   21.20
  -8  10  -1  211.88   20.90
  -9 -10  -1    3.10    4.60
  -9 -10  -1    6.60    4.30
   9 -10   1   -4.30    5.50
   9 -10   1    7.70    5.50
  -9  10  -1    3.50    4.50
   9  10   1    1.20    4.70
   9  10   1    5.20    3.90
  10 -10   1   85.09   16.50
 -10 -10  -1  118.59   18.00
  10 -10   1  126.39   20.90
  10  10   1  115.89   18.90
 -10  10  -1  110.19   16.40
 -10  10  -1  110.39   17.00
  11 -10   1    6.50    7.30
 -11 -10  -1    5.80    6.10
  11 -10   1    4.10    5.30
 -11  10  -1    3.50    4.50
  11  10   1   20.80    8.60
 -11  10  -1    3.80    5.50
  12 -10   1   69.89   16.50
  12 -10   1   64.79   15.90
 -12  10  -1   55.39   11.90
 -12  10  -1   61.59   13.40
 -12 -11   1   10.10    6.90
  12 -11  -1   -1.10    5.30
  12  11  -1    5.20    6.90
 -12  11   1    1.10    4.90
 -12  11   1    2.70    4.40
  11 -11  -1    8.00    6.90
 -11 -11   1   10.70    6.60
  11 -11  -1    4.10    5.60
 -11  11   1    8.00    5.70
  11  11  -1    8.10    7.10
 -11  11   1   14.90    6.50
  10 -11  -1   49.80   12.00
 -10 -11   1   59.19   12.60
  10 -11  -1   46.30   12.20
  10  11  -1   35.60   11.00
 -10  11   1   45.60    9.90
  10  11  -1   44.80    9.00
 -10  11   1   41.20    9.30
  -9 -11   1   83.59   14.20
  -9 -11   1   64.29   15.90
   9 -11  -1   54.59   12.50
   9 -11  -1   49.00   11.10
  -9  11   1   60.09   11.50
  -9  11   1   57.89   10.80
   9  11  -1   76.99   11.70
   9  11  -1   63.89   12.70
   8 -11  -1  249.18   26.80
  -8 -11   1  214.48   25.10
  -8 -11   1  191.78   19.00
  -8 -11   1  223.28   21.00
   8 -11  -1  204.88   24.60
   8  11  -1  254.87   26.50
  -8  11   1  199.98   20.60
   8  11  -1  200.78   22.50
  -8  11   1  211.88   23.50
  -7 -11   1   14.30    5.20
   7 -11  -1    8.80    4.40
  -7 -11   1   13.10    5.20
   7 -11  -1    9.00    5.10
  -7 -11   1   12.20    3.70
  -7  11   1   18.70    5.90
   7  11  -1   11.20    5.80
  -7  11   1   15.90    5.10
   7  11  -1   11.50    4.90
  -6 -11   1    9.20    3.30
   6 -11  -1   18.40    5.40
  -6 -11   1   14.50    5.10
  -6 -11   1    3.40    3.60
   6 -11  -1   12.00    5.00
  -6  11   1   13.50    4.20
  -6  11   1   10.20    4.00
   6  11  -1    9.00    4.00
   6  11  -1   12.90    5.30
  -6  11   1   14.50    4.20
   5 -11  -1  460.05   39.50
  -5 -11   1  521.85   39.90
  -5 -11   1  367.36   39.10
  -5 -11   1  443.06   37.80
   5 -11  -1  543.95   40.30
  -5  11   1  475.15   39.20
  -5  11   1  490.75   38.80
   5  11  -1  508.75   39.60
  -5  11   1  506.45   38.80
   5  11  -1  444.56   39.50
  -4 -11   1   78.29   10.20
  -4 -11   1   69.49    8.20
   4 -11  -1   86.49   10.40
   4 -11  -1   55.19    8.90
  -4 -11   1   70.59   10.10
  -4  11   1   89.19    9.60
   4  11  -1   60.49    9.00
  -4  11   1   67.69    8.80
   4  11  -1   83.19   10.10
  -4  11   1   67.09    9.10
  -3 -11   1    5.80    2.20
  -3 -11   1    0.80    2.50
  -3 -11   1    4.10    2.90
   3 -11  -1    3.70    2.30
   3 -11  -1    1.60    2.50
   3 -11  -1    5.90    2.80
  -3  11   1    4.30    2.30
   3  11  -1    2.40    2.30
  -3  11   1    3.20    2.40
   3  11  -1    0.80    2.10
   2 -11  -1  676.43   49.50
   2 -11  -1  624.94   49.00
   2 -11  -1  553.24   48.20
  -2 -11   1  595.64   48.00
  -2 -11   1  621.44   49.70
  -2  11   1  550.84   48.30
  -2  11   1  685.83   49.00
   2  11  -1  615.44   49.10
   2  11  -1  636.34   48.20
   1 -11  -1 1176.08   99.99
   1 -11  -1 1211.08   99.99
  -1 -11   1 1375.36   98.69
   1 -11  -1 1346.67  100.09
  -1 -11   1 1288.37  100.79
  -1 -11   1 1295.87   99.49
   1 -11  -1 1202.48   99.29
   1  11  -1 1288.77   99.19
  -1  11   1 1341.27   99.49
   1  11  -1 1389.06  100.29
  -1  11   1 1362.76  100.19
   1  11  -1 1268.37   98.79
   0 -11  -1  453.35   34.20
   0 -11   1  422.76   35.10
   0 -11  -1  443.86   34.20
   0 -11   1  423.96   32.20
   0 -11   1  376.26   33.60
   0 -11  -1  433.56   33.80
   0 -11   1  404.36   32.20
   0  11  -1  407.46   33.40
   0  11   1  426.36   33.20
   0  11   1  409.46   34.20
   0  11   1  422.06   34.60
   0  11  -1  439.06   34.00
   1 -11   1   54.89    8.70
   1 -11   1   52.19    5.30
   1 -11   1   54.69    5.00
  -1 -11  -1   60.99    7.30
  -1 -11  -1   49.50    7.00
   1 -11   1   46.90    6.90
   1  11   1   60.09    7.80
   1  11   1   58.69    7.80
  -1  11  -1   53.69    6.70
  -1  11  -1   66.39    7.30
   1  11   1   58.69    5.50
   2 -11   1  416.26   33.50
  -2 -11  -1  412.56   33.30
   2 -11   1  402.16   34.60
   2 -11   1  385.36   31.90
  -2 -11  -1  402.46   33.00
   2  11   1  394.86   32.70
   2  11   1  427.56   33.70
   2  11   1  439.96   33.70
  -2  11  -1  417.56   31.90
  -2  11  -1  417.66   32.50
  -2  11  -1  406.46   32.90
   2  11   1  378.56   31.60
   3 -11   1 1415.86  105.89
  -3 -11  -1 1417.56  106.39
   3 -11   1 1383.06  108.39
  -3 -11  -1 1347.67  106.89
   3 -11   1 1305.07  106.99
  -3  11  -1 1409.36  106.49
   3  11   1 1431.66  107.29
   3  11   1 1344.67  105.29
   3  11   1 1410.66  104.69
   3  11   1 1377.16  106.89
  -3  11  -1 1305.67  105.29
  -4 -11  -1    2.10    2.00
   4 -11   1   -0.30    1.90
   4 -11   1   -1.00    1.80
   4 -11   1    0.40    1.10
  -4 -11  -1   -1.10    1.70
  -4 -11  -1    2.20    2.60
   4  11   1    1.10    1.10
   4  11   1   -1.90    2.70
   4  11   1   -0.70    2.20
  -4  11  -1   -0.70    1.40
  -4  11  -1   -0.60    2.00
  -4  11  -1   -0.50    2.10
  -5 -11  -1   -0.40    2.40
  -5 -11  -1    3.20    2.30
   5 -11   1    3.50    1.10
  -5 -11  -1    2.20    2.30
   5 -11   1   -1.90    2.20
   5 -11   1    1.30    2.50
   5  11   1    5.30    3.10
  -5  11  -1    0.60    2.70
  -5  11  -1    3.30    2.90
  -5  11  -1    0.20    1.50
   5  11   1    4.20    3.90
   6 -11   1  128.99   17.00
   6 -11   1  158.78   16.70
  -6 -11  -1  141.79   13.00
  -6 -11  -1  119.09   16.40
  -6 -11  -1  109.49   13.90
  -6  11  -1  145.99   15.40
   6  11   1  121.79   14.90
  -6  11  -1  138.69   16.30
   6  11   1  108.89   16.00
  -7 -11  -1  493.15   40.60
   7 -11   1  475.75   44.30
   7 -11   1  489.25   42.80
  -7 -11  -1  557.04   41.90
  -7 -11  -1  574.04   44.20
   7  11   1  482.35   43.70
  -7  11  -1  472.35   42.50
  -7  11  -1  519.05   42.10
   7  11   1  411.96   41.00
   8 -11   1  228.58   24.70
   8 -11   1  213.78   26.90
  -8 -11  -1  169.18   19.30
  -8 -11  -1  245.88   23.10
   8  11   1  203.18   25.40
   8  11   1  226.98   20.70
  -8  11  -1  175.88   22.40
  -8  11  -1  216.88   20.80
   9 -11   1   24.40    8.20
  -9 -11  -1    0.50    4.20
   9 -11   1    6.60    6.80
  -9 -11  -1   10.30    4.40
  -9  11  -1   11.30    5.60
  -9  11  -1   15.10    6.70
   9  11   1   19.10    5.40
   9  11   1    4.80    5.40
  10 -11   1   17.70    9.40
  10 -11   1   13.30    7.70
 -10 -11  -1   14.50    7.30
  10  11   1   11.40    7.50
 -10  11  -1   13.90    6.20
 -10  11  -1   32.90    9.10
 -11 -11  -1   82.99   16.20
  11 -11   1  106.99   18.90
  11 -11   1  114.19   21.10
 -11  11  -1  112.79   17.20
 -11  11  -1  118.59   18.20
  11  11   1  120.79   20.00
  12 -11   1    7.60    8.50
  12 -11   1   -1.00    6.10
 -12  11  -1   -4.10    4.70
 -12  11  -1    2.10    4.80
  12 -12  -1   -0.10    5.70
  12  12  -1    0.30    7.90
 -12  12   1    3.30    6.00
  11 -12  -1   55.09   14.80
  11 -12  -1   66.29   14.00
 -11 -12   1   98.39   16.30
 -11  12   1   57.19   12.40
 -11  12   1   75.99   13.40
  11  12  -1   66.39   15.30
 -10 -12   1   43.80   10.90
  10 -12  -1   72.99   14.20
  10 -12  -1   45.40   12.70
  10  12  -1   63.69   13.00
  10  12  -1   51.59   10.00
 -10  12   1   53.49   11.30
 -10  12   1   90.89   13.70
   9 -12  -1    0.60    3.90
  -9 -12   1   -1.60    3.10
   9 -12  -1    2.90    4.90
  -9  12   1    8.90    5.30
   9  12  -1    5.90    4.40
   9  12  -1    3.20    5.20
  -9  12   1    0.40    3.40
  -8 -12   1  223.78   23.20
  -8 -12   1  217.18   21.40
  -8 -12   1  235.68   24.70
   8 -12  -1  241.98   27.60
   8 -12  -1  257.87   28.40
  -8  12   1  270.07   23.70
  -8  12   1  277.97   24.70
   8  12  -1  231.18   23.10
   8  12  -1  279.47   29.00
  -7 -12   1  165.68   18.30
   7 -12  -1  169.88   19.80
  -7 -12   1  133.79   14.20
   7 -12  -1  163.78   19.40
  -7 -12   1  178.38   19.60
  -7  12   1  154.48   18.20
   7  12  -1  145.09   18.80
  -7  12   1  139.89   17.10
   7  12  -1  163.18   17.90
   6 -12  -1 1523.95  120.79
  -6 -12   1 1631.24  120.79
   6 -12  -1 1567.04  121.19
  -6 -12   1 1588.64  118.79
  -6  12   1 1444.96  119.99
  -6  12   1 1619.04  119.39
   6  12  -1 1473.65  120.09
   6  12  -1 1452.45  120.89
  -6  12   1 1541.15  119.89
  -5 -12   1   30.10    7.10
  -5 -12   1   49.60    6.60
   5 -12  -1   42.60    7.70
  -5 -12   1   43.40    8.30
   5 -12  -1   44.20    8.10
  -5  12   1   51.19    7.60
   5  12  -1   51.79    8.30
  -5  12   1   39.30    7.00
  -5  12   1   41.90    7.30
   5  12  -1   54.69    8.20
   4 -12  -1  129.19   13.50
  -4 -12   1   90.59   12.40
  -4 -12   1  111.09    9.70
  -4 -12   1  109.59   13.10
   4 -12  -1   92.69   11.70
  -4  12   1   96.49    9.90
   4  12  -1   92.99   11.70
  -4  12   1   73.79   10.50
   4  12  -1   80.99   11.40
  -4  12   1  105.99   11.90
  -3 -12   1  679.23   52.39
   3 -12  -1  683.73   51.49
   3 -12  -1  647.04   52.19
  -3 -12   1  580.04   51.99
  -3 -12   1  553.24   50.29
   3 -12  -1  611.04   51.49
  -3  12   1  672.13   51.39
   3  12  -1  722.53   51.39
   3  12  -1  608.84   51.59
  -3  12   1  707.93   51.59
   2 -12  -1  709.43   51.69
  -2 -12   1  579.04   50.59
   2 -12  -1  679.93   50.79
   2 -12  -1  691.63   51.99
  -2 -12   1  668.93   52.19
  -2 -12   1  513.45   50.19
   2  12  -1  592.84   51.29
   2  12  -1  675.73   50.49
  -2  12   1  654.63   51.19
  -2  12   1  699.53   51.09
   2  12  -1  662.83   50.29
   1 -12  -1   30.40    4.30
  -1 -12   1   15.80    2.70
   1 -12  -1   17.90    4.10
  -1 -12   1   31.40    4.60
  -1 -12   1    1.60    3.30
   1 -12  -1   17.00    4.40
   1  12  -1   22.60    3.30
   1  12  -1   23.20    4.60
   1  12  -1   28.90    4.20
  -1  12   1   21.60    4.60
  -1  12   1   20.60    3.80
   0 -12   1  515.55   42.80
   0 -12   1  576.54   46.10
   0 -12  -1  610.54   45.00
   0 -12   1  599.04   42.90
   0 -12   1  474.25   44.30
   0 -12  -1  541.65   44.90
   0  12  -1  555.04   44.70
   0  12   1  550.64   45.10
   0  12   1  583.24   44.00
   0  12   1  631.84   45.60
   0  12  -1  568.44   44.30
   1 -12   1  707.93   56.69
   1 -12   1  721.43   53.69
   1 -12   1  749.42   55.39
  -1 -12  -1  572.34   54.99
  -1 -12  -1  679.93   55.09
   1 -12   1  716.53   53.39
   1  12   1  720.63   54.09
   1  12   1  710.13   55.49
  -1  12  -1  702.73   54.89
  -1  12  -1  699.23   54.79
   1  12   1  690.13   55.59
  -2 -12  -1  102.09   11.00
   2 -12   1  101.29   12.40
   2 -12   1   97.59   10.90
   2 -12   1   80.19    7.70
  -2 -12  -1   84.69    9.60
   2  12   1   83.19   10.50
  -2  12  -1   88.09    9.70
  -2  12  -1   70.59    7.50
  -2  12  -1   89.39    8.50
   2  12   1   85.19    7.50
   2  12   1   69.69    9.70
   3 -12   1    5.30    3.50
   3 -12   1   15.30    3.10
   3 -12   1    4.40    3.00
  -3 -12  -1    5.00    2.60
  -3 -12  -1    1.20    2.20
  -3  12  -1    4.70    2.10
   3  12   1    3.20    3.00
   3  12   1    6.80    1.70
   3  12   1    9.80    3.60
  -3  12  -1    5.60    2.70
   3  12   1    8.20    2.20
  -4 -12  -1  686.93   56.59
   4 -12   1  710.93   55.69
  -4 -12  -1  793.62   56.09
   4 -12   1  698.93   56.99
   4 -12   1  680.63   54.49
   4  12   1  645.34   56.09
   4  12   1  667.03   56.79
  -4  12  -1  715.03   54.69
  -4  12  -1  689.73   55.99
   5 -12   1  466.15   41.30
   5 -12   1  493.85   37.60
  -5 -12  -1  487.45   39.90
  -5 -12  -1  478.25   39.20
   5 -12   1  526.25   40.40
  -5 -12  -1  499.75   41.20
  -5  12  -1  491.35   40.30
   5  12   1  438.56   40.00
  -5  12  -1  469.35   38.10
   5  12   1  500.65   41.70
  -5  12  -1  474.25   40.50
  -6 -12  -1  246.08   25.30
   6 -12   1  310.47   25.40
   6 -12   1  283.97   26.50
  -6 -12  -1  264.27   23.60
  -6 -12  -1  314.27   24.80
  -6  12  -1  262.77   25.00
   6  12   1  255.77   26.00
  -6  12  -1  243.68   24.40
   6  12   1  281.97   24.90
  -7 -12  -1   36.00    8.40
   7 -12   1   30.50    7.50
  -7 -12  -1   37.30    9.40
  -7 -12  -1   33.30    7.10
   7 -12   1   36.80    9.50
   7  12   1   25.60    7.70
   7  12   1   48.70    8.50
  -7  12  -1   53.19    9.70
  -7  12  -1   20.10    6.10
  -8 -12  -1  106.79   15.40
   8 -12   1  111.99   17.10
  -8 -12  -1   82.39   11.50
   8 -12   1  116.59   15.50
   8  12   1   67.29   11.40
  -8  12  -1   88.79   12.90
  -8  12  -1   91.29   13.80
   8  12   1   44.30   11.50
  -9 -12  -1  236.88   27.10
   9 -12   1  228.98   29.50
  -9 -12  -1  256.77   21.50
   9 -12   1  209.18   25.70
   9  12   1  225.18   27.70
  -9  12  -1  165.28   22.80
  -9  12  -1  212.18   24.10
   9  12   1  169.28   21.80
 -10 -12  -1   25.80    9.00
  10 -12   1   56.09   14.10
  10 -12   1   33.90    9.30
  10  12   1   23.60    9.80
 -10  12  -1   34.00    9.10
 -10  12  -1   24.40    7.70
  11 -12   1    3.90    7.20
 -11 -12  -1   -1.70    5.50
  11 -12   1    1.40    5.40
  11  12   1   17.60    8.60
 -11  12  -1    1.80    4.90
 -11  12  -1   -0.60    5.00
  12 -12   1   16.60    9.50
  12 -12   1   18.00    8.90
 -12  12  -1   26.30    8.80
 -12  12  -1   12.90    7.30
  12 -13  -1  101.19   23.60
  12 -13  -1   88.59   18.10
 -12  13   1  119.79   18.70
 -11 -13   1    5.60    6.30
  11 -13  -1    3.20    7.40
  11 -13  -1    6.90    5.90
 -11  13   1   -2.10    3.70
 -11  13   1    9.20    6.30
  11  13  -1   -0.40    6.30
 -10 -13   1   26.20    8.80
  10 -13  -1   61.49   12.70
  10 -13  -1   35.20   10.80
  10  13  -1   38.20   11.10
 -10  13   1   34.50    8.50
 -10  13   1   44.00   10.60
  10  13  -1   34.50    8.20
   9 -13  -1   78.19   14.00
  -9 -13   1   38.50    9.90
   9 -13  -1   62.89   12.50
   9  13  -1   48.00    9.40
  -9  13   1   38.00    8.70
   9  13  -1   49.40   11.70
  -9  13   1   37.00    9.20
  -8 -13   1  611.14   52.19
  -8 -13   1  579.14   48.50
   8 -13  -1  598.44   51.79
  -8 -13   1  590.94   50.49
   8 -13  -1  652.83   52.79
   8  13  -1  590.24   50.19
   8  13  -1  646.74   52.79
  -8  13   1  558.24   49.90
  -8  13   1  602.04   51.09
  -7 -13   1   21.80    7.00
   7 -13  -1   15.90    5.90
  -7 -13   1   20.00    5.90
  -7 -13   1   21.90    4.80
   7 -13  -1   37.40    8.30
   7  13  -1   25.70    6.80
   7  13  -1   35.00    8.30
  -7  13   1   33.10    7.80
  -7  13   1   32.10    6.80
  -6 -13   1   72.49   11.60
   6 -13  -1   64.19   10.90
  -6 -13   1   61.69   10.60
  -6 -13   1   74.39    9.00
   6 -13  -1   63.39   10.50
  -6  13   1   60.09    9.00
   6  13  -1   89.99   12.50
   6  13  -1   74.79   10.60
  -6  13   1   65.89    9.70
  -6  13   1   63.69    9.90
  -5 -13   1  473.95   38.30
   5 -13  -1  479.05   40.20
  -5 -13   1  477.15   40.20
   5 -13  -1  508.95   40.00
  -5  13   1  499.35   39.30
   5  13  -1  447.86   39.80
  -5  13   1  440.06   38.90
   5  13  -1  495.75   40.00
  -5  13   1  450.55   39.50
   4 -13  -1  358.16   29.60
  -4 -13   1  323.87   28.30
  -4 -13   1  325.27   30.00
  -4 -13   1  345.17   30.30
   4 -13  -1  349.67   29.90
  -4  13   1  351.66   28.90
   4  13  -1  389.16   29.90
  -4  13   1  349.47   29.40
   4  13  -1  311.97   29.50
  -4  13   1  363.76   29.50
  -3 -13   1    0.80    2.60
   3 -13  -1   10.00    3.40
   3 -13  -1    5.50    3.00
  -3 -13   1    4.40    2.30
  -3 -13   1    1.70    2.50
   3 -13  -1    2.30    2.90
  -3  13   1    4.90    2.60
   3  13  -1    4.30    2.90
  -3  13   1   10.80    3.50
   3  13  -1   10.10    3.30
   2 -13  -1  435.76   36.70
  -2 -13   1  444.26   36.80
   2 -13  -1  450.45   38.00
  -2 -13   1  437.06   38.20
   2 -13  -1  453.65   37.70
  -2  13   1  448.76   37.00
  -2  13   1  460.35   37.40
   2  13  -1  481.45   37.90
   2  13  -1  470.55   36.70
   2  13  -1  503.25   36.60
  -1 -13   1  209.28   20.60
   1 -13  -1  199.58   18.80
  -1 -13   1  219.98   18.10
   1 -13  -1  195.58   19.50
   1 -13  -1  247.48   20.40
  -1 -13   1  235.88   19.50
   1  13  -1  236.78   18.60
   1  13  -1  245.78   20.10
  -1  13   1  236.18   19.30
   1  13  -1  230.18   19.00
  -1  13   1  241.18   20.10
   0 -13   1  476.95   37.50
   0 -13   1  401.06   33.80
   0 -13   1  475.45   36.00
   0 -13   1  423.16   33.90
   0 -13  -1  477.15   36.50
   0  13   1  452.85   35.10
   0  13   1  375.66   35.90
   0  13   1  503.15   36.80
   0  13  -1  459.75   36.00
   0  13  -1  448.26   35.40
  -1 -13  -1   27.00    4.70
   1 -13   1   24.30    6.00
  -1 -13  -1   14.40    3.90
   1 -13   1   22.10    3.00
   1 -13   1   23.00    4.50
   1 -13   1   24.60    2.90
   1  13   1   24.70    5.20
   1  13   1   21.10    3.40
   1  13   1   26.40    5.10
  -1  13  -1   23.30    4.40
  -1  13  -1   17.00    3.80
   2 -13   1  411.36   34.30
   2 -13   1  430.86   37.40
  -2 -13  -1  435.06   35.70
  -2 -13  -1  459.25   36.30
   2 -13   1  418.66   36.00
  -2  13  -1  451.15   35.60
  -2  13  -1  438.56   34.30
  -2  13  -1  470.45   35.40
   2  13   1  461.05   36.40
   2  13   1  457.15   34.40
   2  13   1  375.76   35.90
   3 -13   1   92.59    9.90
  -3 -13  -1  106.39   10.80
  -3 -13  -1  124.29   11.80
   3 -13   1  130.29   15.50
   3 -13   1  105.59   13.10
   3  13   1  113.29   13.00
  -3  13  -1  115.09   10.40
   3  13   1   97.79    9.30
  -3  13  -1  104.39   12.00
   3  13   1  130.09   14.00
   4 -13   1  480.75   41.40
  -4 -13  -1  423.46   38.20
  -4 -13  -1  430.96   39.10
   4 -13   1  449.95   38.10
   4 -13   1  465.65   39.70
   4  13   1  582.04   40.00
  -4  13  -1  471.55   37.30
   4  13   1  460.05   36.50
   4  13   1  495.65   39.90
  -4  13  -1  468.55   38.70
   5 -13   1    9.30    4.50
   5 -13   1    8.10    3.60
  -5 -13  -1    2.60    3.00
  -5 -13  -1    6.80    3.20
  -5 -13  -1    1.50    2.70
  -5  13  -1    9.50    4.10
  -5  13  -1    6.80    2.60
  -5  13  -1    6.10    4.10
   5  13   1   10.10    4.50
   5  13   1    1.50    3.40
   6 -13   1   58.79    9.10
  -6 -13  -1   37.60    7.00
   6 -13   1   68.49   11.40
  -6 -13  -1   37.40    8.40
  -6 -13  -1   48.40    8.30
  -6  13  -1   51.09    8.40
   6  13   1   57.39   10.70
  -6  13  -1   59.69    9.50
   6  13   1   52.49    9.20
   7 -13   1   58.69   11.50
   7 -13   1   40.20    8.80
  -7 -13  -1   54.29   10.50
  -7 -13  -1   50.09    8.40
   7  13   1   48.00    9.10
  -7  13  -1   39.10    8.40
   7  13   1   55.09   11.30
  -7  13  -1   49.70    9.50
   8 -13   1  202.38   25.60
  -8 -13  -1  190.28   23.00
   8 -13   1  163.28   21.10
  -8 -13  -1  178.18   18.00
  -8  13  -1  179.08   21.10
  -8  13  -1  178.58   20.60
   8  13   1  153.08   19.70
   8  13   1  201.68   24.00
  -9 -13  -1   24.10    8.30
   9 -13   1    7.00    7.10
  -9 -13  -1    9.30    4.90
   9 -13   1   11.50    5.90
   9  13   1    9.70    6.50
   9  13   1    5.50    4.10
  -9  13  -1    2.60    4.60
  -9  13  -1   -2.10    3.10
  10 -13   1   73.09   16.70
 -10 -13  -1  110.19   17.60
  10 -13   1   82.49   15.40
  10  13   1   91.49   17.20
 -10  13  -1   72.19   13.60
 -10  13  -1   97.89   15.10
  11 -13   1    4.00    7.40
  11 -13   1   18.90    7.80
 -11 -13  -1    4.10    6.00
 -11  13  -1    4.30    5.60
 -11  13  -1    3.90    5.60
  11  13   1   15.90    8.70
  12 -13   1   39.40   14.30
  12 -13   1   50.09   12.80
 -12  13  -1   37.00   10.80
 -12  13  -1   53.19   11.70
  12 -14  -1    7.90    8.70
  12 -14  -1   14.50    7.30
 -11 -14   1  154.18   22.90
  11 -14  -1  186.88   25.80
  11 -14  -1  123.09   21.30
 -11  14   1  157.68   21.50
 -11  14   1  151.38   25.80
  11  14  -1  158.98   23.70
  10 -14  -1   17.30    8.70
 -10 -14   1   17.60    7.80
  10 -14  -1    8.40    6.50
 -10  14   1   27.50    8.30
  10  14  -1   20.60    6.60
 -10  14   1    1.80    4.40
  10  14  -1   14.50    7.40
   9 -14  -1  143.89   19.40
   9 -14  -1  134.19   20.30
  -9 -14   1  103.09   17.40
  -9  14   1  121.09   17.40
  -9  14   1  121.19   16.70
   9  14  -1  133.39   19.10
   9  14  -1  129.69   16.50
   8 -14  -1   12.90    5.70
  -8 -14   1    2.70    4.00
   8 -14  -1    3.40    4.80
  -8 -14   1    6.40    3.70
  -8 -14   1    7.60    4.50
   8  14  -1   -7.70    3.10
  -8  14   1    3.20    4.20
   8  14  -1   10.30    4.80
  -8  14   1    6.20    3.80
   7 -14  -1  187.28   21.80
  -7 -14   1  172.38   17.10
   7 -14  -1  172.28   21.80
  -7 -14   1  166.78   21.40
  -7 -14   1  214.88   22.20
  -7  14   1  219.48   19.30
   7  14  -1  200.88   22.80
  -7  14   1  172.88   20.50
   7  14  -1  190.28   21.00
   6 -14  -1  121.39   16.00
  -6 -14   1  111.29   12.60
  -6 -14   1  195.48   17.00
   6 -14  -1  158.58   18.10
  -6 -14   1  128.59   16.40
  -6  14   1  115.79   15.00
  -6  14   1  152.68   14.00
   6  14  -1  165.18   18.20
  -6  14   1  139.39   16.20
   6  14  -1  109.29   15.30
  -5 -14   1    9.60    3.20
  -5 -14   1   18.10    5.80
   5 -14  -1   19.00    5.80
   5 -14  -1   17.50    5.10
  -5 -14   1    9.30    4.80
  -5  14   1   28.50    5.70
   5  14  -1   21.30    5.90
   5  14  -1   16.90    5.20
  -5  14   1   11.00    4.10
  -5  14   1   17.00    4.50
   4 -14  -1   66.89    9.10
  -4 -14   1   49.20    8.90
  -4 -14   1   42.30    8.70
   4 -14  -1   57.19    9.10
  -4 -14   1   48.10    7.20
   4  14  -1   68.39    9.10
  -4  14   1   76.29    9.80
  -4  14   1   60.99    8.40
   4  14  -1   56.09    9.10
   3 -14  -1  858.01   67.59
  -3 -14   1  782.82   67.39
   3 -14  -1  804.72   66.19
  -3 -14   1  920.41   66.09
  -3  14   1  835.02   66.49
   3  14  -1  817.92   66.19
  -3  14   1  856.01   66.59
   3  14  -1  836.72   65.39
   3  14  -1  855.21   67.19
  -2 -14   1  217.18   20.90
   2 -14  -1  202.78   19.10
   2 -14  -1  236.48   20.30
   2 -14  -1  235.78   20.70
  -2  14   1  202.48   19.70
   2  14  -1  231.98   19.00
   2  14  -1  231.28   19.20
  -2  14   1  217.88   19.60
   2  14  -1  258.57   20.80
  -1 -14   1   18.30    2.90
  -1 -14   1   10.60    3.40
   1 -14  -1   18.50    4.50
  -1 -14   1   11.80    4.20
   1 -14  -1   17.60    3.50
   1 -14  -1   21.70    5.00
   1  14  -1   22.20    5.00
   1  14  -1   20.50    3.90
   1  14  -1   26.90    4.00
  -1  14   1   22.40    4.20
  -1  14   1   32.60    5.60
   0 -14   1   87.89   10.00
   0 -14  -1  105.79   11.40
   0 -14   1   87.99   11.80
   0 -14   1   86.49    7.10
   0 -14   1   73.59    7.00
   0 -14  -1   83.99   10.10
   0  14   1   87.69    8.40
   0  14  -1   79.89   10.20
   0  14  -1   98.19    9.00
   0  14   1   96.59   11.10
  -1 -14  -1 1811.02  127.19
   1 -14   1 1629.74  126.59
   1 -14   1 1687.13  124.49
   1 -14   1 1548.84  127.89
  -1 -14  -1 1789.32  126.69
   1 -14   1 1670.03  124.39
   1  14   1 1561.24  125.09
   1  14   1 1560.44  126.79
  -1  14  -1 1628.24  126.09
  -1  14  -1 1672.93  126.29
   1  14   1 1452.95  126.59
   2 -14   1    5.90    3.90
   2 -14   1    8.80    3.40
   2 -14   1    4.80    1.70
  -2 -14  -1    3.50    2.60
  -2 -14  -1   10.30    3.40
  -2  14  -1    8.00    2.90
  -2  14  -1    4.20    2.50
   2  14   1    3.10    1.50
   2  14   1   11.70    3.80
   2  14   1    4.00    2.90
   3 -14   1  109.79   13.70
  -3 -14  -1   89.69   12.30
  -3 -14  -1  120.49   14.20
   3 -14   1   99.89   10.70
   3 -14   1  130.89   16.30
  -3  14  -1  113.89   11.30
  -3  14  -1  138.79   12.50
   3  14   1  132.79   10.40
   3  14   1  130.39   14.80
   3  14   1  137.29   14.50
  -4 -14  -1    1.40    2.10
  -4 -14  -1   -0.80    2.40
   4 -14   1    4.10    2.40
   4 -14   1    2.80    4.00
   4 -14   1   -1.00    2.50
  -4  14  -1    4.10    2.30
   4  14   1    1.70    1.40
  -4  14  -1    0.70    2.20
   4  14   1    8.80    3.90
   4  14   1    3.30    3.60
   5 -14   1  382.86   30.20
  -5 -14  -1  328.17   30.90
  -5 -14  -1  365.26   30.10
   5 -14   1  368.96   31.80
  -5  14  -1  330.47   30.40
   5  14   1  349.96   27.70
  -5  14  -1  343.77   28.60
   5  14   1  288.87   30.00
  -5  14  -1  355.76   30.50
   5  14   1  393.86   32.10
  -6 -14  -1    4.50    3.30
  -6 -14  -1    4.20    3.30
  -6 -14  -1   16.40    5.40
   6 -14   1   13.40    4.70
   6 -14   1    6.90    4.10
   6  14   1   13.70    5.80
  -6  14  -1    2.20    3.20
  -6  14  -1    4.60    3.90
   6  14   1    4.70    4.10
   7 -14   1   38.20    8.10
  -7 -14  -1   44.00    9.60
  -7 -14  -1   29.80    6.70
   7 -14   1   37.30    9.60
  -7  14  -1   29.80    7.40
   7  14   1   51.09   10.30
   7  14   1   31.30    8.00
  -7  14  -1   25.10    7.30
   8 -14   1    2.10    3.70
   8 -14   1   -0.50    4.50
  -8 -14  -1    4.20    3.20
  -8 -14  -1   -2.90    3.50
   8  14   1    2.30    3.70
  -8  14  -1   -1.00    3.50
   8  14   1    2.50    5.20
  -8  14  -1    6.20    4.40
   9 -14   1  260.97   32.00
  -9 -14  -1  236.48   22.70
   9 -14   1  237.78   28.00
  -9 -14  -1  134.29   24.00
  -9  14  -1  245.98   24.60
   9  14   1  280.17   31.30
  -9  14  -1  260.47   27.40
   9  14   1  273.57   24.10
  10 -14   1    5.40    7.40
 -10 -14  -1   -2.70    4.60
  10 -14   1    3.00    5.00
  10  14   1    1.80    5.90
 -10  14  -1   -2.60    3.80
 -10  14  -1    0.60    4.10
  11 -14   1    7.30    5.80
 -11 -14  -1   -3.70    4.10
  11 -14   1   -3.20    5.80
 -11  14  -1    9.70    5.90
  11  14   1    6.20    7.50
 -11  14  -1    0.00    4.80
  12 -14   1   12.20    6.80
 -12  14  -1    4.20    6.40
  12 -15  -1   46.00   13.60
  12 -15  -1   27.60    9.40
  11 -15  -1   11.60    7.10
  11 -15  -1   27.70   10.70
 -11 -15   1   17.80    8.50
 -11  15   1   18.00    7.30
  11  15  -1   10.20    7.60
  10 -15  -1   29.60    9.50
  10 -15  -1   52.59   13.20
 -10 -15   1   46.20   11.80
 -10  15   1   38.60    9.20
 -10  15   1   32.40    9.80
  10  15  -1   32.90    8.60
  10  15  -1   50.09   12.20
   9 -15  -1   30.70    9.80
   9 -15  -1   29.70    9.10
  -9 -15   1   36.90    9.70
  -9  15   1   34.70    8.20
  -9  15   1   45.60   10.00
   9  15  -1   16.60    6.80
   9  15  -1   45.20   11.10
   8 -15  -1  307.67   29.90
   8 -15  -1  324.07   30.90
  -8 -15   1  303.57   30.30
  -8  15   1  291.17   28.30
  -8  15   1  312.97   29.60
   8  15  -1  326.47   29.30
   8  15  -1  304.47   30.20
  -7 -15   1   17.80    5.70
   7 -15  -1    8.00    4.80
   7 -15  -1    7.40    4.90
  -7 -15   1    2.80    2.70
  -7 -15   1   17.30    6.30
   7  15  -1   23.70    6.80
  -7  15   1   12.90    4.90
  -7  15   1   10.10    4.60
   7  15  -1    8.20    4.90
  -6 -15   1   12.40    5.30
   6 -15  -1    7.70    4.40
  -6 -15   1    7.10    3.00
   6 -15  -1   13.70    5.00
  -6 -15   1    3.50    3.90
  -6  15   1   13.50    4.70
  -6  15   1    9.80    4.10
   6  15  -1   20.40    5.90
   6  15  -1    9.30    4.80
  -6  15   1    3.30    3.50
  -5 -15   1  110.49   15.20
  -5 -15   1  121.49   11.60
   5 -15  -1  114.59   15.00
  -5 -15   1  114.29   15.00
   5 -15  -1  111.29   14.00
  -5  15   1   97.49   12.90
  -5  15   1  118.29   14.10
  -5  15   1  135.79   15.20
   5  15  -1  110.89   14.30
   5  15  -1  122.99   14.90
   4 -15  -1  357.66   33.80
  -4 -15   1  405.06   32.70
  -4 -15   1  351.36   34.10
  -4 -15   1  440.06   35.20
   4 -15  -1  408.56   33.50
   4  15  -1  395.36   34.10
   4  15  -1  403.36   33.80
  -4  15   1  376.56   33.40
  -4  15   1  434.36   34.00
   3 -15  -1    1.50    2.60
  -3 -15   1    4.00    2.30
  -3 -15   1    1.60    3.00
   3 -15  -1    7.80    3.60
   3 -15  -1   10.80    3.50
  -3  15   1    5.00    2.70
   3  15  -1    3.80    2.50
   3  15  -1    1.40    2.60
  -3  15   1    1.10    2.30
   3  15  -1    1.70    1.70
   2 -15  -1  410.66   31.50
  -2 -15   1  406.76   32.40
   2 -15  -1  351.06   31.40
  -2 -15   1  419.96   30.60
   2 -15  -1  334.07   29.70
   2  15  -1  329.47   29.50
  -2  15   1  363.96   30.30
   2  15  -1  366.56   31.20
  -2  15   1  376.26   30.90
   2  15  -1  334.87   29.70
   1 -15  -1  441.56   35.30
  -1 -15   1  416.56   34.10
  -1 -15   1  415.76   32.50
   1 -15  -1  451.65   34.80
  -1 -15   1  442.16   35.90
   1 -15  -1  322.87   32.90
   1  15  -1  447.86   33.40
  -1  15   1  419.66   33.80
  -1  15   1  452.05   35.00
   1  15  -1  375.46   34.30
   1  15  -1  427.36   33.60
   0 -15   1  287.47   25.00
   0 -15   1  298.87   25.00
   0 -15  -1  383.96   28.00
   0 -15   1  349.77   27.50
   0 -15  -1  299.17   27.70
   0 -15   1  338.57   29.10
   0  15  -1  329.97   26.80
   0  15   1  370.46   28.30
   0  15   1  323.87   26.50
   0  15  -1  357.46   27.80
   1 -15   1   20.70    2.80
  -1 -15  -1   23.30    4.80
   1 -15   1   18.40    2.60
   1 -15   1   18.30    5.60
   1 -15   1   12.50    4.20
  -1 -15  -1   23.70    5.30
   1  15   1   25.10    5.50
   1  15   1   17.60    4.80
  -1  15  -1   17.20    4.10
  -1  15  -1   15.70    4.30
   1  15   1   23.60    3.80
  -2 -15  -1  381.56   27.10
   2 -15   1  300.37   25.20
   2 -15   1  300.77   26.80
  -2 -15  -1  296.27   26.80
   2 -15   1  304.17   28.30
   2 -15   1  275.27   24.50
   2  15   1  311.77   24.80
   2  15   1  301.97   26.70
  -2  15  -1  301.87   26.00
   2  15   1  373.46   27.80
  -2  15  -1  300.17   26.10
  -3 -15  -1  204.28   18.40
   3 -15   1  195.08   22.30
  -3 -15  -1  176.88   17.30
   3 -15   1  164.18   17.90
   3 -15   1  175.38   16.20
   3  15   1  193.38   15.80
  -3  15  -1  195.08   17.00
   3  15   1  203.18   18.50
  -3  15  -1  190.48   17.60
   3  15   1  214.58   18.90
  -4 -15  -1  238.08   25.00
   4 -15   1  293.87   24.20
   4 -15   1  285.37   26.10
  -4 -15  -1  254.47   24.40
   4 -15   1  271.17   27.20
  -4  15  -1  265.77   23.60
   4  15   1  305.57   26.00
   4  15   1  315.07   22.80
  -4  15  -1  288.87   25.10
   4  15   1  281.27   26.00
  -5 -15  -1   28.10    5.60
  -5 -15  -1   18.90    5.60
   5 -15   1   14.00    4.90
   5 -15   1    6.60    3.60
  -5  15  -1   15.90    3.90
   5  15   1   28.10    7.00
   5  15   1   15.80    5.50
  -5  15  -1   14.10    4.80
   5  15   1   18.70    3.00
  -5  15  -1   17.60    5.10
  -6 -15  -1  498.65   40.80
   6 -15   1  421.56   38.50
  -6 -15  -1  448.46   38.40
   6 -15   1  540.45   41.80
   6  15   1  433.06   39.20
  -6  15  -1  432.16   38.90
   6  15   1  465.65   40.80
  -6  15  -1  450.75   39.50
   7 -15   1  352.26   32.10
  -7 -15  -1  436.36   31.90
   7 -15   1  360.06   34.10
  -7 -15  -1  300.97   32.30
  -7  15  -1  335.77   32.00
  -7  15  -1  398.06   32.50
   7  15   1  364.06   33.90
   7  15   1  293.67   31.30
   8 -15   1   20.50    7.90
  -8 -15  -1    9.50    4.70
  -8 -15  -1    5.10    4.80
   8 -15   1    3.90    4.60
   8  15   1    2.80    4.40
  -8  15  -1   14.10    6.00
   8  15   1    3.20    5.80
  -8  15  -1    9.20    5.30
   9 -15   1   27.50    8.30
  -9 -15  -1   34.40    9.50
   9 -15   1   25.40    9.50
  -9 -15  -1   37.70    8.90
  -9  15  -1   23.10    7.50
  -9  15  -1   27.90    8.20
   9  15   1   37.40    8.20
   9  15   1   22.40    9.10
  10 -15   1   44.60   12.90
 -10 -15  -1   41.30   11.60
  10 -15   1   48.80   11.70
  10  15   1   51.79   13.60
 -10  15  -1   49.50   11.20
 -10  15  -1   41.10   10.60
  11 -15   1   14.70    7.80
 -11 -15  -1   41.10   11.60
  11 -15   1    7.80    9.00
 -11  15  -1   25.20    8.50
  11  15   1   14.10    9.00
 -11  15  -1   13.00    7.10
  12 -16  -1   21.20    9.80
  12 -16  -1    2.50   12.50
  11 -16  -1   22.20    8.80
 -11 -16   1   20.20    8.90
  11 -16  -1   39.10   12.30
 -11  16   1   46.90   11.40
 -10 -16   1  248.78   29.10
  10 -16  -1  277.47   30.50
  10 -16  -1  234.88   31.30
 -10  16   1  248.88   27.20
  10  16  -1  206.28   25.30
  10  16  -1  215.98   29.10
 -10  16   1  188.78   26.00
   9 -16  -1   10.10    6.70
  -9 -16   1    5.80    5.30
   9 -16  -1   -6.40    3.40
  -9  16   1    6.00    5.10
   9  16  -1    2.30    4.90
   9  16  -1   11.90    6.10
  -9  16   1    1.00    3.90
   8 -16  -1   79.69   13.30
  -8 -16   1   51.29   12.50
   8 -16  -1  113.59   16.70
  -8  16   1   85.99   13.40
   8  16  -1   79.49   12.90
  -8  16   1   95.79   13.40
   8  16  -1   92.59   14.90
  -7 -16   1  453.15   35.70
  -7 -16   1  379.16   33.50
  -7 -16   1  391.26   31.40
   7 -16  -1  318.27   33.70
   7 -16  -1  346.57   33.20
   7  16  -1  351.66   33.20
   7  16  -1  329.77   33.60
  -7  16   1  398.96   33.60
  -7  16   1  363.76   32.60
   6 -16  -1  460.75   40.30
  -6 -16   1  423.86   37.20
  -6 -16   1  407.26   39.80
  -6 -16   1  444.06   39.40
   6 -16  -1  476.95   39.40
  -6  16   1  457.55   38.40
   6  16  -1  496.45   40.20
  -6  16   1  461.65   39.20
  -6  16   1  441.56   38.40
   6  16  -1  505.65   40.00
  -5 -16   1  118.69   15.00
  -5 -16   1   90.49   11.60
   5 -16  -1  117.39   13.60
  -5 -16   1  122.99   15.30
   5 -16  -1  107.59   14.20
  -5  16   1  119.09   13.80
   5  16  -1  109.19   14.00
  -5  16   1   98.29   13.10
  -5  16   1  103.69   12.70
   5  16  -1   74.39   12.40
  -4 -16   1  275.97   28.30
   4 -16  -1  325.17   28.40
   4 -16  -1  338.37   29.40
  -4 -16   1  290.57   26.40
   4 -16  -1  334.77   27.60
   4  16  -1  321.97   28.30
   4  16  -1  332.47   27.80
   4  16  -1  308.17   26.10
  -4  16   1  327.87   27.90
   3 -16  -1  497.55   39.40
  -3 -16   1  555.14   38.40
  -3 -16   1  477.95   40.20
   3 -16  -1  419.96   37.80
   3 -16  -1  461.35   39.60
  -3  16   1  421.56   38.30
   3  16  -1  449.16   37.30
   3  16  -1  385.96   38.60
  -3  16   1  484.35   38.60
   3  16  -1  510.85   38.50
   2 -16  -1  605.44   46.90
   2 -16  -1  582.94   44.80
   2 -16  -1  440.36   45.20
  -2 -16   1  518.55   44.90
  -2 -16   1  613.14   47.30
  -2  16   1  571.04   45.80
   2  16  -1  587.84   44.60
  -2  16   1  594.94   45.40
   2  16  -1  532.55   44.50
   2  16  -1  590.54   46.20
  -1 -16   1   22.60    4.80
  -1 -16   1   27.90    3.80
   1 -16  -1   25.60    5.50
  -1 -16   1   29.30    6.90
   1 -16  -1   32.10    6.70
   1 -16  -1   38.20    5.20
  -1  16   1   24.30    4.70
  -1  16   1   30.00    5.90
   1  16  -1   23.20    4.50
   1  16  -1   39.00    6.40
   1  16  -1   25.70    4.70
   0 -16  -1  509.65   45.40
   0 -16   1  586.94   44.00
   0 -16   1  557.64   44.00
   0 -16  -1  586.14   47.30
   0 -16   1  727.93   47.30
   0 -16   1  568.64   48.20
   0 -16  -1  531.75   46.40
   0  16  -1  567.74   46.70
   0  16   1  600.94   45.70
   0  16   1  546.55   46.90
   0  16  -1  563.64   45.80
   1 -16   1   52.29    4.60
   1 -16   1   46.80    7.60
   1 -16   1   49.99    9.50
   1 -16   1   42.60    4.50
  -1 -16  -1   71.99    8.60
  -1 -16  -1   43.20    8.00
   1  16   1   42.70    7.80
  -1  16  -1   42.80    6.70
  -1  16  -1   44.50    7.20
   1  16   1   60.39    9.00
   1  16   1   49.50    6.30
   2 -16   1  510.85   37.80
   2 -16   1  442.26   38.20
  -2 -16  -1  402.56   39.80
  -2 -16  -1  510.25   39.80
   2 -16   1  491.35   40.30
   2 -16   1  434.26   41.40
   2  16   1  461.35   40.40
  -2  16  -1  497.75   39.60
   2  16   1  497.25   40.30
  -2  16  -1  558.24   39.90
   2  16   1  493.95   38.20
   3 -16   1  157.18   19.60
  -3 -16  -1  190.68   15.80
   3 -16   1  182.98   16.70
  -3 -16  -1  165.98   16.30
   3 -16   1  152.98   14.00
   3  16   1  152.18   17.70
  -3  16  -1  169.68   15.80
   3  16   1  131.19   16.80
   3  16   1  142.79   13.50
  -3  16  -1  159.68   14.80
  -4 -16  -1  259.67   25.90
  -4 -16  -1  263.07   26.90
   4 -16   1  333.57   28.20
   4 -16   1  341.67   30.00
   4 -16   1  269.87   25.30
   4  16   1  317.07   24.40
   4  16   1  363.46   28.30
   4  16   1  311.77   27.80
  -4  16  -1  313.17   26.80
  -4  16  -1  302.27   25.50
  -5 -16  -1  339.07   29.40
   5 -16   1  300.27   27.30
  -5 -16  -1  367.36   28.30
   5 -16   1  320.47   29.70
   5  16   1  292.87   29.20
  -5  16  -1  309.77   26.70
   5  16   1  322.87   29.00
  -5  16  -1  296.67   28.20
   5  16   1  312.07   25.40
  -5  16  -1  314.57   28.30
   6 -16   1  379.16   35.10
  -6 -16  -1  352.66   34.30
  -6 -16  -1  435.86   33.30
   6 -16   1  353.56   32.70
   6  16   1  339.57   34.40
  -6  16  -1  354.96   33.20
   6  16   1  415.06   34.40
  -6  16  -1  399.96   34.00
   7 -16   1   -1.70    3.20
  -7 -16  -1    0.30    4.20
  -7 -16  -1    8.30    4.30
   7 -16   1   -2.40    3.40
  -7  16  -1    3.20    3.40
  -7  16  -1    6.40    4.20
   7  16   1    9.50    6.40
   7  16   1    2.20    4.60
  -8 -16  -1   68.69   13.00
   8 -16   1   99.69   13.80
   8 -16   1   81.79   15.50
  -8 -16  -1   53.59    9.50
   8  16   1   54.49   12.10
  -8  16  -1   52.19   10.60
   8  16   1   47.20   10.20
  -8  16  -1   75.09   12.90
   9 -16   1   62.69   14.20
   9 -16   1   66.09   12.40
  -9 -16  -1   49.40   11.80
   9  16   1   62.29   13.30
   9  16   1   77.69   12.60
  -9  16  -1   50.09   10.90
  -9  16  -1   44.80   10.40
  10 -16   1  133.89   19.40
 -10 -16  -1  124.79   19.10
  10 -16   1  152.08   23.90
 -10  16  -1  109.19   17.50
 -10  16  -1   96.19   16.10
  10  16   1   91.69   18.70
  11 -16   1   26.90   12.40
 -11  16  -1   26.60    8.30
  11  16   1   11.50    8.50
 -11  16  -1   18.10    8.00
  11 -17  -1   49.00   11.80
  11 -17  -1   63.49   15.30
 -11 -17   1   49.30   12.90
 -11  17   1   24.80    9.40
  11  17  -1   23.60   10.00
  10 -17  -1   20.90   10.00
  10 -17  -1   23.30    8.30
 -10 -17   1   30.20   10.00
  10  17  -1   30.60    8.50
 -10  17   1   25.40    9.10
  10  17  -1   36.50   10.90
   9 -17  -1  247.48   30.10
   9 -17  -1  176.98   25.80
  -9 -17   1  290.47   30.70
   9  17  -1  215.58   28.40
  -9  17   1  271.97   28.80
  -9  17   1  242.08   23.80
   9  17  -1  225.68   26.60
   8 -17  -1    4.00    5.20
   8 -17  -1    1.70    3.90
  -8 -17   1   -2.40    3.30
   8  17  -1    0.40    4.10
   8  17  -1    2.90    4.20
  -8  17   1    6.10    5.00
  -8  17   1    2.60    3.60
  -7 -17   1   19.00    7.20
   7 -17  -1   16.80    6.10
  -7 -17   1   21.80    5.10
   7 -17  -1   14.40    6.20
  -7 -17   1   29.30    7.90
   7  17  -1   27.90    7.50
  -7  17   1   15.70    5.60
  -7  17   1   23.80    6.80
   7  17  -1   19.10    6.90
  -6 -17   1   -3.30    2.00
  -6 -17   1    0.30    3.30
  -6 -17   1    4.00    4.00
   6 -17  -1   -0.50    3.30
   6 -17  -1   -1.00    3.30
  -6  17   1   -2.30    2.50
  -6  17   1    3.10    3.50
  -6  17   1    3.20    3.40
   6  17  -1    0.10    3.20
   6  17  -1    1.00    3.70
   5 -17  -1  158.68   17.90
  -5 -17   1  124.19   12.70
   5 -17  -1  124.99   15.30
  -5 -17   1  108.19   15.90
  -5  17   1  150.98   16.30
   5  17  -1  108.79   15.50
  -5  17   1  118.59   14.60
   5  17  -1  156.08   17.10
  -5  17   1  128.09   15.30
  -4 -17   1    1.00    3.00
   4 -17  -1    4.30    3.60
   4 -17  -1   -0.50    2.30
   4 -17  -1    0.10    2.50
  -4 -17   1    0.50    2.00
   4  17  -1    3.50    3.30
   4  17  -1   -2.20    1.40
  -4  17   1    0.50    2.80
   4  17  -1   -2.10    2.40
  -4  17   1    1.40    2.60
   3 -17  -1  272.57   23.50
  -3 -17   1  261.37   24.20
   3 -17  -1  240.18   23.50
   3 -17  -1  227.38   21.70
  -3 -17   1  245.28   21.90
   3  17  -1  247.08   23.20
  -3  17   1  241.18   22.30
  -3  17   1  265.67   23.00
   3  17  -1  268.47   21.50
   3  17  -1  246.78   22.10
  -2 -17   1  197.18   18.60
   2 -17  -1  158.18   16.90
   2 -17  -1  177.68   17.90
  -2 -17   1  234.08   17.20
   2 -17  -1  138.89   15.50
   2  17  -1  184.38   17.50
   2  17  -1  174.78   15.90
  -2  17   1  155.08   16.70
  -2  17   1  187.88   16.70
   2  17  -1  197.18   16.20
   1 -17  -1 1247.48  111.39
  -1 -17   1 1436.26  112.59
   1 -17  -1 1518.75  111.49
  -1 -17   1 1361.66  108.69
   1 -17  -1 1348.97  109.59
  -1  17   1 1482.75  111.49
   1  17  -1 1492.95  111.49
   1  17  -1 1462.75  110.09
   1  17  -1 1528.65  109.69
  -1  17   1 1410.26  110.19
   0 -17  -1   10.10    4.10
   0 -17   1   15.80    5.70
   0 -17  -1    5.50    3.10
   0 -17   1   12.90    3.70
   0 -17  -1   11.30    3.30
   0 -17   1    9.10    1.70
   0 -17   1   14.80    2.10
   0  17   1   15.90    4.70
   0  17  -1   10.50    4.00
   0  17  -1    9.70    3.20
   0  17   1    8.90    3.10
   1 -17   1   95.39    9.00
   1 -17   1   88.89   14.00
  -1 -17  -1   99.09   12.70
   1 -17   1  113.29   13.50
   1 -17   1  114.19    9.10
  -1 -17  -1  112.39   13.90
   1  17   1  126.09   10.70
   1  17   1  114.99   14.20
   1  17   1  128.59   14.30
  -1  17  -1  115.59   13.20
  -1  17  -1  111.69   12.20
  -2 -17  -1   17.90    5.30
   2 -17   1   23.20    3.90
   2 -17   1   29.80    7.80
   2 -17   1   15.50    4.70
  -2 -17  -1   31.30    5.90
   2 -17   1   24.80    3.60
  -2  17  -1   23.80    5.10
   2  17   1   17.70    5.60
   2  17   1   27.40    6.10
  -2  17  -1   29.20    5.70
   2  17   1   24.50    4.10
   3 -17   1  599.04   40.70
   3 -17   1  511.75   44.50
   3 -17   1  505.65   43.00
  -3 -17  -1  490.85   42.80
  -3 -17  -1  381.46   41.10
   3  17   1  487.45   40.00
  -3  17  -1  498.05   41.40
   3  17   1  619.64   43.90
   3  17   1  537.05   43.00
  -3  17  -1  504.45   42.10
   4 -17   1    4.10    3.90
   4 -17   1   10.70    3.10
   4 -17   1    4.10    4.30
  -4 -17  -1    7.50    4.00
  -4 -17  -1    2.00    2.80
   4  17   1    2.40    1.60
  -4  17  -1    1.70    2.80
  -4  17  -1    5.40    2.90
   4  17   1    3.80    3.50
   4  17   1    3.30    3.90
  -5 -17  -1    0.40    2.70
  -5 -17  -1    3.10    3.60
   5 -17   1   -0.50    2.00
   5 -17   1    1.50    3.60
   5  17   1    4.30    4.20
   5  17   1   -2.50    3.40
  -5  17  -1    0.10    3.30
   5  17   1    1.10    1.40
  -5  17  -1    1.40    2.50
  -5  17  -1   -3.00    2.20
  -6 -17  -1    5.70    4.40
  -6 -17  -1    2.10    3.20
   6 -17   1    5.70    5.10
   6 -17   1    1.10    3.20
   6  17   1    5.10    5.40
  -6  17  -1   -0.20    3.40
  -6  17  -1   -0.40    3.10
   6  17   1    3.00    3.90
  -7 -17  -1  161.98   21.70
  -7 -17  -1  142.39   18.20
   7 -17   1  165.58   19.90
   7 -17   1  185.88   23.40
   7  17   1  191.38   23.90
  -7  17  -1  191.18   21.50
   7  17   1  172.38   20.40
  -7  17  -1  187.18   21.30
   8 -17   1    0.30    4.60
  -8 -17  -1    3.80    4.10
  -8 -17  -1    6.80    5.50
   8 -17   1   10.90    5.20
  -8  17  -1   -0.20    3.50
   8  17   1   -2.50    3.50
   8  17   1    9.40    6.70
  -8  17  -1   -1.30    3.90
  -9 -17  -1    3.70    5.90
   9 -17   1   15.10    9.00
   9 -17   1    5.60    4.60
  -9  17  -1    4.00    4.70
   9  17   1    9.70    5.70
   9  17   1    5.00    5.80
  -9  17  -1    5.80    4.80
 -10 -17  -1   -4.90    4.80
  10 -17   1   -4.30    6.40
  10  17   1   10.30    7.70
 -10  17  -1   -3.10    3.20
 -10  17  -1   -1.90    4.00
  11 -17   1  134.39   24.80
 -11  17  -1  108.09   18.00
 -11  17  -1  120.49   18.60
  11 -18  -1   -6.80    5.50
  11  18  -1   -6.10    6.00
  10 -18  -1  223.18   31.10
 -10 -18   1  251.67   30.80
  10 -18  -1  211.18   28.00
  10  18  -1  255.07   31.40
  10  18  -1  233.58   27.70
 -10  18   1  225.28   27.90
   9 -18  -1    2.50    4.70
  -9 -18   1   -1.30    4.00
   9 -18  -1    1.30    5.70
   9  18  -1    4.70    6.00
  -9  18   1    1.80    4.70
   9  18  -1   -7.10    3.70
  -9  18   1   -2.30    3.30
  -8 -18   1   36.10    9.60
   8 -18  -1   35.00    8.80
   8 -18  -1   35.70    9.50
   8  18  -1   35.70    9.70
   8  18  -1   27.40    8.00
  -8  18   1   29.30    7.40
  -8  18   1   11.90    6.30
  -7 -18   1  122.99   12.90
  -7 -18   1  110.19   16.80
   7 -18  -1  100.09   15.70
   7 -18  -1   76.39   13.40
   7  18  -1  103.19   14.70
  -7  18   1   96.29   14.50
   7  18  -1  105.89   16.20
  -7  18   1   95.69   13.50
  -6 -18   1  153.88   20.60
   6 -18  -1  176.08   19.10
   6 -18  -1  162.38   20.70
  -6 -18   1  132.79   14.90
  -6  18   1  181.28   19.70
   6  18  -1  141.79   18.60
  -6  18   1  151.58   17.80
   6  18  -1  144.99   19.20
  -6  18   1  201.28   17.20
  -5 -18   1    0.30    3.90
   5 -18  -1    2.40    3.30
   5 -18  -1    7.90    5.00
  -5 -18   1    4.40    3.00
   5  18  -1    5.80    4.30
   5  18  -1    6.20    2.70
  -5  18   1    5.00    4.30
   5  18  -1    3.00    4.10
  -5  18   1   10.90    4.60
  -5  18   1    8.40    3.50
   4 -18  -1  293.07   27.20
   4 -18  -1  268.17   24.70
   4 -18  -1  306.07   26.60
  -4 -18   1  259.67   26.60
  -4  18   1  298.67   25.60
   4  18  -1  270.07   25.90
   4  18  -1  257.97   23.60
   4  18  -1  301.87   25.60
  -4  18   1  291.37   25.70
   3 -18  -1  185.98   19.10
  -3 -18   1   81.29   13.00
   3 -18  -1  142.79   13.20
   3 -18  -1  133.79   15.80
  -3 -18   1  118.49   16.40
  -3  18   1  150.28   16.30
   3  18  -1  147.09   12.70
   3  18  -1  122.49   15.40
   3  18  -1  142.49   13.50
  -3  18   1  137.29   15.00
   2 -18  -1  617.04   52.29
  -2 -18   1  643.74   55.19
   2 -18  -1  668.53   54.09
   2 -18  -1  669.83   54.89
   2  18  -1  678.63   52.59
  -2  18   1  699.13   53.39
   2  18  -1  676.73   54.29
   2  18  -1  657.73   52.49
  -2  18   1  647.04   53.79
  -1 -18   1   24.20    3.60
   1 -18  -1   25.20    6.40
  -1 -18   1   38.90    8.10
   1 -18  -1   22.80    5.60
  -1 -18   1   23.60    5.20
   1 -18  -1   22.50    4.40
   1  18  -1   39.50    7.00
   1  18  -1   31.30    5.50
  -1  18   1   22.80    4.90
  -1  18   1   24.60    5.70
   0 -18  -1  461.95   35.10
   0 -18  -1  399.46   35.40
   0 -18   1  405.36   34.40
   0 -18   1  408.26   31.60
   0 -18   1  401.76   31.70
   0 -18  -1  436.56   33.60
   0 -18   1  384.96   36.20
   0  18   1  391.76   35.00
   0  18  -1  410.66   34.80
   0  18   1  429.86   33.70
   0  18  -1  377.46   33.60
   1 -18   1  124.09   10.80
   1 -18   1  144.79   14.10
  -1 -18  -1  133.39   16.70
   1 -18   1  133.89   17.90
   1 -18   1  150.18   10.90
  -1 -18  -1  141.19   13.80
  -1  18  -1  114.89   13.90
   1  18   1  133.59   16.30
  -1  18  -1  119.89   14.90
   1  18   1  125.69   15.70
   1  18   1  126.19   12.20
  -2 -18  -1 1300.77  102.89
   2 -18   1 1503.35  106.29
   2 -18   1 1370.96  100.49
   2 -18   1 1259.87  100.79
  -2 -18  -1 1405.76  104.19
   2 -18   1 1205.68  103.29
  -2  18  -1 1327.97  102.79
  -2  18  -1 1256.97  102.59
   2  18   1 1410.16  103.79
   2  18   1 1261.17  101.19
   2  18   1 1247.28  103.69
  -3 -18  -1   23.50    5.50
   3 -18   1   31.00    8.20
   3 -18   1   14.30    5.00
  -3 -18  -1   25.10    6.30
   3 -18   1   16.60    3.50
   3  18   1   26.40    4.00
   3  18   1   26.10    6.40
   3  18   1   18.20    6.20
  -3  18  -1   21.90    5.10
  -3  18  -1   21.80    5.30
   4 -18   1  211.48   18.80
  -4 -18  -1  244.78   21.90
   4 -18   1  231.98   21.90
   4 -18   1  242.48   26.80
  -4 -18  -1  152.58   19.00
   4  18   1  215.88   17.90
   4  18   1  209.78   23.30
   4  18   1  255.27   22.10
  -4  18  -1  210.28   20.20
  -4  18  -1  213.58   19.30
   5 -18   1   50.99   10.40
  -5 -18  -1   49.60    8.60
   5 -18   1   61.69    8.80
  -5 -18  -1   61.49   10.90
   5  18   1   53.69    6.90
  -5  18  -1   54.09    8.20
   5  18   1   48.20    9.50
  -5  18  -1   57.09    9.80
   5  18   1   56.19   10.60
  -5  18  -1   57.99    9.50
   6 -18   1   91.19   11.60
  -6 -18  -1   74.89   12.50
  -6 -18  -1   69.79   10.50
   6 -18   1   54.89   11.50
  -6  18  -1   70.79   11.30
   6  18   1   66.49   12.90
  -6  18  -1   70.19   11.50
   6  18   1   66.89   11.60
   7 -18   1    1.20    3.70
  -7 -18  -1    1.10    3.30
  -7 -18  -1   16.20    7.00
   7 -18   1   11.10    6.30
   7  18   1    5.90    4.90
  -7  18  -1    4.60    4.50
   7  18   1    0.10    4.80
  -7  18  -1    7.30    4.90
   8 -18   1  204.18   23.70
  -8 -18  -1  197.48   20.10
  -8 -18  -1  214.78   26.20
   8 -18   1  261.37   30.00
   8  18   1  175.68   25.00
   8  18   1  218.58   24.80
  -8  18  -1  196.18   23.60
  -8  18  -1  180.58   22.60
   9 -18   1   -2.90    5.40
  -9 -18  -1   -2.10    4.00
   9  18   1    8.40    7.50
   9  18   1    4.90    5.30
  -9  18  -1   -2.30    4.00
  -9  18  -1    1.60    4.50
  10 -18   1   12.70    8.50
 -10 -18  -1   10.30    6.60
 -10  18  -1    7.90    5.60
 -10  18  -1   18.60    7.30
  10  18   1   10.50    7.00
 -11  18  -1    2.70    5.40
  11 -19  -1    3.60    6.80
  11  19  -1   18.50    8.70
 -10 -19   1    3.80    6.10
  10 -19  -1   27.30   10.30
  10  19  -1   21.00    7.30
  10  19  -1   17.40    8.50
 -10  19   1   11.70    6.90
   9 -19  -1   80.69   15.50
  -9 -19   1   62.99   13.70
   9 -19  -1   63.19   12.60
   9  19  -1   78.89   14.00
  -9  19   1   66.69   12.90
   9  19  -1   68.39   14.70
   8 -19  -1  142.19   19.70
  -8 -19   1  101.49   17.40
   8 -19  -1  112.09   16.80
   8  19  -1  129.79   18.10
  -8  19   1  131.09   17.80
   8  19  -1  108.09   17.70
  -8  19   1  119.49   16.30
   7 -19  -1   25.80    8.30
   7 -19  -1   16.10    5.90
  -7 -19   1    8.20    5.60
   7  19  -1   19.20    6.90
   7  19  -1   23.90    7.30
  -7  19   1   10.50    5.90
  -7  19   1   15.10    5.70
   6 -19  -1  110.39   15.60
  -6 -19   1   75.49   10.90
  -6 -19   1  107.19   15.90
   6 -19  -1   88.29   13.00
  -6  19   1   87.39   12.80
  -6  19   1   89.49   12.50
   6  19  -1   98.69   10.80
   6  19  -1   80.39   13.30
  -6  19   1   87.89   17.30
   6  19  -1   89.59   13.90
  -5 -19   1  229.78   18.60
   5 -19  -1  205.68   22.70
   5 -19  -1  184.28   18.70
  -5 -19   1  230.98   24.90
   5  19  -1  182.18   17.30
  -5  19   1  164.18   20.20
   5  19  -1  195.58   21.70
  -5  19   1  185.68   18.60
   5  19  -1  189.58   21.70
  -5  19   1  189.48   21.40
   4 -19  -1  439.76   38.10
   4 -19  -1  398.76   35.20
  -4 -19   1  413.46   37.80
   4 -19  -1  407.46   36.90
  -4  19   1  389.96   36.00
   4  19  -1  414.46   34.40
  -4  19   1  412.36   35.90
   4  19  -1  483.15   36.40
   4  19  -1  432.46   37.00
   3 -19  -1   53.29    9.90
   3 -19  -1   46.00    8.80
   3 -19  -1   44.10    7.00
  -3 -19   1   45.70    9.50
  -3 -19   1   37.80    7.00
  -3  19   1   47.60    7.70
  -3  19   1   38.40    7.60
   3  19  -1   59.29    8.20
   3  19  -1   47.00    6.90
   3  19  -1   31.40    7.40
  -2 -19   1   59.29   10.90
   2 -19  -1   55.29   10.10
   2 -19  -1   67.69    8.30
  -2 -19   1   52.59    8.30
   2 -19  -1   52.59    9.00
   2  19  -1   72.89    8.60
   2  19  -1   55.49    8.00
   2  19  -1   46.60    9.00
  -2  19   1   56.09    9.40
  -2  19   1   73.49    9.40
   1 -19  -1  925.51   68.89
   1 -19  -1  911.61   65.79
  -1 -19   1  809.52   66.89
  -1 -19   1  852.91   69.29
   1  19  -1  814.92   67.69
   1  19  -1  792.02   66.09
  -1  19   1  875.81   66.59
  -1  19   1  738.23   67.19
   0 -19  -1   42.20    6.10
   0 -19   1   34.10    3.70
   0 -19   1   33.70    6.80
   0 -19   1   41.50    3.80
   0 -19  -1   43.20    7.40
   0 -19  -1   40.30    8.10
   0 -19   1   39.40    8.60
   0  19  -1   42.40    6.70
   0  19   1   34.10    6.10
   0  19  -1   49.90    8.40
   0  19   1   50.39    8.50
   1 -19   1   10.90    2.00
  -1 -19  -1    7.60    4.30
   1 -19   1   12.50    1.80
  -1 -19  -1    9.50    3.80
   1 -19   1    7.20    4.50
   1 -19   1   12.30    4.30
  -1  19  -1    6.60    3.10
  -1  19  -1    5.40    3.50
   1  19   1    9.20    3.00
   1  19   1   13.30    5.20
   1  19   1   18.70    5.50
  -2 -19  -1  402.26   37.90
   2 -19   1  446.66   38.00
   2 -19   1  494.45   40.50
  -2 -19  -1  433.86   37.20
   2 -19   1  474.05   34.60
   2  19   1  451.75   35.60
   2  19   1  468.95   38.50
  -2  19  -1  401.06   36.80
  -2  19  -1  444.56   37.10
   2  19   1  384.56   37.40
   3 -19   1  239.88   24.00
   3 -19   1  264.67   23.10
  -3 -19  -1  197.18   21.90
   3 -19   1  255.37   19.50
  -3 -19  -1  199.68   20.90
   3  19   1  231.78   19.50
   3  19   1  191.88   23.80
  -3  19  -1  240.98   21.70
   3  19   1  252.67   22.40
  -3  19  -1  216.58   20.80
   4 -19   1  318.37   31.00
   4 -19   1  306.17   26.20
  -4 -19  -1  304.87   27.70
   4 -19   1  327.17   29.50
  -4 -19  -1  316.67   29.10
  -4  19  -1  285.47   27.90
   4  19   1  312.27   25.50
   4  19   1  328.47   29.40
  -4  19  -1  325.57   27.20
   4  19   1  313.87   29.10
  -5 -19  -1   35.60    7.60
  -5 -19  -1   57.59   10.70
   5 -19   1   66.69    8.50
   5 -19   1   35.00    8.70
   5  19   1   39.60    9.00
  -5  19  -1   44.10    7.60
  -5  19  -1   46.30    8.80
  -5  19  -1   44.20    8.30
   5  19   1   49.00    9.70
  -6 -19  -1  152.58   18.90
   6 -19   1  174.08   22.40
   6 -19   1  184.08   17.80
  -6 -19  -1  221.88   23.80
   6  19   1  173.88   21.60
  -6  19  -1  154.98   20.10
  -6  19  -1  189.48   21.30
   6  19   1  199.78   23.10
  -7 -19  -1  193.28   22.30
  -7 -19  -1  129.69   17.00
   7 -19   1  182.28   23.30
  -7  19  -1  176.88   20.70
  -7  19  -1  178.38   20.30
   7  19   1  137.59   20.50
   7  19   1  120.09   18.50
  -8 -19  -1   94.09   17.20
   8 -19   1  131.99   20.30
  -8 -19  -1  123.39   15.40
   8  19   1  114.49   17.20
   8  19   1   95.09   17.60
  -8  19  -1  153.48   18.80
  -8  19  -1  121.29   17.00
  -9 -19  -1    4.30    5.60
   9 -19   1   -4.40    5.50
   9  19   1    2.60    6.00
   9  19   1    4.00    4.90
  -9  19  -1   -3.40    4.40
  -9  19  -1    3.00    4.70
  10 -19   1   12.50    9.10
 -10 -19  -1   12.60    7.10
 -10  19  -1    1.60    5.40
  10  19   1    5.50    7.80
 -10  19  -1   16.80    7.00
  11  20  -1   75.79   16.70
 -10 -20   1    6.50    6.10
  10 -20  -1   10.50    8.30
 -10  20   1   13.20    6.40
  10  20  -1    1.20    6.10
  10  20  -1    7.70    6.50
  -9 -20   1    4.50    5.60
   9 -20  -1    1.70    5.30
   9  20  -1   14.20    8.00
  -9  20   1   11.40    5.50
   9  20  -1    1.90    5.10
   8 -20  -1    5.90    5.70
   8 -20  -1    0.20    3.30
  -8 -20   1    9.60    6.20
  -8  20   1   -0.30    3.70
   8  20  -1    2.50    5.10
   8  20  -1    0.50    4.90
  -8  20   1   -1.60    3.30
   7 -20  -1  350.26   31.70
   7 -20  -1  317.57   29.20
  -7 -20   1  311.77   31.30
  -7  20   1  315.77   28.70
   7  20  -1  342.87   30.50
   7  20  -1  283.67   29.80
  -7  20   1  263.67   28.70
  -6 -20   1   34.40    9.20
   6 -20  -1   40.50    9.60
  -6 -20   1   28.00    6.10
   6 -20  -1   20.60    6.40
  -6  20   1   52.09    9.70
  -6  20   1   31.50    7.20
   6  20  -1   32.60    8.20
   6  20  -1   37.70    6.10
   6  20  -1   38.40    8.40
  -5 -20   1    7.70    5.30
   5 -20  -1    5.80    4.80
  -5 -20   1    8.70    3.50
   5 -20  -1    7.80    3.90
  -5  20   1    4.00    3.10
   5  20  -1    2.20    2.40
   5  20  -1    5.70    4.30
  -5  20   1    6.30    3.90
   5  20  -1    9.50    4.70
  -5  20   1    2.70    3.50
   4 -20  -1   25.00    7.70
   4 -20  -1   31.40    7.50
   4 -20  -1   25.30    5.70
  -4 -20   1   27.70    5.90
  -4 -20   1   20.30    7.30
   4  20  -1   35.00    5.60
  -4  20   1   25.90    6.30
   4  20  -1   28.20    6.30
  -4  20   1   21.80    6.60
   4  20  -1   22.00    6.70
   3 -20  -1  423.86   39.40
  -3 -20   1  548.35   43.40
   3 -20  -1  569.14   43.20
  -3 -20   1  442.86   39.90
   3 -20  -1  456.35   41.40
   3  20  -1  460.35   39.90
  -3  20   1  494.85   41.30
  -3  20   1  523.15   41.00
   3  20  -1  507.85   39.50
   3  20  -1  488.55   41.80
  -2 -20   1   47.70    9.90
  -2 -20   1   51.69    7.90
   2 -20  -1   38.70    6.20
   2 -20  -1   37.40    8.40
   2 -20  -1   55.19    9.10
   2  20  -1   40.00    6.90
  -2  20   1   42.10    7.40
   2  20  -1   44.30    7.00
   2  20  -1   40.60    8.40
  -2  20   1   41.30    8.20
  -1 -20   1   35.50    8.10
   1 -20  -1   17.90    3.90
  -1 -20   1   26.60    3.50
   1 -20  -1   31.60    6.50
  -1 -20   1   10.00    3.80
   1 -20  -1   16.70    6.10
   1  20  -1   16.30    5.60
  -1  20   1   20.00    4.90
   1  20  -1   25.60    5.00
  -1  20   1   14.80    5.20
   0 -20   1   10.60    1.80
   0 -20   1   13.00    5.80
   0 -20  -1    7.50    3.00
   0 -20  -1   19.90    6.00
   0 -20   1   10.90    4.20
   0 -20  -1   13.70    4.50
   0  20   1   11.50    3.50
   0  20  -1    5.20    3.10
   0  20   1   11.80    4.80
   0  20  -1   12.20    4.80
  -1 -20  -1  687.33   54.49
   1 -20   1  648.24   53.49
   1 -20   1  645.54   55.69
  -1 -20  -1  661.53   53.29
  -1  20  -1  686.03   53.39
  -1  20  -1  642.84   52.59
   1  20   1  646.74   54.19
   1  20   1  626.84   53.39
   1  20   1  619.54   51.59
  -2 -20  -1   -0.10    3.20
   2 -20   1    2.70    4.10
  -2 -20  -1    2.50    3.20
   2 -20   1    8.90    4.10
  -2  20  -1    4.80    3.50
  -2  20  -1    1.70    2.70
   2  20   1    3.60    3.70
   2  20   1    0.60    1.60
   2  20   1    7.80    4.90
  -3 -20  -1   30.90    6.50
   3 -20   1   30.30    6.10
   3 -20   1   30.50    7.50
  -3 -20  -1   37.10    8.20
   3 -20   1   14.40    6.50
   3  20   1   20.70    4.10
   3  20   1   26.40    7.10
  -3  20  -1   14.90    4.80
   3  20   1   29.40    6.80
  -3  20  -1    9.90    4.60
   4 -20   1   23.20    7.20
  -4 -20  -1   32.30    8.00
  -4 -20  -1   27.50    6.30
   4 -20   1   19.30    7.40
  -4  20  -1   30.20    6.80
   4  20   1   23.30    6.90
  -4  20  -1   30.90    6.40
   4  20   1   34.00    7.90
   4  20   1   29.80    4.50
  -5 -20  -1  278.67   26.20
  -5 -20  -1  277.77   24.40
   5 -20   1  283.97   26.90
  -5  20  -1  247.58   30.70
   5  20   1  277.87   26.10
  -5  20  -1  220.58   24.20
   5  20   1  239.48   27.80
  -6 -20  -1    2.80    4.30
   6 -20   1    9.00    5.50
  -6 -20  -1    2.30    3.40
   6  20   1   10.90    5.30
   6  20   1    4.80    5.00
  -6  20  -1    6.50    4.40
  -6  20  -1    7.90    5.30
  -7 -20  -1    1.10    4.80
   7 -20   1    8.90    6.20
  -7 -20  -1    1.70    3.20
  -7  20  -1   -2.20    2.90
   7  20   1    8.60    5.60
  -7  20  -1    3.10    4.40
   7  20   1    3.20    5.50
  -8 -20  -1   20.90    8.70
   8 -20   1   13.30    8.00
  -8  20  -1   13.10    6.20
   8  20   1   22.50    9.10
   8  20   1   34.10    9.10
  -8  20  -1   15.30    6.50
   9 -20   1   77.69   16.50
  -9 -20  -1  107.49   17.30
  -9  20  -1   51.39   11.70
   9  20   1   73.39   13.70
   9  20   1   75.69   16.00
  -9  20  -1   84.29   14.20
 -10 -20  -1    1.20    5.90
  10 -20   1    5.10    7.60
  10  20   1    0.30    7.20
 -10  20  -1   -1.20    4.00
 -10  20  -1    0.90    5.50
 -10 -21   1   14.60    9.20
  10 -21  -1   30.40   10.60
  10  21  -1    7.70    6.40
 -10  21   1   17.40    7.70
  10  21  -1   28.00    9.90
  -9 -21   1    0.80    5.80
   9 -21  -1   -2.70    4.70
  -9  21   1    1.20    3.90
   9  21  -1   -0.30    4.60
   9  21  -1   -4.90    4.70
  -8 -21   1   74.29   15.90
   8 -21  -1  163.48   21.90
   8  21  -1  119.99   17.70
  -8  21   1  137.79   18.20
   8  21  -1  119.29   17.30
   7 -21  -1    3.00    5.60
  -7 -21   1    0.30    5.10
   7  21  -1    6.90    5.60
  -7  21   1    2.00    3.60
  -7  21   1    0.90    3.40
   7  21  -1    2.00    5.10
   6 -21  -1   76.09   13.90
  -6 -21   1   67.49   14.10
   6 -21  -1  106.39   14.10
  -6 -21   1   89.79   12.20
  -6  21   1  107.59   15.00
  -6  21   1  116.99   14.50
   6  21  -1  128.59   16.10
   6  21  -1  111.09   15.80
   5 -21  -1   10.10    4.30
   5 -21  -1   22.40    7.00
  -5 -21   1   16.60    4.70
  -5 -21   1   21.90    7.60
  -5  21   1   24.50    7.00
   5  21  -1   26.30    7.10
  -5  21   1   24.60    6.40
   5  21  -1   19.20    6.90
   5  21  -1   28.90    5.20
  -5  21   1   31.80    6.60
  -4 -21   1  120.39   17.50
   4 -21  -1  122.69   16.70
   4 -21  -1  126.79   14.80
   4 -21  -1  138.59   18.30
  -4 -21   1  160.08   14.30
  -4  21   1  120.69   15.80
   4  21  -1  127.09   12.80
   4  21  -1  100.89   15.60
   4  21  -1  118.09   15.10
  -4  21   1  149.79   17.40
   3 -21  -1    9.30    3.20
  -3 -21   1   19.30    6.60
   3 -21  -1   23.40    6.80
   3 -21  -1    1.00    3.30
  -3 -21   1    7.70    3.60
   3  21  -1   14.10    3.90
  -3  21   1   11.10    4.50
   3  21  -1    3.90    3.30
  -3  21   1   18.20    5.50
   3  21  -1   19.50    6.40
   2 -21  -1  266.67   25.90
   2 -21  -1  291.57   25.60
  -2 -21   1  274.17   24.30
   2 -21  -1  219.48   22.60
  -2 -21   1  329.27   27.70
   2  21  -1  248.28   23.20
  -2  21   1  266.97   25.00
   2  21  -1  287.07   23.70
  -2  21   1  268.27   24.10
   2  21  -1  296.47   25.90
   1 -21  -1    6.70    4.90
  -1 -21   1    9.30    5.30
   1 -21  -1    8.30    2.80
   1 -21  -1   14.40    5.20
  -1 -21   1   11.30    3.40
  -1 -21   1    9.60    4.10
  -1  21   1    2.10    3.30
   1  21  -1    7.90    4.60
  -1  21   1   11.60    4.00
   1  21  -1   10.10    3.60
   0 -21  -1 1261.37   89.09
   0 -21  -1 1095.69   89.69
   0 -21  -1 1061.09   86.59
   0 -21   1 1247.78   88.89
   0 -21   1 1050.19   90.49
   0  21  -1 1072.59   88.59
   0  21  -1 1038.70   87.19
   0  21   1 1177.68   87.39
   0  21   1 1031.50   88.89
  -1 -21  -1    8.80    3.90
   1 -21   1    5.60    3.40
   1 -21   1    3.60    4.20
  -1 -21  -1    2.30    3.40
  -1  21  -1    5.30    4.00
   1  21   1    3.40    3.90
   1  21   1    4.60    4.00
  -1  21  -1    3.40    3.00
   1  21   1   11.50    3.50
  -2 -21  -1  239.68   22.80
   2 -21   1  227.08   23.20
   2 -21   1  302.87   26.70
  -2 -21  -1  256.87   24.20
   2  21   1  211.58   23.10
  -2  21  -1  250.87   23.00
  -2  21  -1  232.98   22.50
   2  21   1  257.57   21.20
   2  21   1  242.98   24.00
  -3 -21  -1   91.09   13.40
   3 -21   1   61.59   12.40
   3 -21   1   88.89   13.30
  -3 -21  -1   59.29   10.30
  -3  21  -1   65.49   10.50
   3  21   1   83.69   12.10
   3  21   1   77.39   12.40
  -3  21  -1   76.29   10.60
   3  21   1   64.39    8.10
   4 -21   1  257.77   28.80
  -4 -21  -1  290.37   23.70
  -4 -21  -1  137.59   20.30
   4 -21   1  213.58   24.30
   4  21   1  195.08   23.60
  -4  21  -1  215.18   20.70
   4  21   1  212.58   18.00
   4  21   1  225.28   24.20
  -4  21  -1  202.18   19.70
   5 -21   1   -2.30    3.10
  -5 -21  -1   -1.10    2.60
  -5 -21  -1   -3.70    3.00
   5  21   1   -0.80    4.50
  -5  21  -1   -2.90    2.60
   5  21   1   -0.20    4.10
   6 -21   1   96.39   17.50
  -6 -21  -1  142.59   19.30
  -6 -21  -1  162.98   17.10
  -6  21  -1  149.59   18.00
  -6  21  -1  135.79   17.60
   6  21   1   96.79   16.60
   6  21   1  126.49   18.30
   7 -21   1    1.50    5.50
  -7 -21  -1   -0.90    4.80
  -7 -21  -1   -1.80    3.10
  -7  21  -1    3.40    4.40
  -7  21  -1   -3.40    3.80
   7  21   1    4.20    5.40
   7  21   1    2.60    5.30
   8 -21   1   27.90    9.80
  -8 -21  -1   41.40   10.80
   8  21   1   30.20    9.00
  -8  21  -1   35.30    9.20
   8  21   1   46.30   11.30
  -8  21  -1   21.90    7.50
  -9 -21  -1    0.30    5.10
   9 -21   1   12.30    8.40
   9  21   1   34.10    9.30
  -9  21  -1    4.50    5.10
   9  21   1   11.60    8.30
  -9  21  -1   15.40    7.70
  10 -21   1   81.09   20.00
  10  21   1   54.99   14.80
  10 -22  -1   34.90   11.10
  10  22  -1   14.80    7.20
  -9 -22   1    8.90    7.40
   9 -22  -1   14.60    7.70
  -9  22   1   22.10    8.40
   9  22  -1   21.00    8.70
   9  22  -1    2.60    6.30
  -8 -22   1   35.40   11.00
   8 -22  -1   39.00   10.60
  -8  22   1   34.60    9.20
   8  22  -1   32.70    9.70
   8  22  -1   21.10    8.00
   7 -22  -1  101.49   17.30
  -7 -22   1  158.18   20.60
  -7  22   1  120.39   16.10
   7  22  -1  146.99   19.40
   7  22  -1  137.49   18.80
  -7  22   1   84.39   15.30
   6 -22  -1  148.89   20.60
  -6 -22   1  152.68   17.50
  -6 -22   1  191.48   23.90
   6  22  -1  155.68   19.60
  -6  22   1  155.98   18.30
  -6  22   1  133.99   18.70
   6  22  -1  158.28   20.30
   5 -22  -1    0.10    3.40
  -5 -22   1    8.10    3.80
  -5 -22   1    5.70    4.70
   5  22  -1    6.00    3.20
   5  22  -1    8.40    4.90
  -5  22   1    0.70    2.70
   5  22  -1   -2.50    3.40
  -5  22   1    4.40    3.80
  -5  22   1    0.00    3.50
   4 -22  -1   78.79   13.10
   4 -22  -1   78.49   10.40
   4 -22  -1   76.59   13.70
  -4 -22   1   72.69   13.30
  -4 -22   1   69.49   10.70
   4  22  -1   84.69   11.50
   4  22  -1   77.09    9.90
  -4  22   1   81.09   12.50
  -4  22   1   74.99   11.60
   4  22  -1   89.69   13.70
   3 -22  -1  504.95   44.20
   3 -22  -1  599.04   46.00
   3 -22  -1  495.15   41.70
  -3 -22   1  403.26   44.30
  -3 -22   1  591.24   43.30
   3  22  -1  478.95   41.60
  -3  22   1  522.45   43.30
   3  22  -1  548.05   44.80
  -3  22   1  472.65   43.40
   3  22  -1  533.55   43.90
   2 -22  -1  269.97   25.00
   2 -22  -1  242.78   23.40
  -2 -22   1  175.48   21.50
   2 -22  -1  235.18   21.00
  -2 -22   1  262.47   25.40
  -2  22   1  231.28   23.10
   2  22  -1  264.17   24.10
  -2  22   1  273.87   22.70
   2  22  -1  268.17   21.80
   1 -22  -1   12.30    5.10
   1 -22  -1    6.70    2.70
  -1 -22   1    6.30    5.00
  -1 -22   1   12.40    4.30
   1 -22  -1    9.10    5.30
   1  22  -1    4.70    3.10
  -1  22   1    8.40    3.80
  -1  22   1    6.30    4.00
   1  22  -1    8.80    4.50
   0 -22  -1  143.29   18.00
   0 -22   1  153.58   20.10
   0 -22  -1  130.99   12.60
   0 -22   1  142.79   16.80
   0 -22  -1  128.49   15.80
   0  22   1  123.59   14.20
   0  22   1  131.29   17.00
   0  22  -1   88.99   14.50
   0  22  -1  146.69   15.40
  -1 -22  -1 1609.34  106.99
  -1 -22  -1 1360.56  107.49
   1 -22   1 1285.87  106.29
   1 -22   1 1429.36  109.49
  -1  22  -1 1348.77  106.39
   1  22   1 1348.86  104.59
  -1  22  -1 1207.08  104.99
   1  22   1 1221.48  106.59
   2 -22   1  442.96   39.80
  -2 -22  -1  372.56   37.40
   2 -22   1  502.25   38.40
  -2 -22  -1  302.57   35.50
   2  22   1  552.24   38.90
   2  22   1  398.26   34.60
  -2  22  -1  479.55   36.90
  -2  22  -1  432.56   36.80
   2  22   1  463.25   38.50
   3 -22   1   22.10    7.20
   3 -22   1   17.90    6.90
  -3 -22  -1   31.20    6.80
  -3 -22  -1   26.50    7.50
  -3  22  -1   15.90    5.30
  -3  22  -1   20.70    6.00
   3  22   1   20.50    4.30
   3  22   1   20.10    6.30
   3  22   1   17.00    6.30
  -4 -22  -1   76.79   12.40
  -4 -22  -1  121.89   16.50
   4 -22   1  112.79   16.00
   4 -22   1   87.49   16.20
   4  22   1  112.59   15.70
   4  22   1   93.39   14.20
  -4  22  -1  115.39   14.80
  -4  22  -1  111.89   13.40
   5 -22   1  238.98   27.80
  -5 -22  -1  305.87   23.60
  -5 -22  -1  229.98   27.50
   5  22   1  237.68   26.90
   5  22   1  184.08   25.20
  -5  22  -1  193.68   24.20
  -6 -22  -1  128.99   16.40
   6 -22   1  120.59   19.00
  -6 -22  -1  147.49   20.50
  -6  22  -1  128.59   17.50
  -6  22  -1  128.79   17.20
   6  22   1  156.68   20.00
   6  22   1  129.19   19.10
  -7 -22  -1    1.70    3.40
  -7 -22  -1    0.00    5.00
   7 -22   1    5.30    5.20
  -7  22  -1    2.00    4.20
  -7  22  -1    7.00    5.20
   7  22   1   -2.30    3.90
   7  22   1    5.60    5.70
  -8 -22  -1   22.00    7.90
   8 -22   1   17.50    8.90
   8  22   1   13.10    7.00
  -8  22  -1   15.80    6.70
  -8  22  -1   15.30    6.90
   8  22   1   24.00    8.30
   9 -22   1   42.30   13.20
  -9 -22  -1   33.90   10.40
   9  22   1   31.40    9.50
  -9  22  -1   47.50   10.50
  -9  22  -1   56.89   11.60
   9  22   1   19.80    9.10
  10  22   1   -1.20    5.00
  10  22   1    4.00    6.70
  10  23  -1    4.90    5.40
   9 -23  -1  137.19   21.20
  -9 -23   1  118.29   20.30
  -9  23   1  106.19   17.60
   9  23  -1  110.79   18.10
   8 -23  -1   21.30    8.20
  -8 -23   1    0.60    5.20
   8  23  -1    3.30    6.00
  -8  23   1    1.70    4.60
   7 -23  -1   13.70    7.60
  -7 -23   1    7.50    6.80
   7  23  -1   13.40    6.60
  -7  23   1    8.00    5.40
  -6 -23   1    2.50    2.80
   6 -23  -1    3.20    4.90
  -6 -23   1   -5.30    3.40
  -6  23   1    2.00    3.40
   6  23  -1    6.70    5.80
  -6  23   1    0.50    3.80
   5 -23  -1  292.07   30.60
  -5 -23   1  349.37   32.50
  -5 -23   1  325.67   28.40
  -5  23   1  285.47   28.50
   5  23  -1  310.67   27.20
  -5  23   1  360.06   30.70
  -5  23   1  333.77   30.00
   4 -23  -1   29.70    7.70
   4 -23  -1   22.00    7.60
  -4 -23   1   24.10    7.70
  -4 -23   1   29.20    6.50
  -4  23   1   31.60    7.10
   4  23  -1   16.90    4.80
  -4  23   1   34.90    8.20
   4  23  -1   26.40    7.80
  -3 -23   1  101.79   12.90
   3 -23  -1  102.49   14.50
   3 -23  -1  119.79   16.60
  -3 -23   1  120.79   16.90
  -3  23   1   89.89   13.70
   3  23  -1   86.49   11.10
   3  23  -1   79.69   13.30
  -3  23   1   72.49   11.70
   2 -23  -1  108.79   16.90
  -2 -23   1  142.99   19.30
   2 -23  -1  145.59   17.50
  -2 -23   1  144.59   16.30
   2  23  -1  112.39   16.60
  -2  23   1  100.19   15.40
  -2  23   1  119.79   14.70
   2  23  -1  141.09   13.20
  -1 -23   1    5.10    3.60
  -1 -23   1   10.10    5.70
   1 -23  -1    7.40    4.30
   1 -23  -1   20.00    6.50
   1  23  -1    7.70    4.90
   1  23  -1    8.40    3.70
  -1  23   1    9.10    5.00
  -1  23   1    5.20    3.40
   0 -23  -1   91.29   14.80
   0 -23   1   90.89   15.50
   0 -23  -1   89.39   10.80
   0 -23  -1   99.79   13.70
   0 -23   1   95.99   13.30
   0  23   1  115.29   15.30
   0  23   1   87.39   11.50
   0  23  -1  126.69   15.30
   0  23  -1  102.19   12.50
  -1 -23  -1  289.67   24.70
   1 -23   1  265.17   30.70
  -1 -23  -1  235.18   22.30
  -1 -23  -1  244.48   25.40
   1 -23   1  262.77   24.70
   1  23   1  268.47   22.90
  -1  23  -1  245.38   23.40
   1  23   1  260.77   25.50
  -1  23  -1  266.47   24.80
   2 -23   1   52.39   11.60
  -2 -23  -1   31.30    8.10
  -2 -23  -1   44.80    8.30
   2 -23   1   45.10    9.10
  -2  23  -1   36.90    8.00
   2  23   1   34.80    6.00
  -2  23  -1   36.90    7.50
   2  23   1   54.49   10.00
   2  23   1   42.90    9.50
  -3 -23  -1  379.46   32.60
   3 -23   1  359.86   33.80
   3 -23   1  384.46   35.80
  -3 -23  -1  403.76   34.70
   3  23   1  366.76   34.10
   3  23   1  367.96   33.70
  -3  23  -1  350.46   32.10
  -3  23  -1  338.27   32.10
   3  23   1  361.56   30.30
  -4 -23  -1   32.30    7.70
  -4 -23  -1   54.69   11.00
   4 -23   1   76.99   14.40
   4 -23   1   73.59   12.50
  -4  23  -1   43.10    9.30
   4  23   1   65.79   12.00
  -4  23  -1   55.39    9.30
   4  23   1  105.79   13.90
  -5 -23  -1   -2.00    4.30
  -5 -23  -1   -1.90    2.50
   5 -23   1    1.80    4.10
  -5  23  -1   -0.60    3.20
   5  23   1    1.30    4.30
   5  23   1    0.50    4.40
  -6 -23  -1    4.20    5.30
  -6 -23  -1   12.10    4.70
   6 -23   1   18.10    8.30
  -6  23  -1   10.20    5.20
  -6  23  -1   -1.80    3.30
   6  23   1    7.30    5.90
   6  23   1   -1.30    4.80
  -7 -23  -1  123.69   19.50
  -7 -23  -1   83.09   13.70
   7 -23   1  133.79   20.20
  -7  23  -1  133.79   18.30
   7  23   1  103.29   17.00
   7  23   1  122.69   19.00
  -7  23  -1  132.39   17.50
  -8 -23  -1    5.50    6.50
   8 -23   1    1.10    6.50
   8  23   1    9.10    6.50
   8  23   1    0.70    4.90
  -8  23  -1    3.60    5.10
  -8  23  -1   -1.50    3.80
   9 -23   1    6.80    7.50
  -9 -23  -1   -0.20    5.50
  -9  23  -1   -3.30    4.20
   9  23   1   -0.30    6.20
   9  23   1    7.20    6.00
  10  23   1   18.00    7.70
  10  23   1   13.60    7.80
  -9 -24   1    1.40    6.60
   9 -24  -1    4.10    6.10
  -9  24   1    2.70    5.00
   9  24  -1   -4.00    4.90
  -8 -24   1   63.69   15.60
   8 -24  -1   96.99   16.90
  -8  24   1   88.69   15.10
   8  24  -1   81.09   16.00
  -7 -24   1    1.80    5.40
   7 -24  -1    6.40    6.70
   7  24  -1   -0.20    5.40
  -7  24   1   -2.50    3.70
  -6 -24   1  262.27   31.70
   6 -24  -1  238.98   29.50
   6  24  -1  272.07   30.10
  -6  24   1  258.87   28.60
  -5 -24   1   10.70    6.60
  -5 -24   1   14.10    4.80
   5 -24  -1    6.80    5.10
  -5  24   1    4.70    3.70
  -5  24   1   11.40    5.40
  -5  24   1   19.90    6.80
   5  24  -1   17.30    7.30
  -4 -24   1   84.29   11.20
  -4 -24   1   96.39   15.80
   4 -24  -1   80.19   13.50
   4 -24  -1   56.79   12.00
  -4  24   1   60.09   11.30
   4  24  -1   65.69   12.50
   4  24  -1   68.19    9.30
  -4  24   1   54.59   10.50
  -3 -24   1    5.60    4.60
  -3 -24   1   -0.50    2.80
   3 -24  -1    8.90    5.30
   3 -24  -1    4.40    4.50
  -3  24   1   -1.10    3.00
   3  24  -1    5.20    2.80
  -3  24   1   -1.60    3.10
   3  24  -1    2.10    4.80
   2 -24  -1  373.46   33.30
  -2 -24   1  408.46   35.60
  -2 -24   1  333.17   31.70
   2 -24  -1  362.36   34.20
   2  24  -1  345.97   30.70
  -2  24   1  327.27   31.40
  -2  24   1  372.26   33.10
   2  24  -1  410.06   34.30
   1 -24  -1    9.80    4.80
  -1 -24   1   12.90    4.70
   1 -24  -1    4.60    4.50
  -1 -24   1   18.00    7.20
   1  24  -1    1.90    3.60
   1  24  -1    7.40    3.50
  -1  24   1   10.20    4.50
  -1  24   1   10.60    5.40
   0 -24   1  201.98   26.10
   0 -24  -1  211.58   21.60
   0 -24   1  235.48   21.90
   0 -24  -1  264.67   24.00
   0  24  -1  193.78   20.10
   0  24   1  207.58   20.00
   0  24  -1  191.88   23.30
   0  24   1  241.98   22.70
   1 -24   1   -0.70    3.90
  -1 -24  -1    4.20    3.90
   1 -24   1    8.30    4.80
  -1 -24  -1    6.40    4.60
  -1  24  -1    5.80    4.50
   1  24   1    4.80    4.70
  -1  24  -1    0.90    2.60
   1  24   1    2.90    3.00
   2 -24   1  324.37   29.10
  -2 -24  -1  305.77   29.50
  -2 -24  -1  326.57   28.30
   2 -24   1  302.07   34.70
  -2  24  -1  286.17   27.70
  -2  24  -1  315.17   27.70
   2  24   1  286.37   25.80
   2  24   1  268.87   31.10
   3 -24   1   24.50    7.00
  -3 -24  -1    5.70    4.20
  -3 -24  -1    9.10    5.40
   3 -24   1    4.20    5.00
   3  24   1   10.80    6.50
   3  24   1   13.80    6.30
  -3  24  -1    6.60    3.90
  -3  24  -1    1.60    3.20
   3  24   1   14.30    3.60
   4 -24   1  185.78   24.50
   4 -24   1  212.18   23.40
  -4 -24  -1  126.59   17.70
  -4 -24  -1  117.99   19.00
  -4  24  -1  171.18   19.90
   4  24   1  204.88   23.40
  -4  24  -1  183.18   19.70
   4  24   1  187.28   21.10
  -5 -24  -1    0.70    3.40
  -5 -24  -1    8.20    6.00
   5 -24   1   -2.40    3.00
   5  24   1   -4.40    3.20
   5  24   1    4.80    5.20
  -5  24  -1   -4.70    3.80
  -6 -24  -1  174.88   24.20
  -6 -24  -1  215.48   19.50
   6 -24   1  221.58   26.10
  -6  24  -1  146.89   20.60
  -6  24  -1  152.98   21.20
   6  24   1  172.48   23.00
   6  24   1  158.98   22.50
  -7 -24  -1    2.40    5.60
   7 -24   1    0.90    4.70
  -7 -24  -1    3.00    5.30
   7  24   1   -3.40    4.60
   7  24   1   -2.30    4.50
  -7  24  -1    3.70    4.50
  -7  24  -1    1.50    4.30
   8 -24   1   74.09   16.20
  -8 -24  -1   77.29   15.60
   8  24   1   85.79   17.90
  -8  24  -1   74.79   13.80
   8  24   1   88.59   16.30
  -8  24  -1   78.89   14.20
   9 -24   1    6.90   13.00
  -9 -24  -1    6.30    8.00
   9  24   1   20.70    7.70
   9 -25  -1  133.99   29.90
   9  25  -1   62.49   13.90
   8 -25  -1    0.90    5.30
  -8 -25   1   16.90    8.90
  -8  25   1    7.20    5.90
   8  25  -1    1.30    5.10
   7 -25  -1   16.50    7.80
  -7 -25   1    4.90    6.80
   7  25  -1    8.20    6.90
  -7  25   1   10.50    6.20
  -6 -25   1    6.50    6.00
   6 -25  -1    9.00    6.40
   6  25  -1   -5.20    3.90
  -6  25   1    5.50    5.00
  -5 -25   1  161.08   22.00
  -5 -25   1   94.29   14.40
   5 -25  -1  138.19   19.00
  -5  25   1  122.99   16.10
  -5  25   1  142.89   25.50
   5  25  -1  134.79   18.70
  -5  25   1  148.99   18.10
   4 -25  -1   22.90    7.40
  -4 -25   1   10.00    4.10
  -4 -25   1    5.30    5.10
   4 -25  -1    1.70    4.60
   4  25  -1    8.60    6.20
   4  25  -1    9.70    3.70
  -4  25   1   10.60    5.70
  -4  25   1    4.50    4.10
  -3 -25   1   26.40    8.90
  -3 -25   1   14.40    5.30
   3 -25  -1   21.00    7.30
   3 -25  -1   30.10    8.80
   3  25  -1   24.30    5.20
  -3  25   1   30.90    7.60
  -3  25   1   21.70    6.50
   3  25  -1   20.80    7.20
   2 -25  -1   91.79   15.70
   2 -25  -1  148.69   17.20
  -2 -25   1  143.19   19.70
  -2 -25   1  123.19   15.00
   2  25  -1  106.09   15.50
  -2  25   1   87.39   14.30
   2  25  -1   84.39   12.00
  -2  25   1   92.09   13.30
   1 -25  -1  326.97   30.50
   1 -25  -1  365.06   32.80
  -1 -25   1  345.37   30.20
  -1 -25   1  414.66   34.40
   1  25  -1  294.67   28.60
   1  25  -1  344.07   31.40
  -1  25   1  289.87   28.90
   0 -25  -1  274.57   28.80
   0 -25  -1  306.97   27.90
   0 -25   1  304.97   27.90
   0 -25   1  324.87   30.90
   0  25  -1  349.37   29.20
   0  25  -1  281.47   26.30
   0  25   1  271.17   28.20
   0  25   1  274.87   26.00
  -1 -25  -1    7.30    4.90
  -1 -25  -1   16.10    5.80
   1 -25   1    7.10    6.00
   1 -25   1   10.10    5.30
  -1  25  -1    1.80    3.30
   1  25   1   11.40    3.90
   1  25   1   13.40    6.00
  -1  25  -1    5.70    4.20
  -2 -25  -1  128.79   16.10
   2 -25   1  101.49   18.00
   2 -25   1   97.09   15.30
  -2 -25  -1  114.19   17.00
  -2  25  -1  116.49   15.00
  -2  25  -1  114.69   15.50
   2  25   1  112.89   13.00
   2  25   1  113.59   16.90
  -3 -25  -1  341.27   39.10
   3 -25   1  520.05   43.10
  -3 -25  -1  509.95   39.30
   3 -25   1  416.86   39.70
  -3  25  -1  423.06   38.20
  -3  25  -1  418.96   38.30
   3  25   1  495.95   41.10
  -4 -25  -1   88.29   13.40
   4 -25   1   90.79   16.90
  -4 -25  -1   81.59   14.70
   4 -25   1  123.59   17.70
  -4  25  -1  118.99   15.30
  -4  25  -1   90.79   13.10
   4  25   1   96.49   16.10
   5 -25   1    9.40    7.40
   5 -25   1    5.70    5.30
  -5 -25  -1    3.60    3.50
  -5 -25  -1    9.90    6.20
   5  25   1   12.20    6.60
  -5  25  -1    4.00    5.30
  -6 -25  -1   42.00   11.60
   6 -25   1   71.69   13.60
  -6 -25  -1   55.49    9.80
   6  25   1   40.10   11.10
  -6  25  -1   41.20    9.50
  -6  25  -1   37.50    9.50
  -7 -25  -1   34.60   10.90
   7 -25   1   72.79   14.70
   7  25   1   38.10   11.00
  -7  25  -1   52.99   10.90
  -7  25  -1   40.20    9.70
  -8 -25  -1    0.30    6.00
   8 -25   1   -1.90    5.60
  -8  25  -1   -3.80    3.90
   8  25   1   -2.30    5.40
   9  25   1   10.20    6.80
  -8 -26   1    3.60    6.30
   8 -26  -1    3.70    4.70
   8  26  -1   -0.90    4.80
  -8  26   1   -2.70    4.60
  -7 -26   1  248.78   29.40
   7 -26  -1  183.78   25.80
   7  26  -1  210.18   26.00
  -7  26   1  150.28   21.90
   6 -26  -1   32.80    9.60
  -6 -26   1   16.10    8.40
  -6  26   1   20.20    7.70
   6  26  -1   25.90    9.30
   5 -26  -1   13.00    6.80
  -5 -26   1   26.20    9.40
  -5 -26   1   22.60    6.10
   5  26  -1    5.40    6.40
  -5  26   1   26.00    7.40
   4 -26  -1   31.60    8.80
  -4 -26   1   57.79   12.70
  -4 -26   1   38.90    7.90
   4 -26  -1   40.20   10.10
  -4  26   1   29.00    8.30
   4  26  -1   33.60    9.10
   4  26  -1   44.00    7.20
  -4  26   1   40.70    8.70
  -3 -26   1  169.98   19.90
   3 -26  -1  176.08   23.40
  -3 -26   1  200.08   25.50
   3 -26  -1  185.38   22.30
   3  26  -1  183.58   17.40
   3  26  -1  221.88   24.60
  -3  26   1  148.59   19.50
  -3  26   1  166.98   21.30
   2 -26  -1   63.69   12.40
   2 -26  -1   61.39   11.40
  -2 -26   1   48.60    9.40
  -2 -26   1   44.80   11.80
   2  26  -1   49.30    8.40
   2  26  -1   64.09   12.10
  -2  26   1   57.59    9.60
  -2  26   1   52.89   10.60
  -1 -26   1   27.70    9.00
  -1 -26   1   18.60    5.60
   1 -26  -1    8.80    4.60
   1 -26  -1    8.80    6.10
   1  26  -1   20.00    7.10
  -1  26   1   14.20    6.40
   1  26  -1    9.90    4.20
  -1  26   1   13.60    5.00
   0 -26  -1  237.88   26.50
   0 -26   1  239.78   31.90
   0 -26  -1  349.77   30.20
   0 -26   1  353.56   28.50
   0  26  -1  267.47   25.80
   0  26   1  290.17   25.80
   0  26   1  265.47   27.70
   0  26  -1  306.27   28.40
   1 -26   1  191.58   25.00
   1 -26   1  179.68   21.30
  -1 -26  -1  164.88   22.40
  -1 -26  -1  194.68   21.20
   1  26   1  178.98   22.70
  -1  26  -1  172.78   19.60
  -1  26  -1  168.38   21.10
   1  26   1  180.98   17.30
  -2 -26  -1  200.88   24.50
   2 -26   1  226.38   26.20
  -2 -26  -1  240.18   28.50
   2 -26   1  243.98   30.40
   2  26   1  249.38   21.60
   2  26   1  295.17   29.40
  -2  26  -1  219.18   24.80
  -2  26  -1  239.98   23.60
  -3 -26  -1   11.50    5.70
   3 -26   1   25.80    8.50
   3 -26   1   24.40    8.30
  -3 -26  -1   20.50    7.70
  -3  26  -1   22.90    6.70
  -3  26  -1   16.80    5.80
   3  26   1    7.10    6.30
   4 -26   1   10.00    7.80
  -4 -26  -1   14.60    5.80
  -4 -26  -1   13.80    7.00
   4 -26   1    1.30    4.90
  -4  26  -1    9.10    5.60
  -4  26  -1   10.40    5.70
   4  26   1   14.40    7.70
   5 -26   1  139.59   20.00
  -5 -26  -1  112.89   15.50
   5 -26   1  127.29   21.80
  -5 -26  -1  127.79   19.50
  -5  26  -1  105.09   16.20
   5  26   1  109.29   18.20
  -6 -26  -1   17.90    7.90
  -6 -26  -1   18.40    6.00
   6 -26   1    6.40    5.80
   6  26   1   -0.10    4.10
  -6  26  -1    5.70    5.40
  -6  26  -1    6.60    5.20
   7 -26   1    3.50    6.70
  -7 -26  -1    6.80    6.20
  -7  26  -1    2.80    4.90
  -7  26  -1   -1.70    4.90
   7  26   1    9.40    6.50
  -8 -26  -1   15.00    8.00
   8 -26   1    1.50    5.50
   8  26   1   11.20    6.90
  -8  26  -1   13.10    7.10
   8 -27  -1   44.30   13.00
  -8 -27   1   54.09   14.20
   8  27  -1   37.20   11.10
  -7 -27   1    4.10    6.30
   7 -27  -1    1.90    6.20
   7  27  -1    1.70    6.20
  -7  27   1   -0.90    5.00
  -6 -27   1   41.70   11.70
   6 -27  -1   39.60   11.40
  -6  27   1   22.40    8.00
   6  27  -1   67.19   13.10
   5 -27  -1   17.10    6.80
  -5 -27   1   14.60    5.80
  -5 -27   1    6.80    6.20
  -5  27   1   11.40    5.60
   5  27  -1    1.40    5.00
   4 -27  -1  239.78   33.20
  -4 -27   1  241.98   31.30
  -4 -27   1  214.48   23.60
   4 -27  -1  283.27   27.30
   4  27  -1  297.87   30.70
  -4  27   1  257.47   29.00
  -4  27   1  274.77   25.40
  -3 -27   1   29.10    7.00
  -3 -27   1   29.90   10.00
   3 -27  -1   18.00    6.70
   3 -27  -1   18.50    7.80
   3  27  -1   24.20    5.90
   3  27  -1   11.30    6.40
  -3  27   1   26.50    7.60
  -3  27   1   19.80    6.30
   2 -27  -1   83.09   15.00
  -2 -27   1   72.09   14.40
   2 -27  -1   89.09   14.00
  -2 -27   1   63.69   11.30
   2  27  -1   74.59   13.10
   2  27  -1   81.79   11.30
  -2  27   1   91.59   12.50
  -2  27   1   78.09   13.50
  -1 -27   1   -2.00    2.50
   1 -27  -1    1.80    4.50
   1 -27  -1   -3.70    3.60
  -1 -27   1    7.60    5.60
  -1  27   1    1.80    3.60
   1  27  -1    3.20    3.50
   1  27  -1    5.10    5.20
  -1  27   1    1.90    4.40
   0 -27  -1   57.09   12.30
   0 -27  -1   51.39   10.10
   0 -27   1   41.60   11.30
   0 -27   1   47.90    9.90
   0  27  -1   38.90    9.30
   0  27  -1   44.40    8.30
   0  27   1   35.70    9.30
   0  27   1   35.90    7.80
  -1 -27  -1    0.50    3.80
   1 -27   1    3.90    5.60
   1 -27   1    2.50    3.70
  -1 -27  -1   10.30    6.10
  -1  27  -1   -1.90    2.90
   1  27   1    1.80    3.00
  -1  27  -1    3.00    4.30
   1  27   1    2.50    4.80
   2 -27   1  200.98   23.20
  -2 -27  -1  209.58   22.40
  -2 -27  -1  195.18   24.10
   2 -27   1  181.88   25.50
   2  27   1  161.08   17.10
  -2  27  -1  178.28   21.50
  -2  27  -1  165.48   20.10
   2  27   1  183.58   23.50
   3 -27   1   62.79   12.90
   3 -27   1  122.09   19.20
  -3 -27  -1   68.89   14.10
  -3 -27  -1  136.79   15.30
  -3  27  -1   66.39   12.10
  -3  27  -1   85.99   13.50
   3  27   1   87.79   14.90
   4 -27   1   85.99   15.60
  -4 -27  -1   83.19   13.40
   4 -27   1  119.99   19.70
  -4 -27  -1  114.89   17.60
   4  27   1   79.39   15.60
  -4  27  -1   97.09   14.20
   5 -27   1   24.90    9.20
  -5 -27  -1    6.60    5.90
  -5 -27  -1   11.30    5.40
   5 -27   1   10.00    7.20
  -5  27  -1   17.20    6.80
   5  27   1    9.00    7.40
  -6 -27  -1  181.68   25.80
   6 -27   1  245.98   28.60
  -6 -27  -1  162.08   21.30
  -6  27  -1  183.68   22.90
   6  27   1  161.98   24.30
  -6  27  -1  243.48   25.80
  -7 -27  -1    2.10    5.70
   7 -27   1    4.20    6.70
   7  27   1    7.20    6.00
  -7  27  -1    3.90    5.20
  -8 -27  -1  130.09   23.90
   8  27   1  111.29   18.60
   7 -28  -1  117.49   19.80
  -7 -28   1  140.79   22.60
   7  28  -1  127.39   20.00
  -7  28   1  113.99   17.70
   6 -28  -1   -3.00    4.20
  -6 -28   1    6.40    6.60
   6  28  -1    8.20    6.90
  -6  28   1   -1.90    4.10
   5 -28  -1   60.09   13.00
  -5 -28   1   70.49   15.10
  -5  28   1   78.99   13.30
   5  28  -1   61.09   13.10
  -4 -28   1   16.60    8.30
   4 -28  -1   44.90   10.20
  -4 -28   1   39.40    8.20
   4  28  -1   40.20   10.10
  -4  28   1   42.40   10.40
  -4  28   1   30.50    8.30
   3 -28  -1  207.68   24.40
  -3 -28   1  174.58   21.00
  -3 -28   1  187.18   26.20
   3 -28  -1  192.08   24.50
  -3  28   1  181.48   22.80
   3  28  -1  195.88   24.30
   3  28  -1  161.38   18.80
  -3  28   1  185.48   21.10
  -2 -28   1  162.48   23.00
   2 -28  -1  135.19   18.30
  -2 -28   1  133.99   17.10
   2 -28  -1  109.29   18.70
   2  28  -1  128.79   18.90
  -2  28   1  142.69   17.30
   2  28  -1  124.59   15.30
  -2  28   1  124.29   17.80
   1 -28  -1    1.60    4.40
  -1 -28   1    0.70    3.70
  -1 -28   1    4.20    5.60
   1 -28  -1    4.50    4.50
   1  28  -1   -1.80    2.80
  -1  28   1   -1.40    4.20
   1  28  -1   -0.30    4.80
  -1  28   1    5.90    4.00
   0 -28   1   10.40    5.30
   0 -28   1   24.90    8.70
   0 -28  -1   29.60    7.90
   0 -28  -1   19.40    7.30
   0  28   1   11.60    4.90
   0  28  -1   20.90    6.30
   0  28  -1    9.40    6.20
   0  28   1   17.40    6.90
   1 -28   1  282.57   25.50
  -1 -28  -1  195.98   27.20
  -1 -28  -1  247.18   24.10
   1 -28   1  210.58   29.00
   1  28   1  218.98   21.60
   1  28   1  265.97   28.60
  -1  28  -1  226.28   23.00
  -1  28  -1  246.38   27.30
   2 -28   1   95.79   14.50
   2 -28   1   83.69   16.40
  -2 -28  -1   92.69   16.20
  -2 -28  -1   93.49   13.80
  -2  28  -1   79.69   12.40
  -2  28  -1   92.09   13.90
   2  28   1   54.89   12.50
  -3 -28  -1    8.60    6.20
   3 -28   1   -0.50    3.80
  -3 -28  -1    6.10    4.30
   3 -28   1   -0.40    4.20
  -3  28  -1    3.50    4.10
  -3  28  -1   -2.30    3.00
   3  28   1   -3.60    4.20
   4 -28   1   -2.00    4.00
  -4 -28  -1   13.00    6.70
  -4 -28  -1    7.00    4.10
   4 -28   1   -1.10    6.00
   4  28   1    4.50    6.10
  -4  28  -1    4.30    4.10
  -5 -28  -1  273.67   35.00
  -5 -28  -1  354.16   30.40
   5 -28   1  296.07   35.30
  -5  28  -1  300.57   30.50
   5  28   1  322.67   35.90
   6 -28   1   -8.90    4.30
  -6 -28  -1   -2.00    4.40
   6  28   1    6.80    5.90
  -6  28  -1   -3.10    4.10
   7 -28   1    8.20    7.60
  -7 -28  -1    8.30    7.60
  -7  28  -1   12.10    6.40
   7  28   1   16.50    7.70
  -7 -29   1    1.50    6.60
  -7  29   1    3.60    5.80
   7  29  -1   -2.30    5.10
   6 -29  -1   28.00    9.70
  -6 -29   1   17.50    8.40
  -6  29   1   22.00    7.90
   6  29  -1   11.00    7.50
   5 -29  -1   19.90    8.10
  -5 -29   1   15.60    8.30
  -5  29   1   24.30    7.60
   5  29  -1   24.20    9.30
  -4 -29   1   52.39    9.20
  -4 -29   1   41.90   11.50
   4 -29  -1   26.00    8.50
  -4  29   1   29.30    8.40
  -4  29   1   40.50   10.20
   4  29  -1   35.40   10.10
  -3 -29   1   10.40    6.90
  -3 -29   1   -1.90    3.00
   3 -29  -1    3.70    5.10
  -3  29   1    4.20    5.00
   3  29  -1    1.20    4.80
  -3  29   1    1.30    3.70
   2 -29  -1   88.39   16.00
   2 -29  -1  107.59   16.20
  -2 -29   1  113.89   19.60
  -2 -29   1   95.99   13.90
  -2  29   1   95.09   14.10
   2  29  -1  102.39   16.40
   2  29  -1   90.99   12.50
  -2  29   1   88.09   15.40
  -1 -29   1  203.78   23.90
   1 -29  -1  201.88   26.60
   1 -29  -1  223.38   25.10
  -1 -29   1  206.98   27.30
  -1  29   1  191.28   24.90
  -1  29   1  193.58   21.90
   1  29  -1  215.38   20.50
   1  29  -1  196.08   24.70
   0 -29   1  131.39   16.80
   0 -29   1  111.59   19.30
   0 -29  -1   96.39   14.90
   0 -29  -1   97.39   17.30
   0  29  -1   89.29   13.70
   0  29  -1  106.29   16.60
   0  29   1  102.39   16.70
   0  29   1   99.49   13.40
  -1 -29  -1   13.30    6.80
   1 -29   1   11.60    6.80
   1 -29   1   11.70    5.70
  -1 -29  -1   10.70    5.60
   1  29   1    9.10    5.80
  -1  29  -1    6.10    4.80
  -1  29  -1   14.70    6.00
   1  29   1    9.50    4.40
  -2 -29  -1   54.99   13.00
   2 -29   1   66.59   14.70
  -2 -29  -1   78.39   12.80
   2 -29   1   71.09   13.20
  -2  29  -1   58.19   10.80
  -2  29  -1   91.99   13.20
   2  29   1   41.60   11.10
   3 -29   1   41.30   10.30
   3 -29   1   50.19   12.70
  -3 -29  -1   42.60   11.10
  -3 -29  -1   44.40    9.30
   3  29   1   42.80   10.80
  -3  29  -1   41.10    9.60
  -3  29  -1   44.00    9.70
   4 -29   1   48.40   11.00
   4 -29   1   25.20    9.70
  -4 -29  -1   34.10    9.80
  -4 -29  -1   21.60    6.80
   4  29   1   20.50    8.40
  -4  29  -1    7.20    6.10
  -5 -29  -1   14.80    6.00
  -5 -29  -1   26.50   10.00
   5 -29   1   23.70    9.40
   5  29   1   23.40    8.90
  -5  29  -1   30.60    8.90
  -6 -29  -1    0.50    5.70
   6 -29   1   -0.40    5.70
   6  29   1   -7.50    5.20
  -6  29  -1    4.80    5.70
  -7 -29  -1   19.70    8.90
   7  29   1   10.10   12.10
   6 -30  -1   80.49   15.90
  -6 -30   1   63.89   15.30
  -6  30   1   75.29   13.50
   6  30  -1   62.19   14.10
   5 -30  -1   -8.90    4.80
  -5 -30   1    2.70    5.40
  -5  30   1   -1.00    4.30
   5  30  -1   11.90    6.80
  -4 -30   1   76.39   16.10
   4 -30  -1   91.79   16.40
  -4 -30   1   96.19   13.90
   4  30  -1   88.49   16.60
  -4  30   1  109.69   15.50
  -3 -30   1   17.70    5.90
   3 -30  -1    4.90    5.10
  -3 -30   1    7.50    6.90
   3  30  -1    5.10    6.30
  -3  30   1    9.50    6.50
  -3  30   1    8.90    4.90
  -2 -30   1  248.68   27.40
   2 -30  -1  335.27   28.00
  -2 -30   1  266.77   33.10
   2  30  -1  287.67   31.30
  -2  30   1  233.48   26.10
  -2  30   1  214.08   27.80
   2  30  -1  210.98   22.80
  -1 -30   1    2.00    5.80
   1 -30  -1    1.30    4.60
   1 -30  -1    0.80    4.80
  -1 -30   1    1.80    4.40
   1  30  -1    1.20    5.50
  -1  30   1    2.10    3.90
  -1  30   1   16.70    7.00
   1  30  -1    7.80    4.30
   0 -30  -1   88.79   13.80
   0 -30  -1   58.09   12.90
   0 -30   1   70.29   15.70
   0 -30   1   65.49   12.20
   0  30   1   56.19   12.40
   0  30   1   66.29   10.40
   0  30  -1   45.60   10.80
   0  30  -1   54.29   10.00
   1 -30   1   73.39   15.20
  -1 -30  -1   66.09   12.80
  -1 -30  -1   67.29   14.00
   1 -30   1   65.59   12.90
   1  30   1   77.89   14.30
  -1  30  -1   64.19   12.50
  -1  30  -1   83.09   12.60
  -2 -30  -1   56.79   14.20
   2 -30   1   75.19   14.60
  -2 -30  -1  114.99   15.30
   2 -30   1  112.49   19.40
  -2  30  -1   77.09   13.00
   2  30   1  108.49   16.90
  -2  30  -1   92.39   14.80
   3 -30   1   20.80    8.70
  -3 -30  -1   21.00    8.20
   3 -30   1   25.60    8.70
  -3 -30  -1   14.20    6.10
  -3  30  -1   18.10    7.00
  -3  30  -1   17.00    6.20
   3  30   1    7.50    6.20
  -4 -30  -1  111.19   16.00
  -4 -30  -1  175.48   23.50
   4 -30   1  130.29   20.00
   4 -30   1  112.99   20.90
   4  30   1  104.99   19.00
  -4  30  -1  114.19   16.90
  -5 -30  -1   23.80    7.70
   5 -30   1   26.40    9.20
  -5 -30  -1   24.30    9.30
   5  30   1   21.60    9.50
  -5  30  -1   15.40    7.10
  -6 -30  -1   88.09   17.90
   6 -30   1   68.29   16.70
  -6  30  -1   62.89   13.20
   6  30   1  124.79   20.20
  -6 -31   1    8.00    7.50
  -6  31   1    2.90    7.40
   5 -31  -1  139.19   20.80
  -5 -31   1   75.19   16.60
  -5  31   1   82.89   14.70
   5  31  -1   99.99   18.00
  -4 -31   1   14.20    8.40
   4 -31  -1   18.40    8.30
  -4  31   1   20.50    7.20
   4  31  -1   11.10    7.60
  -3 -31   1    3.90    4.20
  -3 -31   1    4.00    6.70
   3 -31  -1   -1.00    4.60
  -3  31   1    2.20    4.60
  -3  31   1   -1.20    4.00
   3  31  -1    2.30    5.00
  -2 -31   1   13.50    7.80
   2 -31  -1   11.10    5.70
  -2 -31   1   12.30    5.50
  -2  31   1   10.60    5.40
   2  31  -1   10.80    6.60
  -2  31   1   20.40    8.00
   2  31  -1   21.40    6.10
  -1 -31   1  199.88   27.00
   1 -31  -1  160.78   21.70
  -1 -31   1  189.18   22.10
  -1  31   1  163.48   19.70
   1  31  -1  154.88   18.80
  -1  31   1  141.79   21.00
   1  31  -1  149.09   22.00
   0 -31  -1    3.70    4.80
   0 -31   1   10.90    6.50
   0 -31   1   11.60    6.80
   0 -31  -1    3.50    5.70
   0  31  -1    4.60    4.70
   0  31   1    9.00    4.30
   0  31  -1    9.80    6.70
   0  31   1   11.90    6.70
   1 -31   1   -1.60    4.70
  -1 -31  -1    6.90    5.10
   1 -31   1    6.00    5.30
  -1 -31  -1   11.40    7.30
  -1  31  -1    0.80    4.50
   1  31   1    7.80    6.20
  -1  31  -1    6.70    5.20
   2 -31   1    2.30    4.90
   2 -31   1   11.60    7.00
  -2 -31  -1    5.80    5.60
  -2 -31  -1    3.60    4.00
   2  31   1    3.20    5.40
  -2  31  -1    9.60    5.50
  -2  31  -1    6.60    4.50
  -3 -31  -1  119.89   18.10
   3 -31   1  162.28   21.90
  -3 -31  -1  172.58   23.50
   3 -31   1  139.39   23.10
   3  31   1  143.09   21.50
  -3  31  -1  153.68   19.40
  -4 -31  -1    7.30    6.30
   4 -31   1    7.80   11.80
  -4 -31  -1    2.60    4.80
   4 -31   1   -0.90    5.20
   4  31   1    0.80    6.10
  -4  31  -1    3.40    5.70
   5 -31   1    3.90    6.10
  -5 -31  -1    1.50    3.70
  -5 -31  -1   -6.80    5.00
  -5  31  -1   -2.00    3.70
   5  31   1    8.60    7.80
  -6 -31  -1   -3.90    4.70
  -5 -32   1    3.60    7.30
  -5  32   1    2.60    4.90
  -4 -32   1  112.89   20.70
   4 -32  -1  102.79   17.50
  -4  32   1   91.69   14.40
   4  32  -1   73.39   15.80
  -3 -32   1  118.99   21.50
  -3 -32   1  110.99   16.50
   3 -32  -1  113.19   17.80
   3  32  -1  137.49   20.70
  -3  32   1   99.89   15.50
  -3  32   1  136.99   19.50
   2 -32  -1  138.09   18.90
  -2 -32   1   90.49   18.10
  -2 -32   1   88.79   14.70
  -2  32   1  121.99   18.00
  -2  32   1   75.19   13.20
   2  32  -1  113.19   18.30
  -1 -32   1   23.60    7.50
  -1 -32   1    0.10    6.10
   1 -32  -1   12.30    7.00
  -1  32   1   31.00    8.90
  -1  32   1   18.40    6.50
   1  32  -1   17.00    8.50
   1  32  -1   12.50    5.50
   0 -32  -1   60.69   12.40
   0 -32   1   56.59   12.10
   0 -32  -1   65.59   22.20
   0 -32   1   45.50   12.70
   0  32  -1   61.89   10.60
   0  32  -1   70.09   13.80
   0  32   1   50.99   12.40
   0  32   1   42.50   12.60
  -1 -32  -1   32.70   10.40
  -1 -32  -1   25.50    8.00
   1 -32   1   27.90    9.80
   1 -32   1   36.50    9.80
  -1  32  -1   33.70    8.40
  -1  32  -1   36.80    9.60
   1  32   1   45.30   11.70
  -2 -32  -1   31.90    8.80
   2 -32   1   65.49   15.00
  -2 -32  -1   43.00   11.80
   2 -32   1   44.70   11.00
  -2  32  -1   31.40    9.20
   2  32   1   36.00   10.50
  -2  32  -1   27.10    8.00
   3 -32   1   -0.20    5.70
  -3 -32  -1    4.70    5.00
  -3 -32  -1    6.50    6.20
   3 -32   1    5.10    6.00
  -3  32  -1    7.20    5.20
   3  32   1    8.40    6.20
  -4 -32  -1   46.60    9.70
   4 -32   1   58.49   13.40
  -4 -32  -1   37.80   12.20
  -4  32  -1   33.30    9.20
   4  32   1   47.60   12.50
  -5 -32  -1    1.00    5.70
  -4 -33   1   50.89   13.60
  -4  33   1   35.90    9.70
  -3 -33   1   10.70    7.30
  -3 -33   1   -1.80    3.90
   3 -33  -1    6.60    5.90
   3  33  -1    5.30    6.30
  -3  33   1    5.80    4.70
  -3  33   1    1.50    5.30
  -2 -33   1   84.79   17.00
  -2 -33   1   67.79   12.60
   2 -33  -1   64.29   13.40
  -2  33   1   58.59   11.50
  -2  33   1   84.09   15.20
   2  33  -1   58.99   13.50
  -1 -33   1   72.59   16.20
  -1 -33   1   73.69   13.20
   1 -33  -1   75.89   13.70
  -1  33   1   66.99   11.40
   1  33  -1   58.99   11.00
   1  33  -1   44.20   11.70
  -1  33   1   74.59   14.40
   0 -33   1   64.39   16.50
   0 -33  -1  119.89   17.30
   0 -33   1  101.19   16.50
   0  33  -1  134.79   16.50
   0  33   1  102.69   17.50
   0  33  -1   87.19   16.40
   1 -33   1   28.40   10.70
  -1 -33  -1    9.90    6.10
   1 -33   1   29.70    8.90
  -1  33  -1   10.60    5.90
   1  33   1   27.10   10.10
  -1  33  -1   35.60    9.40
   2 -33   1   79.19   16.20
  -2 -33  -1   94.69   18.20
  -2 -33  -1   93.49   15.00
   2 -33   1   89.09   16.10
  -2  33  -1   75.39   13.90
   2  33   1   57.99   14.20
  -2  33  -1   65.99   12.30
  -3 -33  -1   24.60    7.70
  -3 -33  -1    8.90    6.70
   3 -33   1   19.90    8.30
   3  33   1    8.10    7.20
  -3  33  -1   16.10    7.10
  -4 -33  -1   51.19   13.30
  -4 -33  -1   44.80    9.80
  -4  33  -1   35.70    9.80
  -5 -33  -1   -5.40    4.70
  -4 -34   1    9.00    8.50
  -4  34   1    7.80    5.40
  -3 -34   1  137.89   23.20
  -3  34   1  120.19   17.10
   2 -34  -1    5.70    5.90
  -2 -34   1   -3.10    3.70
  -2 -34   1   -3.50    5.40
  -2  34   1    3.20    4.60
   2  34  -1   -4.80    5.80
  -2  34   1    3.30    5.40
  -1 -34   1   25.00    7.80
   1 -34  -1   29.30    8.80
  -1 -34   1   15.10    9.80
   1  34  -1   41.10   11.00
  -1  34   1   23.40    9.20
   0 -34  -1   -1.70    4.20
   0 -34   1    4.70    5.90
   0 -34   1    7.90    5.10
   0  34   1    0.80    5.60
   0  34  -1   -1.80    3.70
   0  34  -1    1.50    5.70
  -1 -34  -1  101.59   17.70
   1 -34   1  127.69   22.40
   1 -34   1  122.99   19.40
  -1  34  -1  122.29   17.00
   1  34   1  135.79   21.70
  -1  34  -1  153.68   21.10
  -2 -34  -1   16.00    6.80
   2 -34   1   10.30    7.00
  -2  34  -1   16.10    7.60
  -2  34  -1    9.90    5.90
   2  34   1   13.30    7.50
  -3 -34  -1   10.70    5.50
  -3 -34  -1    2.50    6.30
  -3  34  -1    7.80    5.90
  -4 -34  -1    5.00    6.90
  -4 -34  -1    0.40    4.20
  -3 -35   1    8.50    7.80
  -3  35   1   11.60    5.80
  -2 -35   1   41.30    9.90
  -2 -35   1   64.89   16.60
  -2  35   1   39.70   10.90
  -2  35   1   62.49   11.30
  -1 -35   1   -4.20    6.20
   1 -35  -1   -2.90    4.20
  -1 -35   1    4.20    4.70
  -1  35   1    3.20    5.30
   1  35  -1   20.60    8.70
   0 -35   1   57.39   14.50
   0 -35  -1   39.70   10.60
   0 -35   1   47.30   11.10
   0  35  -1   32.80    8.80
   0  35   1   30.80   10.30
   0  35  -1   59.29   13.40
   1 -35   1   12.60    6.60
  -1 -35  -1    4.60    4.90
  -1  35  -1   -6.60    3.80
  -1  35  -1   -0.50    5.30
  -2 -35  -1   14.00    6.30
  -2  35  -1   19.90    6.80
  -3 -35  -1   15.30    6.40
  -2 -36   1   59.29   16.70
  -2 -36   1   26.50   12.00
  -2  36   1   44.00   13.30
  -1 -36   1   -3.40    5.30
  -1 -36   1    7.50    5.70
  -1  36  -1   30.50    8.10
  -1  36  -1   19.40    8.00
 -13   0   2    2.60    5.10
  12   0  -2   26.10   10.60
 -12   0   2   40.80   10.20
 -12   0   2   67.89   12.80
 -11   0   2    7.20    5.30
  11   0  -2   -6.40    4.70
 -11   0   2    5.90    4.80
  10   0  -2  199.88   26.30
 -10   0   2  258.27   23.00
 -10   0   2  178.18   23.40
   9   0  -2   -2.70    1.60
   9   0  -2    4.40    4.40
   9   0  -2   -0.60    3.40
  -9   0   2   -1.40    3.00
  -9   0   2   -3.60    2.50
   8   0  -2   72.89    9.60
   8   0  -2   77.39   13.20
   8   0  -2   90.39   12.70
  -8   0   2   90.39   12.30
  -8   0   2   82.09   11.80
  -7   0   2    1.00    2.70
   7   0  -2   -1.20    1.70
  -7   0   2   -0.40    2.70
   7   0  -2    2.20    3.40
   7   0  -2   -1.20    2.40
   6   0  -2  650.43   50.09
  -6   0   2  618.14   48.60
   6   0  -2  578.44   47.50
  -6   0   2  602.64   48.70
   6   0  -2  564.04   48.50
   5   0  -2    5.40    3.30
  -5   0   2   -2.60    1.50
  -5   0   2   -1.40    1.60
   5   0  -2    0.80    1.80
   5   0  -2   -0.70    1.40
  -4   0   2  211.88   18.50
  -4   0   2  201.68   18.10
  -4   0   2  224.28   17.30
   4   0  -2  209.78   17.90
   4   0  -2  228.58   19.20
   4   0  -2  201.48   17.80
   3   0  -2    1.00    1.50
  -3   0   2   -2.80    1.20
   3   0  -2   -1.30    0.90
   3   0  -2    4.90    2.50
   3   0  -2    0.50    1.40
  -3   0   2    2.40    0.90
  -3   0   2    0.70    1.30
  -2   0   2 8493.05  607.34
   2   0  -2 7689.13  607.24
   2   0  -2 8882.21  606.54
   2   0  -2 8492.65  612.94
  -2   0   2 8513.65  606.64
  -2   0   2 7839.02  609.24
   2   0  -2 7557.54  609.24
   2   0  -2 8297.07  607.14
  -2   0   2 7464.05  609.44
  -2   0   2 7081.69  606.84
   1   0  -2    2.00    1.80
  -1   0   2    2.20    1.40
  -1   0   2    0.30    0.70
   1   0  -2    0.50    1.10
   1   0  -2   -0.40    1.20
   1   0  -2    0.60    0.70
  -1   0   2    1.00    1.30
  -1   0   2    1.90    1.00
  -1   0   2   -2.50    1.50
   1   0  -2   -0.10    0.80
   0   0  -2 3843.82  279.27
   0   0   2 3837.92  279.37
   0   0   2 3416.76  279.27
   0   0   2 3709.13  279.67
   0   0  -2 3760.62  279.67
   0   0   2 3579.04  279.97
   0   0  -2 3828.02  279.67
   0   0  -2 3632.34  279.37
   0   0   2 3723.53  279.67
   0   0  -2 3621.74  279.77
  -1   0  -2   -0.60    1.10
  -1   0  -2    0.50    1.90
   1   0   2   -1.00    1.30
  -1   0  -2   -0.30    1.20
  -1   0  -2    2.70    1.60
   1   0   2    0.30    1.20
  -1   0  -2    0.10    0.60
   1   0   2   -1.90    1.50
  -1   0  -2   -1.00    1.00
  -1   0  -2    0.30    1.70
   2   0   2 2946.91  235.28
  -2   0  -2 3121.09  236.18
   2   0   2 3058.99  237.18
   2   0   2 2979.90  236.38
  -2   0  -2 3423.66  235.18
   2   0   2 3117.29  235.08
  -3   0  -2   -1.00    1.50
   3   0   2   -0.50    0.70
  -3   0  -2   -0.10    1.00
   3   0   2    0.40    0.80
   3   0   2    0.20    2.70
  -3   0  -2   -0.60    0.80
   3   0   2   -0.40    2.00
  -4   0  -2    2.40    1.00
   4   0   2    1.70    1.20
   4   0   2    4.50    3.80
  -4   0  -2   -1.10    1.80
   4   0   2    2.90    2.60
  -4   0  -2    1.00    1.50
   5   0   2    1.50    1.10
  -5   0  -2   -1.90    2.00
   5   0   2    3.10    3.40
   5   0   2   -0.30    2.10
  -5   0  -2    0.80    1.10
  -5   0  -2    1.10    1.70
   6   0   2  664.83   52.59
   6   0   2  642.14   48.40
  -6   0  -2  575.64   49.50
   6   0   2  630.44   53.39
  -6   0  -2  659.73   51.79
  -6   0  -2  612.34   48.30
   7   0   2    3.70    3.90
   7   0   2    5.50    3.90
  -7   0  -2   -0.50    1.90
  -7   0  -2   -1.60    2.80
   7   0   2    1.80    1.20
  -8   0  -2    3.80    3.80
   8   0   2    1.60    4.90
  -8   0  -2    2.90    2.80
   8   0   2    4.30    4.00
  -9   0  -2   -2.20    3.70
  -9   0  -2    0.90    2.50
   9   0   2   -8.70    4.10
   9   0   2    0.80    4.20
 -10   0  -2  271.47   28.50
  10   0   2  246.58   32.00
  10   0   2  358.36   36.90
  11   0   2    0.90    5.30
 -11   0  -2   -0.80    5.50
  11   0   2    7.30    7.40
  12   0   2    0.20    5.10
 -12   0  -2    0.00    5.50
 -13  -1   2   29.80    9.20
 -13   1   2   31.00    9.70
 -12  -1   2   25.00    8.20
 -12  -1   2   24.70    8.20
  12  -1  -2   23.50   10.40
 -12   1   2   20.60    7.30
  12   1  -2   24.90   10.20
 -12   1   2   45.30   10.40
 -11  -1   2   64.39   13.00
 -11  -1   2   80.59   13.70
  11  -1  -2   65.19   15.00
  11   1  -2   94.49   16.30
 -11   1   2   93.29   15.00
 -11   1   2   68.69   12.70
 -10  -1   2    5.00    4.60
  10  -1  -2    0.20    4.00
  10  -1  -2   -1.30    4.40
 -10  -1   2   -0.40    3.60
  10   1  -2   10.70    6.80
 -10   1   2    2.60    4.10
 -10   1   2   -0.80    3.40
  -9  -1   2   60.59   10.50
  -9  -1   2   78.89   12.30
   9  -1  -2   72.49   12.00
   9  -1  -2   51.59   11.00
   9  -1  -2   51.49    8.70
   9   1  -2   68.89   12.70
  -9   1   2   69.09   11.10
   9   1  -2   68.39   11.70
  -9   1   2   66.29   10.90
   9   1  -2   58.69    8.70
   8  -1  -2  115.09   16.00
  -8  -1   2  134.69   16.00
   8  -1  -2  123.99   12.30
  -8  -1   2  132.49   15.80
   8  -1  -2  139.09   18.10
  -8   1   2  112.39   15.30
   8   1  -2  120.89   13.50
   8   1  -2  139.69   16.90
   8   1  -2  144.09   18.00
  -8   1   2  141.99   16.30
  -7  -1   2  218.28   20.30
   7  -1  -2  215.18   20.70
  -7  -1   2  211.68   20.20
   7  -1  -2  210.78   18.70
   7  -1  -2  218.88   21.50
   7   1  -2  211.78   21.40
  -7   1   2  220.38   20.30
   7   1  -2  227.48   20.60
  -7   1   2  216.58   20.40
   7   1  -2  206.48   18.80
   6  -1  -2   96.19   12.80
   6  -1  -2   91.89   11.80
  -6  -1   2   91.79   11.80
   6  -1  -2  103.49   10.80
  -6  -1   2   91.19   11.50
   6   1  -2  108.99   12.10
   6   1  -2   96.79   12.80
  -6   1   2  103.39   11.90
   6   1  -2   97.89   10.90
  -6   1   2   81.19   10.80
   5  -1  -2  342.37   27.70
  -5  -1   2  245.48   25.80
   5  -1  -2  334.77   25.80
  -5  -1   2  308.77   26.50
   5  -1  -2  348.67   26.60
   5   1  -2  310.97   25.80
  -5   1   2  316.07   26.30
   5   1  -2  315.17   26.20
  -5   1   2  332.47   26.70
   5   1  -2  302.17   27.30
  -4  -1   2   81.79    6.90
   4  -1  -2   69.79    9.30
  -4  -1   2   82.99    9.20
  -4  -1   2   74.09    8.60
   4  -1  -2   75.39    7.50
   4  -1  -2   76.19    8.30
  -4   1   2   76.69    9.00
   4   1  -2   77.39    9.70
  -4   1   2   81.79    7.90
   4   1  -2   72.39    7.60
  -4   1   2   74.59    7.00
   4   1  -2   66.09    8.10
  -3  -1   2 1044.90   84.69
   3  -1  -2 1171.88   85.69
  -3  -1   2 1149.08   85.19
  -3  -1   2  952.00   83.69
   3  -1  -2 1098.09   84.19
   3  -1  -2 1084.79   84.49
   3   1  -2 1077.19   84.09
   3   1  -2 1112.79   85.49
  -3   1   2 1234.28   85.29
  -3   1   2 1077.19   85.69
  -3   1   2 1216.08   84.09
   3   1  -2 1112.09   84.79
  -3   1   2 1075.19   84.49
  -2  -1   2   16.60    2.90
   2  -1  -2   17.10    2.40
  -2  -1   2   23.40    3.70
   2  -1  -2   19.50    3.30
  -2  -1   2   17.60    3.20
   2  -1  -2   27.00    4.40
   2  -1  -2   16.70    3.50
   2  -1  -2   15.60    2.50
  -2  -1   2   19.90    1.80
   2   1  -2   23.20    4.60
  -2   1   2   21.20    2.50
   2   1  -2   15.40    2.90
  -2   1   2   16.30    3.10
   2   1  -2   19.50    3.00
  -2   1   2   18.10    3.30
  -2   1   2   19.30    2.70
   2   1  -2   22.50    3.50
   2   1  -2   16.90    3.40
  -2   1   2   11.90    3.50
   2   1  -2   20.20    1.90
   1  -1  -2 1820.22  132.49
  -1  -1   2 1791.62  133.09
   1  -1  -2 1717.53  133.69
   1  -1  -2 1823.42  133.39
  -1  -1   2 1763.12  133.49
  -1  -1   2 1703.73  133.89
   1  -1  -2 1704.43  132.69
   1  -1  -2 1610.44  132.99
   1   1  -2 1735.83  133.89
  -1   1   2 1690.73  132.59
   1   1  -2 1790.92  132.99
   1   1  -2 1843.92  133.39
   1   1  -2 1741.73  132.39
  -1   1   2 1787.12  132.69
   1   1  -2 1673.03  132.59
  -1   1   2 1821.42  133.89
  -1   1   2 1803.42  133.39
   0  -1   2 1081.99   80.29
   0  -1  -2 1000.20   79.79
   0  -1  -2 1132.99   80.39
   0  -1   2 1017.80   80.19
   0  -1  -2 1004.60   80.49
   0  -1   2 1053.59   80.29
   0  -1  -2 1108.89   79.89
   0  -1  -2 1048.40   80.49
   0  -1   2 1094.79   80.49
   0  -1  -2 1108.89   79.79
   0   1   2 1037.20   80.39
   0   1   2 1027.80   79.79
   0   1  -2 1044.10   80.19
   0   1   2 1066.59   80.79
   0   1  -2  977.20   80.19
   0   1  -2 1014.40   80.19
   0   1  -2  988.80   80.29
   0   1  -2 1065.19   80.19
  -1  -1  -2 1808.52  127.59
   1  -1   2 1632.14  128.59
   1  -1   2 1631.84  129.09
  -1  -1  -2 1637.64  128.09
  -1  -1  -2 1671.43  128.79
   1  -1   2 1683.83  128.29
  -1  -1  -2 1740.33  128.39
  -1  -1  -2 1715.33  129.29
  -1  -1  -2 1652.03  127.99
  -1   1  -2 1674.13  128.19
   1   1   2 1813.52  128.89
   1   1   2 1666.93  128.89
  -1   1  -2 1699.73  128.69
  -1   1  -2 1718.73  127.89
   1   1   2 1585.44  129.19
  -1   1  -2 1710.23  128.49
  -1   1  -2 1639.54  128.99
  -1   1  -2 1683.13  129.09
  -2  -1  -2   44.70    5.30
   2  -1   2   34.80    5.10
   2  -1   2   32.20    3.80
   2  -1   2   32.20    3.80
   2  -1   2   41.20    6.30
  -2  -1  -2   40.70    4.10
  -2  -1  -2   34.50    3.30
   2   1   2   33.50    3.30
   2   1   2   23.90    5.30
  -2   1  -2   35.40    3.30
  -2   1  -2   36.70    5.40
   2   1   2   43.40    5.70
   2   1   2   35.20    4.10
  -2   1  -2   32.00    4.70
  -2   1  -2   41.70    4.20
   3  -1   2  926.91   69.49
   3  -1   2  905.01   68.39
   3  -1   2  880.91   66.79
  -3  -1  -2  974.70   66.79
   3  -1   2  793.42   66.39
  -3  -1  -2  943.01   68.29
   3   1   2  878.21   69.29
  -3   1  -2  864.21   68.09
  -3   1  -2  838.22   66.19
   3   1   2  868.71   68.49
  -3   1  -2  851.31   66.89
   3   1   2  809.02   66.49
  -4  -1  -2   91.89    7.50
   4  -1   2   72.79   11.40
   4  -1   2   90.49    7.10
   4  -1   2   94.99   11.30
  -4  -1  -2   62.39    7.90
  -4  -1  -2   86.79   10.30
   4   1   2   68.19    7.30
  -4   1  -2   86.19    6.90
   4   1   2   96.39   11.20
  -4   1  -2   73.29   10.10
  -4   1  -2  101.89    8.20
   4   1   2   75.89   11.10
   5  -1   2  511.95   43.80
  -5  -1  -2  508.45   40.90
   5  -1   2  569.04   40.50
   5  -1   2  583.44   45.50
  -5  -1  -2  540.35   41.70
   5   1   2  570.44   44.40
   5   1   2  504.65   44.70
  -5   1  -2  564.84   43.60
  -5   1  -2  500.25   40.40
  -5   1  -2  481.55   41.60
   5   1   2  514.35   41.10
  -6  -1  -2   37.60    7.00
  -6  -1  -2   32.20    5.40
  -6  -1  -2   29.40    4.20
   6  -1   2   35.40    8.20
   6  -1   2   31.90    7.30
   6  -1   2   27.00    3.90
   6  -1   2   31.00    3.50
  -6   1  -2   27.00    6.40
   6   1   2   22.90    7.00
   6   1   2   28.80    4.20
  -6   1  -2   28.10    5.10
   6   1   2   28.60    7.10
   7  -1   2  182.08   21.90
   7  -1   2  158.68   13.80
   7  -1   2  149.49   19.60
  -7  -1  -2  136.09   14.90
  -7  -1  -2  224.78   18.60
  -7   1  -2  131.19   18.00
  -7   1  -2  160.58   15.50
   7   1   2  184.58   14.20
   7   1   2  168.08   21.60
   7   1   2  200.28   21.90
   8  -1   2  390.96   34.70
   8  -1   2  329.57   32.30
  -8  -1  -2  320.37   28.90
  -8  -1  -2  372.76   32.00
   8   1   2  325.97   33.30
  -8   1  -2  333.17   29.20
   8   1   2  340.17   32.50
  -8   1  -2  331.37   31.20
   9  -1   2   89.29   15.50
  -9  -1  -2   85.39   13.50
  -9  -1  -2   68.19   10.40
   9  -1   2   86.89   16.10
   9   1   2   65.79   14.00
   9   1   2   85.79   14.70
  -9   1  -2   66.59   12.30
  -9   1  -2   76.49   10.70
  10  -1   2   27.60   10.30
 -10  -1  -2   28.10    8.60
  10  -1   2   24.20    8.90
 -10   1  -2   20.20    7.50
 -10   1  -2   31.50    7.00
  10   1   2   23.20    9.70
  10   1   2   37.30   11.00
  11  -1   2   41.60   11.40
  11  -1   2   33.90   12.10
 -11  -1  -2   19.80    8.20
  11   1   2   31.60   10.80
 -11   1  -2   32.20   10.20
  11   1   2   46.50   12.40
  12  -1   2    2.90    7.90
 -12  -1  -2    1.90    5.50
  12  -1   2    8.40    7.00
 -12   1  -2    5.20    6.30
  12   1   2    3.00    5.70
 -13  -2   2   20.70    7.80
 -13   2   2   32.10    9.20
 -12  -2   2   22.60    8.10
  12  -2  -2    9.30    7.60
 -12   2   2   18.20    7.60
  12   2  -2   18.20    8.50
 -12   2   2   10.50    5.90
 -11  -2   2   79.39   14.10
 -11  -2   2   89.59   14.60
  11  -2  -2   94.29   17.40
 -11   2   2   95.09   14.80
 -11   2   2   96.29   15.10
  11   2  -2   73.59   15.30
 -10  -2   2  110.29   16.40
  10  -2  -2   92.79   16.60
 -10  -2   2   93.19   14.80
  10  -2  -2  103.19   16.20
  10   2  -2  100.79   17.20
 -10   2   2   96.99   14.80
 -10   2   2  107.19   15.50
   9  -2  -2  263.27   24.80
   9  -2  -2  239.08   27.80
  -9  -2   2  205.88   25.10
  -9  -2   2  243.28   23.40
   9   2  -2  213.58   26.50
   9   2  -2  201.68   20.90
  -9   2   2  268.87   23.90
  -9   2   2  255.77   23.60
   9   2  -2  265.27   24.10
   8  -2  -2    7.60    4.50
   8  -2  -2   11.40    3.30
   8  -2  -2   17.30    6.60
  -8  -2   2   10.50    4.70
  -8  -2   2   10.70    4.70
   8   2  -2    8.80    5.00
   8   2  -2    1.90    3.80
   8   2  -2    7.00    3.10
  -8   2   2    9.30    4.40
  -8   2   2    8.40    4.40
   7  -2  -2   68.09    8.50
   7  -2  -2   64.79   10.30
  -7  -2   2   71.89   10.30
  -7  -2   2   90.39   11.20
   7  -2  -2   66.39   11.10
   7   2  -2   73.89   11.60
  -7   2   2   67.59    9.90
   7   2  -2   67.09    8.90
   7   2  -2   70.39   10.20
  -7   2   2   61.09    9.50
  -6  -2   2  487.15   41.50
   6  -2  -2  507.85   41.90
  -6  -2   2  559.14   42.10
   6  -2  -2  493.15   40.40
   6  -2  -2  487.45   42.70
   6   2  -2  512.35   41.50
  -6   2   2  530.75   41.90
   6   2  -2  513.45   42.70
  -6   2   2  487.05   41.40
   6   2  -2  494.75   40.70
   5  -2  -2 1540.15  111.39
  -5  -2   2 1425.96  111.49
   5  -2  -2 1370.46  112.19
   5  -2  -2 1477.25  110.69
  -5  -2   2 1431.36  110.69
   5   2  -2 1468.25  112.49
   5   2  -2 1416.06  111.09
  -5   2   2 1431.66  111.19
   5   2  -2 1396.76  110.79
  -5   2   2 1454.25  111.59
  -4  -2   2  234.68   21.00
  -4  -2   2  240.98   19.70
   4  -2  -2  263.17   20.50
   4  -2  -2  254.87   21.80
  -4  -2   2  213.88   20.80
   4   2  -2  301.27   22.10
   4   2  -2  248.98   20.40
  -4   2   2  232.08   20.50
   4   2  -2  238.38   20.60
  -4   2   2  268.27   21.20
  -4   2   2  252.37   21.60
  -3  -2   2    5.70    2.40
   3  -2  -2    2.40    1.50
   3  -2  -2    0.60    1.80
  -3  -2   2    0.00    0.60
   3  -2  -2   -1.30    0.90
   3  -2  -2   -2.80    1.60
  -3  -2   2   -1.30    1.20
   3   2  -2    0.80    1.80
  -3   2   2   -0.40    1.90
   3   2  -2   -0.70    1.10
  -3   2   2    0.40    1.20
  -3   2   2    0.70    1.60
  -3   2   2    0.20    0.90
   3   2  -2    2.50    1.60
   2  -2  -2  633.54   52.09
  -2  -2   2  675.83   53.09
   2  -2  -2  681.33   53.29
   2  -2  -2  674.33   51.99
  -2  -2   2  659.23   52.59
   2  -2  -2  714.03   53.19
  -2  -2   2  679.23   52.79
   2  -2  -2  700.03   52.69
   2   2  -2  686.23   53.69
  -2   2   2  672.33   52.09
   2   2  -2  666.33   52.79
   2   2  -2  621.84   52.49
  -2   2   2  708.63   52.99
  -2   2   2  645.14   51.99
   2   2  -2  738.33   52.89
  -2   2   2  738.43   52.89
  -2   2   2  669.83   53.39
   2   2  -2  741.63   53.09
  -1  -2   2  177.28   14.90
   1  -2  -2  193.38   15.20
   1  -2  -2  155.88   15.20
   1  -2  -2  177.78   14.60
  -1  -2   2  185.18   15.30
   1  -2  -2  179.58   14.40
  -1  -2   2  179.28   14.20
   1  -2  -2  188.48   13.90
   1   2  -2  171.28   14.70
   1   2  -2  174.98   15.00
  -1   2   2  188.28   14.80
   1   2  -2  201.98   15.80
   1   2  -2  167.88   14.70
   1   2  -2  171.78   14.00
  -1   2   2  166.78   15.40
   1   2  -2  178.68   14.70
  -1   2   2  215.18   15.20
  -1   2   2  180.38   13.90
  -1   2   2  193.28   14.50
   0  -2   2    1.30    1.40
   0  -2  -2    5.60    2.40
   0  -2  -2    2.40    0.90
   0  -2   2    4.50    2.10
   0  -2   2    6.00    2.20
   0  -2   2    2.90    1.70
   0  -2   2    3.70    1.70
   0  -2  -2    3.60    1.10
   0  -2  -2    5.60    1.60
   0  -2  -2    4.70    1.80
   0   2   2    2.80    1.30
   0   2   2    3.30    1.90
   0   2  -2    2.40    1.80
   0   2  -2    2.20    1.50
   0   2  -2    3.50    1.50
   0   2  -2    2.70    1.70
   0   2   2    4.50    1.20
   0   2   2    2.90    2.30
   0   2  -2    3.80    1.60
   1  -2   2  450.25   36.00
  -1  -2  -2  452.85   35.80
  -1  -2  -2  446.46   36.20
   1  -2   2  459.75   35.40
  -1  -2  -2  420.96   35.10
  -1  -2  -2  429.96   35.10
   1  -2   2  475.05   35.20
   1  -2   2  468.05   36.30
  -1  -2  -2  440.86   34.50
  -1   2  -2  455.85   35.30
  -1   2  -2  450.15   35.80
  -1   2  -2  470.15   34.90
  -1   2  -2  422.06   36.00
   1   2   2  451.45   36.00
   1   2   2  487.25   35.30
  -1   2  -2  454.95   35.10
   2  -2   2  470.15   39.80
   2  -2   2  491.95   38.30
  -2  -2  -2  447.86   38.20
   2  -2   2  470.65   38.90
  -2  -2  -2  538.25   39.00
   2  -2   2  466.35   37.80
  -2  -2  -2  572.04   37.70
  -2   2  -2  514.45   37.70
   2   2   2  439.96   39.80
   2   2   2  509.25   38.40
   2   2   2  478.25   39.40
  -2   2  -2  444.46   38.80
   2   2   2  501.85   37.60
  -2   2  -2  537.75   38.30
  -2   2  -2  451.75   38.70
  -3  -2  -2  950.80   73.79
   3  -2   2  960.80   74.99
  -3  -2  -2 1039.70   72.29
   3  -2   2  864.51   73.69
  -3  -2  -2  919.31   72.49
   3   2   2  839.02   73.89
  -3   2  -2  928.81   72.69
   3   2   2  978.20   75.09
   3   2   2  918.61   72.09
  -3   2  -2 1035.60   73.99
   3   2   2  976.20   72.69
  -4  -2  -2  139.59   12.80
  -4  -2  -2  148.49   14.50
   4  -2   2  165.88   16.10
   4  -2   2  143.79   14.70
  -4  -2  -2  142.09   12.80
   4   2   2  173.68   13.20
  -4   2  -2  154.48   13.30
   4   2   2  163.88   12.80
   4   2   2  149.79   15.10
  -4   2  -2  152.18   14.70
   4   2   2  173.68   16.50
  -5  -2  -2   57.59    6.30
  -5  -2  -2   47.70    7.80
   5  -2   2   42.80    7.80
  -5  -2  -2   44.40    5.80
   5  -2   2   35.40    7.90
  -5   2  -2   49.20    6.50
  -5   2  -2   69.79    9.30
   5   2   2   41.00    5.60
   5   2   2   39.30    8.60
   5   2   2   49.90    8.40
   6  -2   2  788.62   66.59
  -6  -2  -2  893.31   66.39
   6  -2   2  760.42   67.59
   6   2   2  833.22   63.59
   6   2   2  854.51   67.19
   6   2   2  807.92   67.79
  -6   2  -2  938.01   66.59
  -6   2  -2  707.33   63.99
  -7  -2  -2  434.26   39.90
  -7  -2  -2  488.65   38.00
   7  -2   2  461.45   42.00
   7  -2   2  463.95   40.90
   7   2   2  474.25   41.20
   7   2   2  438.36   36.90
  -7   2  -2  410.36   39.50
  -7   2  -2  522.55   38.60
   7   2   2  507.45   42.40
   8  -2   2   99.69   16.90
  -8  -2  -2   93.69   14.40
  -8  -2  -2  114.19   12.80
   8  -2   2  118.29   16.80
  -8   2  -2  112.39   13.30
   8   2   2  117.89   17.30
  -8   2  -2   89.79   14.30
   8   2   2  117.29   17.80
  -9  -2  -2   45.00    8.00
   9  -2   2   63.59   12.50
  -9  -2  -2   43.40    9.90
   9  -2   2   50.09   12.70
   9   2   2   45.60   11.60
  -9   2  -2   52.79    8.70
   9   2   2   54.39   12.10
  -9   2  -2   36.20    9.60
  10  -2   2   34.10   11.00
 -10  -2  -2   69.29   13.00
  10  -2   2   62.29   13.40
  10   2   2   38.80   12.20
  10   2   2   59.19   13.00
 -10   2  -2   42.50   10.50
 -10   2  -2   44.50    8.60
  11  -2   2   44.00   13.10
  11  -2   2   26.10    9.30
 -11  -2  -2   25.90    8.80
  11   2   2   27.90   10.90
 -11   2  -2   23.50    8.70
  11   2   2   17.70    8.80
  12  -2   2   17.40    9.40
 -12  -2  -2    0.10    4.70
  12  -2   2   15.20    8.00
  12   2   2   -5.20    6.20
 -12   2  -2    7.80    6.80
 -13  -3   2    4.60    5.40
 -13   3   2   -0.20    4.20
  12  -3  -2  108.09   20.10
 -12  -3   2  152.88   20.60
 -12   3   2  124.89   18.40
 -12   3   2  130.89   19.00
  12   3  -2   96.19   19.10
 -11  -3   2   14.20    6.80
 -11  -3   2    9.40    5.60
  11  -3  -2    3.00    5.70
 -11   3   2    3.20    4.30
 -11   3   2   14.10    6.30
  11   3  -2    4.00    6.40
 -10  -3   2    3.90    4.60
  10  -3  -2   18.90    7.60
 -10  -3   2   14.70    6.80
  10  -3  -2    5.30    5.70
  10   3  -2   16.80    8.40
 -10   3   2    8.20    4.60
 -10   3   2   11.00    6.00
  -9  -3   2   26.80    7.40
  -9  -3   2   12.10    5.20
   9  -3  -2   10.00    6.40
   9  -3  -2   14.50    6.40
   9   3  -2   12.20    4.10
  -9   3   2   13.90    5.80
  -9   3   2    6.40    4.20
   9   3  -2   14.00    5.50
   9   3  -2   11.60    5.90
   8  -3  -2  499.05   45.80
   8  -3  -2  484.35   42.00
  -8  -3   2  563.34   44.80
   8  -3  -2  571.44   45.90
  -8  -3   2  561.24   45.30
   8   3  -2  571.04   45.00
  -8   3   2  516.85   44.30
   8   3  -2  497.15   45.60
  -8   3   2  534.85   44.50
   8   3  -2  505.35   42.80
   7  -3  -2  135.39   12.30
  -7  -3   2  117.99   14.80
   7  -3  -2  151.68   16.90
   7  -3  -2  135.79   17.10
  -7  -3   2  119.49   15.40
  -7   3   2  138.69   15.40
  -7   3   2  120.09   14.80
   7   3  -2  122.79   12.60
   7   3  -2  150.28   17.60
   7   3  -2  130.79   15.30
   6  -3  -2   21.90    4.20
  -6  -3   2   27.90    5.80
   6  -3  -2   23.00    6.00
  -6  -3   2   37.80    6.80
   6  -3  -2   22.70    5.40
   6   3  -2   22.10    5.90
  -6   3   2   29.90    5.70
  -6   3   2   21.00    4.90
   6   3  -2   30.50    5.10
   6   3  -2   16.80    4.70
   5  -3  -2    6.90    2.70
  -5  -3   2    9.20    3.20
   5  -3  -2    8.30    3.80
   5  -3  -2    4.70    2.30
  -5  -3   2   10.50    3.30
  -5  -3   2    3.30    1.70
   5   3  -2    6.50    3.30
  -5   3   2    3.70    2.30
  -5   3   2    8.50    3.00
   5   3  -2    8.80    3.10
   5   3  -2    6.20    2.60
  -4  -3   2 2076.39  161.88
  -4  -3   2 2075.89  160.38
  -4  -3   2 2180.28  162.08
   4  -3  -2 2113.19  162.58
   4  -3  -2 2197.28  161.38
   4   3  -2 1977.30  161.38
   4   3  -2 2050.79  160.98
  -4   3   2 2078.59  162.28
  -4   3   2 2167.88  161.28
   4   3  -2 2200.58  162.38
  -4   3   2 2175.48  161.88
  -3  -3   2   27.60    2.80
  -3  -3   2   19.50    4.10
   3  -3  -2   39.20    5.40
   3  -3  -2   20.20    4.50
  -3  -3   2   36.40    5.00
   3  -3  -2   28.50    3.90
   3  -3  -2   31.70    3.90
   3   3  -2   36.00    4.90
  -3   3   2   25.60    3.70
  -3   3   2   31.70    5.30
   3   3  -2   23.80    4.40
  -3   3   2   27.10    3.60
  -3   3   2   28.20    4.40
   2  -3  -2    2.40    1.00
   2  -3  -2    1.40    1.20
   2  -3  -2    5.20    2.10
  -2  -3   2    3.60    1.80
  -2  -3   2    4.40    2.00
   2  -3  -2    4.20    2.10
  -2  -3   2    1.00    1.50
  -2   3   2    1.50    1.40
  -2   3   2    2.40    1.20
   2   3  -2    0.60    1.50
   2   3  -2    2.80    1.80
   2   3  -2   -1.10    1.20
   2   3  -2    3.00    1.80
  -2   3   2    4.30    2.00
  -2   3   2    2.10    2.30
  -2   3   2    2.80    1.10
  -1  -3   2  935.81   80.49
   1  -3  -2 1113.69   81.39
   1  -3  -2  935.91   81.09
  -1  -3   2 1062.19   81.49
  -1  -3   2 1019.00   80.89
  -1  -3   2  993.00   81.09
   1  -3  -2 1021.00   80.69
  -1  -3   2 1040.10   80.19
   1  -3  -2 1091.29   80.69
   1   3  -2 1061.59   80.09
   1   3  -2 1235.78   80.79
   1   3  -2 1064.59   81.09
   1   3  -2 1081.49   81.39
  -1   3   2 1182.88   81.39
  -1   3   2 1102.49   81.59
   1   3  -2 1014.90   80.89
   0  -3  -2 4413.26  323.47
   0  -3   2 4297.37  324.07
   0  -3  -2 4040.40  322.87
   0  -3   2 4265.27  323.47
   0  -3   2 4493.75  323.57
   0  -3  -2 4129.89  324.17
   0  -3   2 4398.16  324.27
   0   3   2 4365.76  324.57
   0   3  -2 4241.18  323.27
   0   3   2 4316.57  323.47
   0   3  -2 4361.86  323.97
   0   3   2 4293.37  323.87
   0   3  -2 4177.98  323.97
   0   3  -2 4035.90  323.27
   0   3  -2 4450.45  323.37
   0   3   2 4079.99  322.97
   0   3  -2 4422.86  324.17
  -1  -3  -2  279.47   22.90
  -1  -3  -2  280.47   21.70
   1  -3   2  280.47   22.70
  -1  -3  -2  277.47   23.30
  -1  -3  -2  267.77   22.70
  -1  -3  -2  347.57   22.90
   1  -3   2  293.97   22.50
   1  -3   2  292.47   23.60
  -1  -3  -2  271.57   23.80
   1   3   2  308.67   23.70
   1   3   2  301.47   22.90
  -1   3  -2  282.97   22.60
  -1   3  -2  262.27   22.90
  -1   3  -2  303.07   22.60
  -1   3  -2  280.17   22.20
  -1   3  -2  288.37   22.70
   1   3   2  270.27   21.90
  -1   3  -2  267.47   23.70
   2  -3   2  212.68   19.10
  -2  -3  -2  234.98   16.70
   2  -3   2  197.58   18.00
  -2  -3  -2  211.48   18.10
  -2   3  -2  221.68   17.60
   2   3   2  204.98   18.70
  -2   3  -2  221.68   18.30
   2   3   2  209.78   17.70
   2   3   2  238.28   19.70
  -2   3  -2  215.38   16.80
  -2   3  -2  234.38   17.00
   2   3   2  209.68   16.70
  -2   3  -2  202.98   18.00
  -3  -3  -2   31.60    4.30
  -3  -3  -2   33.80    3.50
  -3  -3  -2   27.60    4.90
   3  -3   2   33.20    5.40
   3  -3   2   31.00    6.30
   3   3   2   33.00    4.40
  -3   3  -2   29.40    4.20
   3   3   2   26.70    3.20
  -3   3  -2   32.50    5.40
   3   3   2   40.50    6.90
   3   3   2   37.60    6.10
  -4  -3  -2 1574.24  122.59
   4  -3   2 1669.23  124.29
  -4  -3  -2 1572.04  120.79
   4  -3   2 1542.15  122.69
   4   3   2 1810.42  120.69
  -4   3  -2 1549.94  121.39
  -4   3  -2 1532.55  122.59
   4   3   2 1477.95  121.19
   4   3   2 1513.95  123.09
   4   3   2 1609.24  124.19
  -5  -3  -2    4.20    2.90
   5  -3   2    4.70    3.70
   5  -3   2   10.60    4.00
  -5  -3  -2    6.30    2.10
   5   3   2    6.00    4.10
  -5   3  -2    5.50    3.20
  -5   3  -2    6.90    2.60
   5   3   2    6.10    2.30
   5   3   2    4.60    3.30
  -6  -3  -2   59.39    7.70
   6  -3   2   60.49   10.50
   6  -3   2   55.99   11.00
  -6  -3  -2   70.89   10.80
  -6   3  -2   70.69    8.80
   6   3   2   85.49   13.10
   6   3   2   90.29    7.80
   6   3   2   55.59   10.70
  -6   3  -2   59.79    9.60
  -7  -3  -2    8.90    4.90
   7  -3   2   16.40    5.90
   7  -3   2   17.40    7.50
  -7  -3  -2   13.90    3.80
   7   3   2   15.00    5.90
   7   3   2   15.60    3.60
   7   3   2   13.20    6.60
  -7   3  -2   20.50    6.20
  -7   3  -2   13.00    4.10
   8  -3   2  421.36   36.60
   8  -3   2  434.76   38.10
  -8  -3  -2  370.56   35.10
  -8  -3  -2  378.16   32.40
   8   3   2  350.96   35.80
   8   3   2  432.16   37.90
  -8   3  -2  364.26   33.00
  -8   3  -2  390.96   35.20
  -9  -3  -2   54.29   11.30
  -9  -3  -2   65.19   10.20
   9  -3   2   47.80   11.50
   9  -3   2   58.49   13.90
  -9   3  -2   47.10    8.90
  -9   3  -2   46.90   10.50
   9   3   2   60.99   12.90
   9   3   2   68.39   13.40
  10  -3   2    9.30    6.90
 -10  -3  -2    1.00    5.30
  10  -3   2    3.00    6.40
 -10   3  -2   -6.60    2.80
  10   3   2    7.40    7.10
  10   3   2    6.90    6.00
 -10   3  -2    3.90    4.00
 -11  -3  -2    1.90    5.20
  11  -3   2    6.10    6.40
  11  -3   2    4.80    7.50
  11   3   2    3.30    6.10
 -11   3  -2    0.60    4.70
  12  -3   2   64.59   15.50
 -12  -3  -2   46.70   11.70
  12  -3   2   69.49   16.80
 -12   3  -2   35.80   10.80
  12   3   2   40.80   12.70
 -13   4   2   59.49   12.90
 -13   4   2   80.29   15.00
  12  -4  -2    5.10    6.50
 -12  -4   2    5.40    5.00
 -12   4   2   15.60    6.80
 -12   4   2    5.60    5.10
  12   4  -2    8.30    7.60
 -11  -4   2   22.90    8.10
  11  -4  -2    6.70    7.10
 -11  -4   2   16.10    6.50
 -11   4   2   20.50    6.70
  11   4  -2   24.90    9.80
 -11   4   2   26.50    8.10
  10  -4  -2   74.99   14.10
 -10  -4   2   71.79   12.80
  10  -4  -2   67.99   13.00
 -10  -4   2   72.09   12.30
 -10   4   2   58.29   11.20
  10   4  -2   54.19   12.90
 -10   4   2   60.39   11.00
   9  -4  -2  359.06   33.50
  -9  -4   2  323.87   32.30
  -9  -4   2  351.96   32.10
   9  -4  -2  373.66   34.10
   9   4  -2  344.47   30.30
  -9   4   2  342.47   32.00
  -9   4   2  381.86   32.20
   9   4  -2  353.26   34.00
  -8  -4   2    5.40    4.10
  -8  -4   2   -1.60    3.00
   8  -4  -2   -0.10    3.70
   8  -4  -2    1.40    1.80
   8  -4  -2    0.50    3.50
   8   4  -2   -2.20    3.30
  -8   4   2    2.30    3.10
   8   4  -2    4.00    3.10
  -8   4   2    3.40    3.80
   8   4  -2   -0.90    3.20
   7  -4  -2   11.40    5.30
  -7  -4   2   11.30    4.50
  -7  -4   2    7.80    3.90
   7  -4  -2   13.30    5.00
   7  -4  -2   14.60    3.40
   7   4  -2   17.10    5.10
   7   4  -2   19.80    5.80
  -7   4   2    9.00    4.00
  -7   4   2    3.80    3.00
   7   4  -2    5.60    3.10
  -6  -4   2   56.99    8.70
   6  -4  -2   44.70    6.60
  -6  -4   2   55.09    8.80
   6  -4  -2   53.99    8.20
   6  -4  -2   61.39   10.00
   6   4  -2   55.99    8.20
   6   4  -2   42.50    7.00
  -6   4   2   59.49    8.50
  -6   4   2   60.59    8.20
   6   4  -2   46.70    8.90
  -5  -4   2  339.77   24.50
   5  -4  -2  266.37   23.30
  -5  -4   2  264.07   23.70
  -5  -4   2  249.38   22.10
   5  -4  -2  274.67   24.40
  -5   4   2  265.67   23.50
   5   4  -2  267.67   23.10
  -5   4   2  315.67   23.40
  -5   4   2  270.87   23.90
   5   4  -2  282.37   23.10
   5   4  -2  234.38   23.80
   4  -4  -2   27.50    5.60
  -4  -4   2   22.10    3.30
   4  -4  -2   24.80    4.30
  -4  -4   2   27.20    3.40
  -4  -4   2   25.80    4.90
  -4  -4   2   31.10    5.20
   4   4  -2   29.00    4.70
  -4   4   2   23.90    4.60
   4   4  -2   27.80    5.50
  -4   4   2   33.00    4.60
  -4   4   2   21.70    4.90
   3  -4  -2  541.45   41.10
  -3  -4   2  544.55   39.20
  -3  -4   2  533.65   40.90
  -3  -4   2  509.05   40.50
   3  -4  -2  554.94   40.00
  -3  -4   2  440.96   38.80
   3  -4  -2  492.45   39.60
   3   4  -2  570.44   40.60
   3   4  -2  475.45   40.50
  -3   4   2  490.55   40.90
  -3   4   2  507.85   39.60
  -3   4   2  497.75   40.40
   2  -4  -2  405.56   32.80
  -2  -4   2  390.86   33.60
  -2  -4   2  434.96   31.90
   2  -4  -2  425.56   34.20
   2  -4  -2  428.36   33.50
  -2  -4   2  431.36   33.40
   2   4  -2  440.56   33.40
  -2   4   2  395.16   33.60
  -2   4   2  432.26   32.20
   2   4  -2  391.96   33.10
  -2   4   2  411.46   33.10
   2   4  -2  421.26   31.90
  -1  -4   2 3509.95  257.47
  -1  -4   2 3224.18  257.17
  -1  -4   2 3526.25  257.97
  -1  -4   2 3479.45  258.67
   1  -4  -2 3685.13  257.67
  -1  -4   2 3450.95  258.37
   1  -4  -2 3202.38  258.07
   1  -4  -2 3245.98  257.77
   1  -4  -2 3543.25  258.27
  -1   4   2 3321.47  257.77
   1   4  -2 3478.15  257.07
  -1   4   2 3537.35  258.57
  -1   4   2 3579.44  257.77
   1   4  -2 3166.98  257.47
   1   4  -2 3235.78  258.07
   1   4  -2 3342.37  258.47
   0  -4   2   32.80    5.20
   0  -4  -2   30.20    3.20
   0  -4  -2   33.40    4.40
   0  -4   2   38.00    4.10
   0  -4   2   34.30    4.20
   0  -4  -2   32.90    3.30
   0  -4  -2   32.90    4.30
   0  -4   2   30.30    4.80
   0  -4  -2   37.70    5.20
   0   4   2   36.30    3.40
   0   4   2   57.59    7.00
   0   4  -2   33.70    3.70
   0   4   2   32.10    4.30
   0   4   2   49.30    5.30
   0   4  -2   33.40    4.80
   0   4  -2   30.00    3.80
   0   4  -2   28.10    3.90
   0   4  -2   26.20    5.00
   0   4   2   36.60    3.30
   1  -4   2  662.83   52.79
  -1  -4  -2  633.84   52.29
  -1  -4  -2  622.04   52.39
   1  -4   2  690.83   53.49
  -1  -4  -2  659.63   51.09
  -1  -4  -2  650.73   52.89
   1  -4   2  691.83   52.09
   1  -4   2  692.33   52.09
  -1  -4  -2  626.34   52.09
   1   4   2  798.82   52.89
  -1   4  -2  680.33   52.09
   1   4   2  685.33   51.19
   1   4   2  616.84   52.39
  -1   4  -2  696.83   51.79
  -1   4  -2  695.23   51.99
   1   4   2  698.93   52.49
  -1   4  -2  688.73   54.09
  -1   4  -2  675.63   52.49
   1   4   2  728.83   53.29
  -2  -4  -2   76.29    7.00
   2  -4   2   72.99    7.10
  -2  -4  -2   67.39    7.90
  -2  -4  -2   58.19    7.50
   2  -4   2   68.69    9.30
   2  -4   2   70.19    8.80
   2   4   2   67.99    7.00
   2   4   2   93.39    9.80
  -2   4  -2   76.79    6.90
  -2   4  -2   82.19    7.10
  -2   4  -2   72.49    6.30
  -2   4  -2   69.19    5.90
   3  -4   2 1156.88   93.89
  -3  -4  -2 1161.58   92.19
   3  -4   2 1160.88   94.99
   3   4   2 1147.19   94.49
  -3   4  -2 1152.28   93.99
   3   4   2 1403.36   93.59
   3   4   2 1292.47   92.09
  -4  -4  -2   32.90    5.90
  -4  -4  -2   33.90    4.10
   4  -4   2   37.00    6.20
   4  -4   2   37.90    7.10
   4   4   2   27.60    4.60
  -4   4  -2   29.00    4.70
   4   4   2   40.80    3.70
   4   4   2   26.60    6.80
   4   4   2   34.80    6.50
  -4   4  -2   41.30    6.40
   5  -4   2  310.47   27.20
  -5  -4  -2  268.77   23.20
   5  -4   2  270.47   25.20
  -5  -4  -2  307.57   25.60
   5   4   2  302.87   23.80
   5   4   2  294.17   26.10
  -5   4  -2  286.07   25.40
  -5   4  -2  266.17   23.80
   5   4   2  302.27   27.20
   6  -4   2   52.89    9.20
  -6  -4  -2   48.20    8.30
  -6  -4  -2   42.20    6.10
   6  -4   2   55.59   10.70
  -6   4  -2   51.19    7.30
  -6   4  -2   67.99   10.10
   6   4   2   39.50    6.20
   6   4   2   57.29    9.90
   6   4   2   49.99   10.20
  -7  -4  -2   31.90    5.20
  -7  -4  -2   21.90    6.30
   7  -4   2   32.90    7.90
   7  -4   2   22.50    7.30
   7   4   2   22.00    7.70
   7   4   2   17.90    4.10
  -7   4  -2   13.10    4.60
  -7   4  -2   33.10    7.10
   7   4   2   18.70    6.20
   8  -4   2    0.80    4.40
   8  -4   2    4.00    4.50
  -8  -4  -2   -0.60    2.10
  -8  -4  -2   -0.30    4.00
  -8   4  -2    0.40    2.70
   8   4   2   -3.70    3.50
   8   4   2   -5.10    3.80
  -8   4  -2    0.50    3.60
   8   4   2    0.90    2.20
   9  -4   2  241.48   28.40
  -9  -4  -2  242.78   22.80
   9  -4   2  209.58   25.90
   9   4   2  186.38   25.30
  -9   4  -2  177.38   21.20
  -9   4  -2  195.68   23.80
   9   4   2  185.68   25.80
  10  -4   2   71.89   15.90
  10  -4   2   50.89   12.30
 -10  -4  -2   68.39   12.70
 -10   4  -2   63.79   10.40
  10   4   2   41.70   11.70
 -10   4  -2   65.99   12.50
 -11  -4  -2   72.99   12.40
  11  -4   2   62.49   13.60
  11  -4   2   62.09   15.30
 -11  -4  -2   68.09   13.90
  11   4   2   78.89   16.10
 -11   4  -2   63.19   13.50
 -12  -4  -2    1.00    5.60
  12  -4   2    1.90    6.50
  12  -4   2    9.30    8.10
  12   4   2   13.70    7.70
 -12   4  -2    1.80    5.20
 -13   5   2    5.80    5.90
 -13   5   2    7.40    5.70
  12  -5  -2   45.00   12.80
 -12  -5   2   34.30    9.80
  12   5  -2   48.10   12.70
 -12   5   2   42.70   10.50
 -12   5   2   35.00    9.60
 -11  -5   2    7.30    5.20
  11  -5  -2    3.40    5.70
 -11  -5   2   10.80    6.10
  11   5  -2   18.70    8.60
 -11   5   2    0.10    4.20
 -11   5   2    8.50    6.30
 -10  -5   2   66.79   11.70
  10  -5  -2   55.99   12.40
 -10  -5   2   38.80   10.30
  10  -5  -2   90.29   14.80
  10   5  -2   73.69   14.40
 -10   5   2   89.89   13.40
 -10   5   2   74.49   12.70
   9  -5  -2   99.49   16.30
  -9  -5   2   89.29   14.30
  -9  -5   2  105.19   15.60
   9  -5  -2  131.09   17.90
  -9  -5   2  109.69   13.10
   9   5  -2  106.89   16.70
  -9   5   2  110.89   15.40
  -9   5   2  126.19   15.90
   9   5  -2  122.89   14.00
  -8  -5   2  161.28   19.90
   8  -5  -2  194.48   21.40
   8  -5  -2  162.38   14.60
  -8  -5   2  142.99   14.70
   8  -5  -2  170.78   21.40
  -8  -5   2  148.19   18.40
  -8   5   2  147.19   18.00
   8   5  -2  158.98   15.80
   8   5  -2  232.18   23.20
  -8   5   2  191.48   19.70
   7  -5  -2  368.66   31.40
  -7  -5   2  341.17   30.60
  -7  -5   2  346.67   31.10
   7  -5  -2  337.37   31.80
   7  -5  -2  357.06   28.70
  -7  -5   2  360.06   28.80
  -7   5   2  350.96   30.30
  -7   5   2  379.66   30.90
   7   5  -2  328.97   29.50
   7   5  -2  324.37   31.40
   6  -5  -2   45.20    8.40
  -6  -5   2   35.70    6.90
   6  -5  -2   47.70    6.20
   6  -5  -2   36.00    6.80
  -6  -5   2   52.99    8.30
  -6  -5   2   41.40    5.70
   6   5  -2   43.30    6.80
  -6   5   2   32.20    6.60
  -6   5   2   56.19    7.60
   6   5  -2   45.90    8.30
  -5  -5   2    3.00    1.80
  -5  -5   2    3.70    1.60
  -5  -5   2    9.90    3.60
  -5  -5   2    1.70    2.70
   5  -5  -2    2.30    2.70
   5  -5  -2    5.80    2.60
  -5   5   2    2.30    2.80
   5   5  -2    3.50    2.40
  -5   5   2    4.10    2.20
  -5   5   2    0.70    2.20
   5   5  -2   11.20    4.10
  -4  -5   2  241.58   21.40
   4  -5  -2  252.87   20.90
  -4  -5   2  239.08   20.00
   4  -5  -2  228.18   21.60
  -4  -5   2  254.27   21.50
  -4  -5   2  240.78   19.60
  -4   5   2  259.67   21.70
   4   5  -2  276.17   21.80
  -4   5   2  249.48   21.20
   4   5  -2  248.08   20.90
  -4   5   2  238.18   20.30
   3  -5  -2   27.50    4.00
   3  -5  -2   33.10    5.60
  -3  -5   2   20.50    4.50
  -3  -5   2   26.50    3.00
  -3  -5   2   28.60    3.50
  -3  -5   2   24.40    4.50
  -3   5   2   29.70    3.70
  -3   5   2   29.20    5.00
   3   5  -2   29.40    4.70
   3   5  -2   26.30    4.50
  -3   5   2   32.80    4.70
   2  -5  -2    7.90    2.20
   2  -5  -2   10.40    2.80
  -2  -5   2    3.20    2.20
  -2  -5   2   10.10    2.40
  -2  -5   2    9.10    2.60
  -2  -5   2    5.60    1.10
   2  -5  -2    8.40    2.70
  -2   5   2    8.20    2.20
   2   5  -2    8.20    1.30
   2   5  -2    9.20    2.40
  -2   5   2    5.90    1.70
  -2   5   2    8.90    2.20
   2   5  -2    6.20    2.10
  -2   5   2    8.30    1.40
  -2   5   2    6.70    2.70
  -1  -5   2  266.67   22.40
   1  -5  -2  272.27   22.50
  -1  -5   2  275.37   23.40
   1  -5  -2  278.57   22.70
  -1  -5   2  310.07   21.80
   1  -5  -2  274.97   22.30
  -1  -5   2  297.07   23.10
  -1  -5   2  254.87   21.70
   1  -5  -2  276.17   23.50
   1  -5  -2  285.87   21.50
   1   5  -2  244.18   21.50
   1   5  -2  282.17   23.10
  -1   5   2  298.47   23.10
   1   5  -2  272.97   22.70
  -1   5   2  281.17   22.40
   1   5  -2  273.87   21.80
  -1   5   2  286.97   22.20
  -1   5   2  280.57   21.30
   1   5  -2  288.87   22.50
   0  -5  -2 2590.44  197.58
   0  -5   2 2597.94  196.68
   0  -5  -2 2681.23  196.18
   0  -5  -2 2556.84  196.98
   0  -5  -2 2702.53  196.08
   0  -5   2 2592.54  197.68
   0  -5  -2 2394.66  196.78
   0   5  -2 2549.04  196.58
   0   5   2 2470.35  196.08
   0   5  -2 2344.17  197.28
   0   5   2 2474.55  197.88
   0   5   2 2541.85  197.08
   0   5  -2 2623.94  197.88
   0   5  -2 2399.46  195.88
   0   5   2 3023.00  196.28
   0   5  -2 2785.82  196.58
   0   5  -2 2738.23  196.08
  -1  -5  -2   12.90    2.70
  -1  -5  -2   21.80    1.70
   1  -5   2   22.70    2.90
   1  -5   2   22.30    2.70
   1  -5   2   21.50    4.70
   1  -5   2   15.00    3.10
  -1  -5  -2   20.30    3.70
  -1  -5  -2   18.70    3.40
   1   5   2   22.20    3.20
  -1   5  -2   16.20    2.80
   1   5   2   13.70    3.60
  -1   5  -2   18.30    2.50
   1   5   2   15.30    3.10
  -1   5  -2   19.20    2.60
   1   5   2   15.00    1.80
  -2  -5  -2   19.40    3.70
   2  -5   2   14.20    3.70
  -2  -5  -2   19.60    3.80
   2  -5   2   21.90    3.50
   2  -5   2   24.00    5.10
  -2   5  -2   18.20    2.20
  -2   5  -2   17.90    2.80
  -2   5  -2   18.40    3.20
  -2   5  -2   18.10    3.10
   2   5   2   14.20    3.80
   2   5   2   20.80    3.60
   3  -5   2  451.05   35.70
  -3  -5  -2  492.55   36.00
   3  -5   2  469.35   37.10
  -3  -5  -2  452.35   36.00
  -3  -5  -2  464.45   34.00
   3   5   2  410.36   36.40
   3   5   2  549.95   35.80
  -3   5  -2  439.96   35.20
  -3   5  -2  411.16   35.80
   3   5   2  368.86   33.70
  -4  -5  -2 1861.41  130.69
   4  -5   2 1847.12  130.59
  -4  -5  -2 1538.65  128.19
   4  -5   2 1580.54  131.49
  -4   5  -2 1653.73  130.39
   4   5   2 1831.62  129.49
   4   5   2 1566.34  127.99
   4   5   2 1685.73  131.09
  -4   5  -2 1712.63  129.39
  -5  -5  -2  396.46   30.30
   5  -5   2  338.17   33.50
   5  -5   2  396.26   32.70
  -5  -5  -2  386.76   32.70
   5   5   2  383.46   31.10
  -5   5  -2  368.16   31.20
   5   5   2  375.16   29.90
  -5   5  -2  370.96   32.40
   5   5   2  416.16   33.60
   6  -5   2    5.90    3.80
  -6  -5  -2    7.70    4.10
   6  -5   2    0.60    4.20
  -6  -5  -2    0.30    1.70
  -6   5  -2    3.60    2.80
   6   5   2    6.40    4.50
  -6   5  -2    4.50    3.40
   6   5   2    1.50    1.90
   6   5   2   -1.20    3.00
  -7  -5  -2   96.19   14.30
   7  -5   2  102.19   15.10
   7  -5   2  115.39   17.10
  -7  -5  -2  109.29   11.10
  -7   5  -2  131.49   15.40
   7   5   2  121.59   11.50
   7   5   2  112.69   16.40
   7   5   2  116.39   17.30
  -7   5  -2  116.69   13.30
  -8  -5  -2  304.97   23.90
   8  -5   2  287.67   32.80
   8  -5   2  216.08   28.40
  -8  -5  -2  250.37   25.90
  -8   5  -2  287.97   24.80
   8   5   2  251.97   23.10
  -8   5  -2  280.67   26.40
   8   5   2  264.17   30.10
  -9  -5  -2  147.29   18.50
  -9  -5  -2   91.99   14.50
   9  -5   2  130.49   20.90
   9  -5   2  114.49   18.10
  -9   5  -2  119.99   15.20
   9   5   2  151.68   20.90
  -9   5  -2  140.79   18.00
  10  -5   2   31.90    9.60
  10  -5   2   30.40   11.40
 -10  -5  -2   32.40    9.60
 -10  -5  -2   16.20    6.20
 -10   5  -2   28.80    7.20
 -10   5  -2   37.00    9.80
  10   5   2   42.30   10.80
 -11  -5  -2   11.60    5.20
 -11  -5  -2   10.50    6.90
  11  -5   2   23.10    9.00
  11  -5   2   14.00    8.50
 -11   5  -2   -0.40    4.40
  11   5   2    1.10    5.50
  12  -5   2   55.19   14.60
  12  -5   2   39.30   13.60
 -12  -5  -2   75.19   15.20
 -12   5  -2   47.70   12.50
  12   5   2   67.89   17.50
 -13   6   2    6.00    5.30
 -13   6   2   -1.50    4.50
 -12  -6   2    2.20    5.40
  12  -6  -2    9.10    7.90
 -12   6   2   12.10    5.40
  12   6  -2    2.30    5.50
 -12   6   2    4.60    4.70
 -11  -6   2   66.39   16.00
 -11  -6   2   31.30    9.20
  11  -6  -2   36.90   10.70
  11   6  -2   35.40   11.30
 -11   6   2   44.20    9.50
 -11   6   2   25.70    8.70
  10  -6  -2  446.06   43.50
 -10  -6   2  453.85   42.40
  10  -6  -2  512.95   44.20
 -10  -6   2  452.35   41.80
 -10   6   2  448.66   41.80
 -10   6   2  521.65   42.10
  10   6  -2  465.65   43.90
  -9  -6   2  155.58   18.80
   9  -6  -2  130.59   19.90
  -9  -6   2  188.18   20.90
   9  -6  -2  145.79   20.20
   9   6  -2  146.99   16.90
  -9   6   2  133.09   17.80
   9   6  -2  145.39   20.20
  -9   6   2  154.58   18.40
   8  -6  -2   95.19   10.40
  -8  -6   2   89.19   13.00
  -8  -6   2  115.79   14.70
   8  -6  -2   72.79   13.20
  -8  -6   2   93.79   10.70
   8  -6  -2   66.39   12.50
   8   6  -2   93.19   12.10
  -8   6   2   81.39   12.40
  -8   6   2  111.69   13.60
   8   6  -2  107.59   15.30
  -7  -6   2   76.29   11.60
   7  -6  -2   90.39   12.80
  -7  -6   2   95.89    8.90
   7  -6  -2   87.29   13.40
   7  -6  -2   72.89    9.30
  -7  -6   2   90.19   12.30
   7   6  -2   85.99   10.80
  -7   6   2   88.29   12.20
   7   6  -2   73.19   12.00
  -7   6   2   88.49   11.60
  -6  -6   2 1555.04  118.39
   6  -6  -2 1542.65  118.09
  -6  -6   2 1423.56  118.29
  -6  -6   2 1618.94  116.29
   6  -6  -2 1517.25  119.09
  -6   6   2 1513.15  118.29
  -6   6   2 1468.95  117.39
   6   6  -2 1426.06  117.29
   6   6  -2 1595.84  119.19
  -5  -6   2  114.99   14.00
   5  -6  -2  107.19   14.10
  -5  -6   2  133.89   11.10
  -5  -6   2  124.99   14.20
   5  -6  -2  130.39   12.60
  -5  -6   2  123.79   11.50
  -5   6   2  139.89   12.10
  -5   6   2  140.79   13.00
   5   6  -2  108.99   13.00
  -5   6   2  123.29   14.10
   5   6  -2  142.99   15.30
   4  -6  -2  990.60   76.79
  -4  -6   2  881.91   74.29
  -4  -6   2  968.90   76.49
  -4  -6   2  969.70   74.99
   4  -6  -2  994.90   75.79
  -4   6   2 1057.49   76.29
   4   6  -2 1016.00   75.99
  -4   6   2  909.91   76.19
  -4   6   2  943.61   75.09
   4   6  -2 1077.09   76.69
  -3  -6   2   39.20    3.80
  -3  -6   2   37.40    5.80
   3  -6  -2   40.50    5.40
  -3  -6   2   33.70    5.70
   3  -6  -2   51.39    6.90
  -3  -6   2   39.30    4.80
  -3   6   2   35.00    5.40
   3   6  -2   31.00    5.20
   3   6  -2   33.80    5.40
  -3   6   2   52.89    7.00
  -3   6   2   41.20    5.60
  -3   6   2   45.10    5.00
  -2  -6   2 1630.54  126.49
  -2  -6   2 1856.51  124.99
   2  -6  -2 1551.64  126.09
   2  -6  -2 1709.43  125.89
  -2  -6   2 1669.23  126.89
  -2  -6   2 1493.95  125.59
  -2   6   2 1603.44  125.79
   2   6  -2 1738.63  124.99
   2   6  -2 1751.12  125.79
  -2   6   2 1582.34  125.29
  -2   6   2 1530.95  126.39
   2   6  -2 1775.32  126.29
  -2   6   2 1527.85  124.89
   1  -6  -2   17.10    4.10
   1  -6  -2   20.50    3.30
   1  -6  -2   17.80    2.60
  -1  -6   2   12.30    4.00
   1  -6  -2   19.50    2.50
  -1  -6   2   16.00    2.40
  -1  -6   2   10.60    3.20
  -1  -6   2   22.00    2.60
   1  -6  -2   15.10    3.20
   1   6  -2   16.60    2.50
  -1   6   2   18.10    2.10
   1   6  -2   16.50    2.40
   1   6  -2   14.50    3.10
  -1   6   2   27.60    4.20
  -1   6   2   13.00    2.50
   0  -6  -2    0.70    1.80
   0  -6  -2   -0.30    0.80
   0  -6  -2    1.00    0.90
   0  -6   2    1.70    2.00
   0  -6  -2    0.00    1.30
   0  -6   2    0.00    1.20
   0   6  -2    0.10    1.00
   0   6   2    2.20    2.70
   0   6   2    0.80    0.90
   0   6  -2   -0.10    0.60
   0   6  -2    0.10    0.60
   0   6  -2    0.70    1.30
   0   6  -2    0.50    1.10
   0   6   2    0.70    0.90
   0   6   2    2.20    1.80
   1  -6   2  109.09    9.60
   1  -6   2  125.39   10.60
  -1  -6  -2   93.29    9.80
  -1  -6  -2  122.39    9.00
   1  -6   2  105.19   11.20
  -1  -6  -2  112.39   10.40
   1  -6   2  121.79    9.60
   1   6   2  102.29    9.90
  -1   6  -2  110.69    9.40
   1   6   2  110.29   11.00
  -1   6  -2  116.09    9.70
   1   6   2  131.69   10.70
   1   6   2  112.79    9.00
  -1   6  -2  124.09   10.10
   2  -6   2 1184.88   90.99
  -2  -6  -2 1009.90   91.09
   2  -6   2 1173.78   91.89
   2  -6   2 1111.89   90.09
  -2  -6  -2 1264.67   91.59
   2  -6   2 1173.88   92.89
  -2   6  -2 1237.28   91.19
  -2   6  -2 1191.68   90.89
   2   6   2 1396.66   91.79
  -2   6  -2 1105.69   90.09
   2   6   2 1303.87   92.49
   3  -6   2  603.64   51.29
  -3  -6  -2  606.24   48.60
  -3  -6  -2  673.03   50.59
   3  -6   2  599.64   50.19
  -3  -6  -2  655.83   50.69
   3   6   2  697.13   48.40
  -3   6  -2  645.04   50.79
  -3   6  -2  652.83   50.09
   3   6   2  610.44   51.19
   3   6   2  596.34   50.09
  -4  -6  -2  233.98   21.40
  -4  -6  -2  223.88   19.10
   4  -6   2  240.18   22.40
  -4  -6  -2  248.28   21.00
   4  -6   2  255.07   21.30
   4   6   2  230.08   18.80
  -4   6  -2  253.57   21.50
  -4   6  -2  231.58   20.40
   4   6   2  271.17   20.80
   4   6   2  255.97   22.30
   5  -6   2    8.60    4.90
   5  -6   2    5.70    3.60
  -5  -6  -2    6.10    3.10
  -5  -6  -2    4.40    1.80
  -5  -6  -2    2.20    2.80
   5   6   2    3.60    1.30
   5   6   2    8.70    4.20
  -5   6  -2    4.70    3.30
   5   6   2    2.50    2.20
  -5   6  -2    9.60    3.40
  -6  -6  -2 1020.60   88.59
   6  -6   2 1229.18   93.89
   6  -6   2 1297.77   92.09
  -6  -6  -2 1097.39   90.49
  -6  -6  -2 1220.28   91.69
  -6   6  -2 1159.38   89.99
  -6   6  -2 1172.88   91.49
   6   6   2 1216.58   89.79
   6   6   2 1029.80   91.69
   7  -6   2  126.49   18.60
  -7  -6  -2  122.99   11.90
  -7  -6  -2  178.78   18.30
  -7  -6  -2  118.89   14.70
   7  -6   2  132.59   16.80
   7   6   2  113.29   13.40
  -7   6  -2  122.29   16.20
  -7   6  -2  111.39   13.70
   7   6   2  122.99   17.10
  -8  -6  -2   33.90    6.10
   8  -6   2   27.40    8.20
  -8  -6  -2   34.10    8.10
  -8  -6  -2   25.00    6.60
   8  -6   2   20.40    7.70
   8   6   2   23.40    7.80
   8   6   2   45.80    6.90
  -8   6  -2   27.40    6.40
  -8   6  -2   21.10    6.60
  -9  -6  -2    3.70    3.70
   9  -6   2    9.00    5.40
  -9  -6  -2    2.40    4.10
   9  -6   2   12.20    7.10
  -9   6  -2   15.60    5.80
  -9   6  -2    6.60    3.90
   9   6   2   10.50    7.00
  10  -6   2  116.89   19.00
  10  -6   2  137.59   21.70
 -10  -6  -2  100.09   16.70
 -10  -6  -2   92.39   15.00
 -10   6  -2  155.68   19.90
  10   6   2   95.49   18.40
 -10   6  -2  137.49   17.00
 -11  -6  -2   27.40    7.30
  11  -6   2   42.70   11.90
  11  -6   2   16.90   10.00
 -11  -6  -2   25.60    9.70
  11   6   2   33.10   10.90
 -11   6  -2   28.40    9.30
 -11   6  -2   21.40    6.50
 -12  -6  -2    7.70   10.60
  12  -6   2   -1.70    7.50
  12  -6   2    6.80    6.90
 -12   6  -2   -3.00    5.40
 -13   7   2    3.40    6.10
 -12  -7   2   10.60    6.30
  12  -7  -2   15.70    8.20
 -12   7   2   14.70    7.00
 -12   7   2    9.00    5.20
  12   7  -2   24.00   10.50
 -11  -7   2   55.69   12.20
  11  -7  -2   58.19   13.50
 -11   7   2   43.30   10.40
  11   7  -2   58.19   13.60
 -11   7   2   55.89   11.90
 -10  -7   2   16.60    6.60
  10  -7  -2   13.90    7.80
 -10  -7   2   12.30    5.80
  10  -7  -2   13.30    6.70
  10   7  -2   10.30    4.80
 -10   7   2   20.00    6.60
  10   7  -2   13.70    7.20
 -10   7   2   11.90    6.00
   9  -7  -2  120.69   18.00
   9  -7  -2  127.39   17.80
  -9  -7   2  111.89   15.90
  -9  -7   2   90.89   14.00
  -9   7   2  109.19   14.60
   9   7  -2   99.89   16.80
   9   7  -2   98.59   13.40
  -9   7   2   86.69   13.90
   8  -7  -2   20.20    6.80
  -8  -7   2   37.40    7.70
   8  -7  -2   24.40    4.50
  -8  -7   2   18.30    4.40
  -8  -7   2   24.50    6.70
   8  -7  -2   21.90    6.90
  -8   7   2   24.70    6.70
  -8   7   2   16.20    5.30
   8   7  -2   21.20    7.60
   8   7  -2   20.70    5.50
   7  -7  -2  473.75   38.80
  -7  -7   2  424.26   35.90
  -7  -7   2  450.25   38.40
   7  -7  -2  454.15   39.40
   7  -7  -2  401.96   35.80
   7   7  -2  465.85   39.40
   7   7  -2  490.35   37.70
  -7   7   2  490.65   37.80
  -7   7   2  425.46   38.00
  -6  -7   2  118.89   14.70
   6  -7  -2  141.59   16.60
  -6  -7   2  138.89   15.80
   6  -7  -2  127.09   14.70
  -6  -7   2  144.49   11.80
  -6   7   2  126.99   12.70
  -6   7   2  141.89   15.40
  -6   7   2  106.49   14.00
   6   7  -2  107.19   13.80
   6   7  -2  131.89   15.60
  -5  -7   2  229.38   20.60
   5  -7  -2  198.48   20.50
   5  -7  -2  215.68   20.00
  -5  -7   2  221.78   19.10
  -5  -7   2  225.78   20.50
  -5  -7   2  229.08   18.40
   5   7  -2  202.08   19.60
  -5   7   2  230.28   20.20
   5   7  -2  239.28   20.80
  -5   7   2  250.67   19.60
  -5   7   2  219.88   20.20
   4  -7  -2   -1.20    1.50
  -4  -7   2   -1.10    1.80
  -4  -7   2    1.50    2.30
  -4  -7   2    1.80    1.10
  -4  -7   2    2.20    1.80
   4  -7  -2    2.50    2.50
   4   7  -2    1.10    1.90
   4   7  -2    2.70    2.60
  -4   7   2   -0.30    1.90
  -4   7   2    2.70    2.50
  -4   7   2   -1.70    1.20
  -3  -7   2  525.85   41.90
   3  -7  -2  537.45   42.00
  -3  -7   2  520.05   42.10
   3  -7  -2  526.15   41.30
   3   7  -2  465.25   41.20
  -3   7   2  551.84   41.50
   3   7  -2  499.65   41.50
  -3   7   2  493.65   41.10
  -3   7   2  523.35   41.90
  -3   7   2  546.15   40.50
   3   7  -2  525.95   40.10
   2  -7  -2    0.50    1.70
  -2  -7   2   -0.70    0.80
  -2  -7   2    1.20    2.30
   2  -7  -2    0.60    1.60
  -2  -7   2    0.00    1.20
  -2  -7   2    2.60    2.00
  -2   7   2    1.50    1.30
   2   7  -2    0.80    1.00
   2   7  -2   -0.10    1.40
  -2   7   2    1.40    2.20
  -2   7   2    1.90    1.70
   2   7  -2    3.20    1.90
  -1  -7   2 1198.08   83.99
  -1  -7   2 1062.99   81.39
  -1  -7   2 1129.49   83.39
   1  -7  -2 1119.59   81.79
   1  -7  -2  999.40   82.39
   1  -7  -2 1059.39   82.69
   1  -7  -2  943.41   81.69
   1   7  -2 1122.39   82.59
  -1   7   2 1138.29   81.49
  -1   7   2  987.60   81.89
  -1   7   2 1191.78   82.99
   1   7  -2  986.30   81.39
   0  -7  -2  291.57   20.00
   0  -7   2  223.78   19.80
   0  -7   2  233.78   19.30
   0  -7   2  245.28   20.70
   0  -7  -2  253.47   19.00
   0  -7  -2  217.68   18.60
   0   7  -2  255.67   19.30
   0   7  -2  248.88   19.30
   0   7   2  272.87   20.10
   0   7   2  219.08   18.80
   0   7  -2  232.88   19.40
   0   7   2  198.18   18.60
   0   7   2  243.18   21.00
   1  -7   2 1324.77  110.59
   1  -7   2 1390.66  109.49
  -1  -7  -2 1334.97  109.19
  -1  -7  -2 1306.47  110.49
   1  -7   2 1392.76  111.79
   1  -7   2 1428.76  109.99
   1   7   2 1697.93  111.19
  -1   7  -2 1403.26  109.39
  -1   7  -2 1496.15  109.99
   1   7   2 1468.55  111.49
  -1   7  -2 1462.75  110.39
   1   7   2 1644.34  109.29
  -2  -7  -2  529.45   44.60
   2  -7   2  555.34   45.20
   2  -7   2  576.94   43.50
   2  -7   2  579.54   46.30
   2  -7   2  532.85   44.00
  -2  -7  -2  535.25   44.70
   2   7   2  531.85   44.70
  -2   7  -2  582.34   43.60
  -2   7  -2  642.44   44.20
   2   7   2  581.04   45.60
  -2   7  -2  566.14   44.40
   3  -7   2  421.66   33.90
   3  -7   2  439.06   35.60
  -3  -7  -2  403.56   34.00
   3  -7   2  399.26   36.40
  -3  -7  -2  471.55   36.20
  -3   7  -2  433.06   35.50
  -3   7  -2  474.55   34.00
   3   7   2  416.06   35.70
   3   7   2  468.15   37.00
   3   7   2  487.95   33.70
  -4  -7  -2   43.40    7.30
  -4  -7  -2   50.29    5.30
  -4  -7  -2   63.79    7.90
   4  -7   2   46.90    8.20
   4  -7   2   40.20    6.70
   4   7   2   41.30    6.50
  -4   7  -2   40.60    7.30
   4   7   2   53.59    4.50
  -4   7  -2   50.29    6.70
   4   7   2   44.00    8.00
   5  -7   2  399.46   38.20
  -5  -7  -2  500.75   37.00
  -5  -7  -2  487.45   34.90
  -5  -7  -2  336.57   36.30
   5  -7   2  454.35   37.10
   5   7   2  455.25   36.10
  -5   7  -2  466.85   36.30
   5   7   2  387.96   34.00
   5   7   2  474.25   38.30
  -5   7  -2  490.35   37.40
   6  -7   2   -2.70    2.60
  -6  -7  -2   -0.60    2.90
   6  -7   2    6.60    4.70
  -6  -7  -2   -2.10    1.50
  -6  -7  -2   -3.40    1.90
   6   7   2    0.60    2.20
  -6   7  -2    3.20    2.90
   6   7   2   -1.50    2.90
  -6   7  -2   -0.90    2.20
  -7  -7  -2  193.18   17.20
   7  -7   2  210.88   22.70
  -7  -7  -2  201.98   20.20
  -7  -7  -2  199.68   18.80
   7  -7   2  175.38   23.70
   7   7   2  237.38   24.60
   7   7   2  170.08   17.60
  -7   7  -2  192.38   18.40
  -7   7  -2  194.88   19.90
  -8  -7  -2    7.80    4.40
   8  -7   2   24.20    7.40
   8  -7   2    5.00    5.00
  -8  -7  -2    2.80    4.30
  -8   7  -2    6.00    3.90
   8   7   2   11.20    6.40
  -8   7  -2    7.90    4.80
   8   7   2    6.60    3.70
  -9  -7  -2  116.29   16.30
  -9  -7  -2  144.79   19.50
   9  -7   2  122.39   20.90
   9  -7   2  147.99   20.40
  -9   7  -2  124.79   16.30
   9   7   2  145.09   20.70
  -9   7  -2  167.78   19.60
  10  -7   2   49.40   13.50
 -10  -7  -2   14.60    7.80
  10  -7   2   13.90    8.40
 -10  -7  -2   30.40    7.70
 -10   7  -2   16.10    6.30
  10   7   2   23.70    8.30
 -10   7  -2   14.50    6.80
  11  -7   2   34.00   10.70
  11  -7   2   65.19   15.90
 -11  -7  -2   17.60    8.50
  11   7   2   34.50   11.90
 -11   7  -2   20.50    8.20
  12  -7   2   20.00   10.50
  12  -7   2    6.60    7.20
 -12   7  -2   16.30    8.40
 -12  -8   2   39.50   10.80
  12  -8  -2   36.60   11.30
 -12   8   2   39.60    9.70
 -12   8   2   52.19   11.50
  12   8  -2   39.10   11.90
 -11  -8   2    1.40    4.80
  11  -8  -2    8.90    6.60
  11  -8  -2    5.90    5.30
  11   8  -2    0.40    5.00
 -11   8   2    7.30    5.50
 -11   8   2    2.20    4.20
  10  -8  -2   98.69   16.60
  10  -8  -2   81.49   15.30
 -10  -8   2   94.09   14.40
 -10  -8   2   93.39   15.30
 -10   8   2   87.29   14.10
  10   8  -2  113.79   14.00
 -10   8   2   77.79   13.10
  10   8  -2   70.09   14.50
  -9  -8   2   20.00    6.10
   9  -8  -2   18.40    7.00
  -9  -8   2   26.30    7.60
   9  -8  -2   14.70    7.00
  -9   8   2   10.00    5.10
  -9   8   2   19.00    6.40
   9   8  -2   23.30    7.60
   9   8  -2   22.00    5.80
   8  -8  -2  438.26   38.60
  -8  -8   2  352.06   37.00
   8  -8  -2  528.35   39.50
  -8  -8   2  439.06   37.40
  -8  -8   2  347.37   34.30
   8   8  -2  442.06   38.70
  -8   8   2  460.45   36.90
   8   8  -2  466.65   36.60
  -8   8   2  458.55   37.60
   7  -8  -2  155.78   17.80
  -7  -8   2  131.99   13.40
  -7  -8   2  127.89   17.20
  -7  -8   2  173.48   18.20
   7  -8  -2  148.49   13.60
   7  -8  -2  146.99   18.50
   7   8  -2  179.68   15.70
   7   8  -2  163.78   18.90
  -7   8   2  169.38   18.30
  -7   8   2  145.79   14.90
  -6  -8   2  207.08   19.80
   6  -8  -2  196.68   19.30
  -6  -8   2  226.78   17.60
  -6  -8   2  232.98   20.40
   6  -8  -2  217.18   20.40
  -6   8   2  215.08   19.40
   6   8  -2  185.48   18.80
  -6   8   2  194.68   18.50
   6   8  -2  167.88   20.90
  -6   8   2  216.58   19.70
   5  -8  -2   69.59   10.30
  -5  -8   2   59.49    9.40
  -5  -8   2   62.49    9.60
  -5  -8   2   74.89    7.00
   5  -8  -2   80.19   10.00
   5   8  -2   92.99   11.20
  -5   8   2   74.99    9.90
  -5   8   2   66.99    8.50
   5   8  -2   69.59    9.30
  -5   8   2   75.39    9.70
  -4  -8   2  694.43   54.29
   4  -8  -2  686.03   56.49
  -4  -8   2  754.42   56.69
  -4  -8   2  679.33   56.39
   4  -8  -2  770.12   55.99
  -4  -8   2  688.63   54.99
   4   8  -2  702.93   55.99
  -4   8   2  734.63   56.29
   4   8  -2  611.74   55.49
  -4   8   2  749.33   55.99
  -4   8   2  696.13   54.99
  -3  -8   2    0.80    1.10
   3  -8  -2    5.00    2.50
  -3  -8   2    2.80    2.10
  -3  -8   2    0.90    2.40
   3  -8  -2    1.80    1.70
   3   8  -2    1.90    1.20
  -3   8   2    2.70    2.40
   3   8  -2    0.80    1.80
  -3   8   2    2.90    2.00
   3   8  -2    0.30    1.90
  -3   8   2    3.70    1.60
  -2  -8   2  286.37   27.20
  -2  -8   2  334.47   28.70
   2  -8  -2  342.57   28.10
  -2  -8   2  339.27   29.10
   2  -8  -2  323.47   27.90
  -2  -8   2  401.46   27.20
   2  -8  -2  331.07   27.50
   2   8  -2  302.67   27.90
  -2   8   2  378.46   28.80
  -2   8   2  383.26   28.00
   2   8  -2  318.17   27.30
   2   8  -2  414.16   27.30
  -2   8   2  317.97   27.20
  -1  -8   2  200.38   16.60
   1  -8  -2  207.48   16.80
   1  -8  -2  228.48   17.50
  -1  -8   2  232.08   18.50
  -1  -8   2  207.38   16.10
  -1  -8   2  215.28   18.80
   1  -8  -2  193.28   17.40
  -1   8   2  198.38   16.30
  -1   8   2  226.28   17.00
   1   8  -2  190.68   17.20
  -1   8   2  213.38   17.70
   1   8  -2  194.78   16.10
   1   8  -2  182.68   16.50
   0  -8   2   62.69    6.50
   0  -8  -2   59.69    5.00
   0  -8  -2   49.70    5.20
   0  -8   2   43.80    7.00
   0  -8  -2   57.39    6.70
   0   8  -2   50.59    6.20
   0   8   2   44.20    6.40
   0   8   2   53.89    5.20
   0   8   2   47.40    4.90
   0   8  -2   49.20    6.00
   0   8   2   51.49    7.80
   1  -8   2   12.30    2.50
   1  -8   2   12.00    1.80
   1  -8   2    8.30    3.30
  -1  -8  -2   10.60    2.90
   1  -8   2   17.70    3.30
  -1  -8  -2   13.50    1.80
  -1  -8  -2    5.30    2.20
   1   8   2   12.90    1.80
  -1   8  -2   15.40    2.00
   1   8   2   10.70    3.50
  -1   8  -2   13.80    2.60
  -1   8  -2    7.80    2.40
   1   8   2   14.20    3.40
  -2  -8  -2 2969.10  253.07
   2  -8   2 3286.07  252.07
   2  -8   2 3534.25  255.17
   2  -8   2 3309.57  253.67
   2  -8   2 3225.48  252.37
  -2   8  -2 3512.05  253.07
   2   8   2 3413.36  253.57
  -2   8  -2 3135.59  252.07
   2   8   2 3268.47  251.57
  -2   8  -2 3580.64  252.47
   2   8   2 3498.75  254.37
   3  -8   2  173.58   14.10
   3  -8   2  188.48   15.70
   3  -8   2  189.98   16.90
  -3  -8  -2  180.28   16.20
   3  -8   2  146.69   18.70
  -3  -8  -2  164.38   15.80
   3   8   2  198.98   13.80
   3   8   2  184.78   17.00
  -3   8  -2  172.88   14.20
   3   8   2  171.08   15.90
   3   8   2  162.58   13.60
  -3   8  -2  186.08   15.70
   4  -8   2   10.40    4.20
   4  -8   2   13.50    3.80
  -4  -8  -2   14.10    3.90
  -4  -8  -2   14.20    2.60
  -4  -8  -2   12.90    3.60
  -4   8  -2   16.20    3.80
   4   8   2   22.20    2.30
   4   8   2   25.40    4.90
   4   8   2    9.40    4.20
  -4   8  -2   14.00    4.20
   5  -8   2   92.39   11.90
  -5  -8  -2   78.19    8.20
  -5  -8  -2  117.09   12.40
   5  -8   2  107.89   14.70
  -5  -8  -2  107.89   12.70
   5   8   2   96.69   13.20
   5   8   2   79.19    7.60
  -5   8  -2  100.89   11.00
  -5   8  -2  105.79   12.60
   5   8   2   96.69   11.00
  -6  -8  -2  154.88   13.90
  -6  -8  -2  159.58   18.50
   6  -8   2  168.88   18.80
   6  -8   2  168.38   21.20
  -6  -8  -2  158.38   15.80
   6   8   2  146.49   15.10
  -6   8  -2  172.08   16.70
   6   8   2  150.88   19.30
  -6   8  -2  161.68   17.10
  -7  -8  -2   33.80    8.20
  -7  -8  -2   40.30    7.90
   7  -8   2   52.19    9.80
  -7  -8  -2   57.29    7.20
   7  -8   2   43.30   10.70
  -7   8  -2   45.60    9.00
   7   8   2   56.09   10.80
  -7   8  -2   56.79    8.70
   7   8   2   49.99    7.90
   8  -8   2   33.10    9.70
  -8  -8  -2   17.40    6.80
   8  -8   2   12.50    5.80
  -8  -8  -2   21.70    5.90
  -8   8  -2   17.70    5.70
   8   8   2   16.70    5.00
  -8   8  -2   33.20    8.00
   8   8   2   35.10    9.30
  -9  -8  -2   26.20    6.80
   9  -8   2   20.30    7.50
  -9  -8  -2   28.40    8.50
   9  -8   2   28.00    9.90
  -9   8  -2   12.70    6.80
   9   8   2   39.60   10.20
  -9   8  -2   43.10    8.20
  10  -8   2  200.38   28.10
 -10  -8  -2  198.98   25.60
 -10  -8  -2  217.88   21.10
  10  -8   2  190.18   25.90
 -10   8  -2  192.48   22.90
 -10   8  -2  217.18   25.30
  10   8   2  152.18   24.70
 -11  -8  -2   58.59   13.40
  11  -8   2   42.10   12.00
  11  -8   2   74.39   17.10
  11   8   2   41.60   12.90
 -11   8  -2   49.50   11.50
 -11   8  -2   47.70    9.90
  12  -8   2   -3.80    5.40
  12  -8   2    5.90    8.90
 -12   8  -2   -7.00    5.10
  12  -9  -2   21.50    9.80
 -12  -9   2   32.00    9.80
  12   9  -2   10.70    8.60
 -12   9   2   23.90    8.30
 -12   9   2   21.90    8.10
 -11  -9   2   57.19   12.40
  11  -9  -2   30.20   10.10
  11  -9  -2   71.99   15.10
 -11   9   2   48.40   10.50
  11   9  -2   53.29   13.20
 -11   9   2   57.19   11.10
 -10  -9   2    1.30    4.80
  10  -9  -2    8.50    6.10
 -10  -9   2   15.20    6.00
  10  -9  -2   11.10    6.90
 -10   9   2    1.40    3.80
  10   9  -2    9.00    5.10
  10   9  -2    1.50    5.20
 -10   9   2    9.10    5.40
   9  -9  -2   45.10   10.30
  -9  -9   2   33.80    8.80
  -9  -9   2   31.50    8.10
   9  -9  -2   25.60    8.70
  -9   9   2   39.80    8.60
   9   9  -2   48.70   10.80
  -9   9   2   36.50    8.20
   9   9  -2   36.40    7.80
  -8  -9   2  645.04   53.39
  -8  -9   2  701.13   53.19
  -8  -9   2  622.14   49.80
   8  -9  -2  709.63   54.09
   8  -9  -2  636.34   53.79
  -8   9   2  579.64   51.29
  -8   9   2  579.64   52.19
   8   9  -2  678.53   51.99
   8   9  -2  516.95   52.69
   7  -9  -2  238.68   20.80
   7  -9  -2  186.58   22.60
  -7  -9   2  189.68   21.90
  -7  -9   2  199.68   20.60
  -7  -9   2  190.68   17.50
  -7   9   2  213.88   20.10
  -7   9   2  198.88   19.00
   7   9  -2  202.58   22.90
   7   9  -2  218.98   19.60
  -6  -9   2   65.59   10.40
  -6  -9   2   66.49    7.90
  -6  -9   2   62.19   10.10
   6  -9  -2   67.79   10.00
   6  -9  -2   87.99   12.30
   6   9  -2   77.39   10.20
   6   9  -2   90.39   11.90
  -6   9   2   84.99   11.00
  -6   9   2   79.19    9.80
  -6   9   2   57.59    9.50
   5  -9  -2   37.60    6.40
  -5  -9   2   24.40    3.90
  -5  -9   2   17.00    5.30
  -5  -9   2   46.70    7.80
   5  -9  -2   35.70    6.80
  -5   9   2   23.90    5.60
   5   9  -2   32.40    6.30
   5   9  -2   24.00    5.50
  -5   9   2   28.50    5.70
  -5   9   2   27.80    5.00
   4  -9  -2  879.51   68.49
  -4  -9   2  808.42   66.79
  -4  -9   2  863.91   67.79
  -4  -9   2  853.01   69.19
   4  -9  -2  948.31   69.39
  -4  -9   2  886.41   69.09
  -4   9   2  912.51   68.59
   4   9  -2  810.62   68.29
  -4   9   2  881.21   68.79
  -4   9   2  851.81   67.49
   4   9  -2  922.81   68.69
  -3  -9   2    1.80    2.50
   3  -9  -2    2.40    2.20
  -3  -9   2    2.10    1.30
   3  -9  -2    0.50    2.00
  -3  -9   2    2.80    2.30
  -3   9   2    1.40    1.50
  -3   9   2   -0.40    1.70
  -3   9   2    3.60    2.70
   3   9  -2    1.30    1.90
   3   9  -2    1.90    1.50
   3   9  -2   -0.50    1.80
  -3   9   2   -0.90    1.50
   2  -9  -2    5.90    2.20
  -2  -9   2    2.10    2.50
  -2  -9   2    8.50    3.10
  -2  -9   2    9.70    2.30
   2  -9  -2    8.60    2.70
   2  -9  -2    2.30    2.00
  -2  -9   2    3.20    1.50
   2   9  -2    6.20    1.90
   2   9  -2    4.00    2.20
   2   9  -2    5.40    1.80
  -2   9   2    9.00    2.60
  -2   9   2    9.80    3.00
  -2   9   2    5.00    1.80
   1  -9  -2  300.47   26.20
  -1  -9   2  347.57   25.70
  -1  -9   2  312.87   27.60
  -1  -9   2  298.67   27.00
   1  -9  -2  323.97   25.80
  -1  -9   2  316.87   24.90
   1  -9  -2  332.47   26.40
   1   9  -2  351.06   26.50
   1   9  -2  371.76   26.20
   1   9  -2  311.87   24.90
  -1   9   2  353.96   26.80
  -1   9   2  302.27   25.30
  -1   9   2  272.47   25.50
   0  -9  -2 1286.27  118.29
   0  -9   2 1608.34  118.89
   0  -9   2 1508.15  120.29
   0  -9  -2 1613.84  118.09
   0  -9  -2 1746.83  119.39
   0   9  -2 1604.04  118.89
   0   9   2 1442.86  120.19
   0   9  -2 1555.24  118.69
   0   9   2 1618.74  118.19
  -1  -9  -2  685.33   53.69
   1  -9   2  684.13   54.09
  -1  -9  -2  628.54   53.89
   1  -9   2  651.13   52.39
  -1  -9  -2  694.43   52.59
   1  -9   2  687.03   55.49
   1   9   2  738.13   52.69
   1   9   2  710.83   54.89
  -1   9  -2  699.33   52.39
  -1   9  -2  695.53   53.79
   1   9   2  660.03   54.39
  -1   9  -2  714.53   53.49
   2  -9   2    2.20    1.90
   2  -9   2    3.20    3.00
  -2  -9  -2    2.30    2.20
  -2  -9  -2    1.20    2.00
   2  -9   2    0.60    1.20
   2  -9   2    0.90    1.10
  -2   9  -2    1.00    1.50
   2   9   2    0.70    2.10
  -2   9  -2   -0.10    1.20
  -2   9  -2    4.70    2.00
   2   9   2   -0.80    1.90
   2   9   2    2.30    0.80
   2   9   2    3.20    1.20
  -3  -9  -2    4.00    2.50
   3  -9   2    8.10    1.70
   3  -9   2    8.70    3.20
   3  -9   2    4.30    3.20
  -3  -9  -2    5.40    3.00
   3  -9   2   11.80    2.90
   3   9   2    5.40    2.90
  -3   9  -2    8.20    2.70
  -3   9  -2    5.30    1.60
   3   9   2    7.80    1.10
   3   9   2    7.00    1.20
   3   9   2    4.40    3.30
   4  -9   2 1282.47  104.39
   4  -9   2 1451.35  108.59
   4  -9   2 1352.36  106.99
  -4  -9  -2 1261.57  105.09
  -4   9  -2 1368.86  104.59
   4   9   2 1456.15  107.29
   4   9   2 1452.45  104.59
  -4   9  -2 1357.66  107.49
  -4   9  -2 1474.15  106.99
   4   9   2 1449.06  108.59
  -5  -9  -2   56.59    9.20
   5  -9   2   47.60   10.00
  -5  -9  -2   73.49    6.90
   5  -9   2   63.29    9.40
  -5  -9  -2   76.99   10.70
  -5   9  -2   77.89   10.80
   5   9   2   59.89   10.60
  -5   9  -2   86.69    9.80
   5   9   2   76.89    9.90
   5   9   2   63.99    6.00
   6  -9   2   32.10    8.30
   6  -9   2   14.30    5.30
  -6  -9  -2   27.50    4.40
  -6  -9  -2   21.30    6.20
  -6  -9  -2   20.10    5.50
  -6   9  -2   33.90    6.10
   6   9   2   14.70    5.90
  -6   9  -2   31.50    7.00
   6   9   2   22.90    5.40
   7  -9   2   68.39   13.40
  -7  -9  -2   73.19    9.40
   7  -9   2   89.99   12.70
  -7  -9  -2   53.49    9.80
  -7  -9  -2   85.89   12.60
  -7   9  -2   60.19   11.30
   7   9   2   57.19   11.90
   7   9   2   78.79   10.70
  -7   9  -2   81.39   10.80
   8  -9   2  204.98   23.90
   8  -9   2  218.68   27.40
  -8  -9  -2  186.68   20.90
  -8  -9  -2  163.28   22.20
   8   9   2  143.59   22.40
   8   9   2  210.08   18.70
  -8   9  -2  179.18   20.20
  -8   9  -2  187.38   22.70
   9  -9   2   30.40    9.20
  -9  -9  -2   30.50    7.60
  -9  -9  -2   29.10    8.90
   9  -9   2   30.20   10.70
   9   9   2   49.80   11.50
  -9   9  -2   38.70    9.60
  -9   9  -2   37.90    8.30
 -10  -9  -2   12.30    6.90
  10  -9   2    5.70    6.10
  10  -9   2    9.20    7.80
 -10  -9  -2    3.70    4.60
 -10   9  -2   11.10    5.80
 -10   9  -2    6.60    5.60
  10   9   2    6.30    6.40
  11  -9   2   74.29   15.40
 -11  -9  -2   41.80   11.90
  11  -9   2   73.19   16.60
 -11   9  -2   48.90   11.80
 -11   9  -2   74.49   12.50
  11   9   2   72.09   16.50
  12  -9   2   54.79   13.50
  12  -9   2   39.90   13.00
 -12   9  -2   14.40    7.50
  12 -10  -2    1.00    6.60
 -12 -10   2    5.40    6.70
  12  10  -2    6.50    6.90
 -12  10   2    1.50    4.70
 -11 -10   2   19.70    7.80
  11 -10  -2   31.90   10.40
  11 -10  -2   13.80    7.50
 -11  10   2   38.50    9.20
 -11  10   2   20.40    7.90
  11  10  -2   28.20   10.50
  10 -10  -2    1.00    5.20
 -10 -10   2    4.80    5.10
  10 -10  -2   -2.90    4.10
 -10  10   2    5.60    5.10
  10  10  -2    1.40    5.30
 -10  10   2    6.60    4.50
  10  10  -2    1.40    4.20
  -9 -10   2  161.98   21.90
   9 -10  -2  192.38   24.60
   9 -10  -2  203.68   24.30
  -9 -10   2  194.58   22.70
  -9  10   2  163.78   20.80
  -9  10   2  180.98   22.20
   9  10  -2  232.48   20.10
   9  10  -2  193.88   24.20
   8 -10  -2    1.10    3.50
   8 -10  -2    1.40    3.60
  -8 -10   2   -2.70    2.80
  -8 -10   2    1.70    3.90
  -8 -10   2   -2.10    1.80
   8  10  -2   -0.20    3.00
  -8  10   2    0.90    3.00
   8  10  -2    2.30    4.50
  -8  10   2    5.00    4.30
  -7 -10   2  385.16   30.00
   7 -10  -2  370.36   32.70
   7 -10  -2  378.86   33.40
  -7 -10   2  369.46   33.10
  -7 -10   2  375.16   32.80
   7  10  -2  290.17   32.10
  -7  10   2  363.26   31.30
   7  10  -2  349.57   31.60
  -7  10   2  394.86   31.80
  -7  10   2  373.96   32.60
  -6 -10   2  155.88   16.50
   6 -10  -2  152.58   16.90
  -6 -10   2  106.89   10.90
  -6 -10   2  102.09   14.30
   6 -10  -2  119.59   14.60
  -6  10   2  156.68   15.50
  -6  10   2  141.49   15.20
   6  10  -2  114.69   14.90
   6  10  -2  113.29   14.00
  -6  10   2  117.69   12.20
   5 -10  -2 1142.49   90.99
  -5 -10   2 1094.39   88.29
  -5 -10   2 1157.58   90.99
   5 -10  -2 1124.99   90.29
  -5 -10   2 1265.37   91.29
   5  10  -2 1123.19   90.09
  -5  10   2 1090.19   89.19
  -5  10   2 1184.18   90.39
  -5  10   2 1229.98   90.49
   5  10  -2 1154.78   90.59
   4 -10  -2   13.00    3.90
  -4 -10   2   17.40    3.00
   4 -10  -2   13.30    3.60
  -4 -10   2   18.00    4.90
  -4 -10   2   12.10    4.30
  -4  10   2   17.70    4.00
  -4  10   2   14.10    4.30
   4  10  -2   13.00    4.00
   4  10  -2   12.70    4.00
  -4  10   2   14.50    3.30
  -3 -10   2  613.64   48.40
   3 -10  -2  539.55   47.50
  -3 -10   2  589.84   48.70
   3 -10  -2  599.14   47.50
   3  10  -2  639.94   46.40
  -3  10   2  604.14   46.50
   3  10  -2  555.54   47.60
  -3  10   2  690.93   47.80
   3  10  -2  545.65   46.90
  -3  10   2  561.74   47.80
   2 -10  -2   39.90    6.10
   2 -10  -2   32.40    5.60
  -2 -10   2   43.10    5.30
   2 -10  -2   51.69    6.30
  -2 -10   2   43.10    7.30
  -2 -10   2   54.09    8.00
  -2 -10   2   50.59    5.60
  -2  10   2   54.69    6.50
   2  10  -2   47.90    6.80
  -2  10   2   41.10    6.40
  -2  10   2   47.40    5.60
   2  10  -2   36.10    5.10
   1 -10  -2 1140.79   94.59
   1 -10  -2 1318.57   95.39
  -1 -10   2 1247.68   96.29
  -1 -10   2 1136.09   93.49
   1 -10  -2 1288.87   95.29
  -1 -10   2 1249.97   94.49
  -1  10   2 1299.27   94.59
  -1  10   2 1264.87   94.19
   1  10  -2 1224.08   93.49
   1  10  -2 1233.48   95.09
  -1  10   2 1172.88   95.29
   1  10  -2 1247.28   94.69
   0 -10   2   22.30    3.80
   0 -10  -2   23.30    3.80
   0 -10  -2   22.60    4.40
   0 -10   2   24.10    5.30
   0  10  -2   20.10    3.80
   0  10   2   21.30    3.50
   0  10  -2   21.90    4.20
   0  10   2   15.80    2.90
   0  10   2   24.30    4.50
   0  10   2    9.30    3.80
   1 -10   2  213.48   18.10
   1 -10   2  208.98   19.50
  -1 -10  -2  162.38   17.50
   1 -10   2  195.78   16.00
  -1 -10  -2  206.28   16.50
  -1 -10  -2  181.18   17.30
  -1  10  -2  214.68   15.90
   1  10   2  192.18   18.50
   1  10   2  233.48   16.60
  -1  10  -2  215.08   17.70
   1  10   2  215.58   18.50
  -1  10  -2  230.28   17.50
  -2 -10  -2  211.68   21.30
   2 -10   2  260.07   20.40
   2 -10   2  244.88   22.00
   2 -10   2  234.88   23.20
   2 -10   2  240.18   20.80
  -2  10  -2  234.78   21.20
   2  10   2  246.28   20.30
  -2  10  -2  265.67   20.70
  -2  10  -2  273.87   20.50
   2  10   2  242.08   22.40
   2  10   2  302.27   19.90
   2  10   2  211.58   21.60
   3 -10   2  254.57   23.00
  -3 -10  -2  278.37   22.80
   3 -10   2  249.08   24.20
   3 -10   2  231.28   20.50
   3 -10   2  268.97   21.60
  -3 -10  -2  265.37   22.40
   3  10   2  255.77   20.10
  -3  10  -2  250.97   20.70
  -3  10  -2  276.87   22.20
   3  10   2  229.48   22.90
   3  10   2  304.27   23.00
   3  10   2  261.87   20.00
  -4 -10  -2   -3.30    1.80
   4 -10   2   -0.30    2.60
   4 -10   2    3.70    2.30
  -4 -10  -2   -2.00    1.90
   4 -10   2    2.40    1.00
  -4  10  -2    1.70    1.20
  -4  10  -2    5.10    2.60
   4  10   2    3.80    3.30
  -4  10  -2   -0.70    2.20
   4  10   2    2.20    2.50
   4  10   2   -1.10    0.60
   4  10   2   -0.40    0.80
  -5 -10  -2 1060.59   76.49
   5 -10   2  968.10   76.29
   5 -10   2  970.10   77.99
  -5 -10  -2  939.11   74.09
  -5 -10  -2  962.40   76.99
  -5  10  -2 1016.20   76.89
  -5  10  -2  895.21   75.59
   5  10   2  998.90   77.99
   5  10   2  965.80   76.09
   5  10   2  909.81   73.19
  -6 -10  -2   88.79    9.50
  -6 -10  -2   76.49   12.10
  -6 -10  -2  129.09   13.20
   6 -10   2   76.19   11.80
   6 -10   2  118.29   15.80
  -6  10  -2   79.89   10.70
   6  10   2   78.59   13.10
   6  10   2   66.69   10.50
  -6  10  -2   75.29   11.60
   7 -10   2  901.11   71.89
  -7 -10  -2  884.91   69.49
   7 -10   2  896.01   68.89
  -7 -10  -2  817.42   67.49
  -7  10  -2  756.52   66.99
  -7  10  -2  758.12   68.29
   7  10   2  793.42   66.99
   7  10   2  976.00   71.19
   8 -10   2   15.40    6.80
  -8 -10  -2   20.20    6.20
   8 -10   2   25.90    9.20
  -8 -10  -2   13.80    6.20
   8  10   2   18.90    7.90
  -8  10  -2   24.90    6.50
  -8  10  -2   29.90    7.80
   8  10   2   34.60    7.50
  -9 -10  -2   49.10    9.40
   9 -10   2   36.80   11.80
   9 -10   2   38.50   10.30
  -9 -10  -2   42.60   10.10
   9  10   2   42.00   11.00
  -9  10  -2   40.00    8.80
  -9  10  -2   44.60    9.80
  10 -10   2   12.50    8.70
  10 -10   2    9.70    6.40
 -10 -10  -2   12.30    6.70
 -10 -10  -2   18.90    5.90
 -10  10  -2    4.30    5.10
 -10  10  -2   13.10    5.70
  10  10   2   22.10    9.70
  11 -10   2   83.99   17.80
 -11 -10  -2   94.29   16.80
  11 -10   2   74.19   15.40
 -11  10  -2  107.79   16.90
  11  10   2   79.59   17.60
 -11  10  -2   89.69   14.60
  12 -10   2    2.80    7.40
  12 -10   2   12.10    9.70
 -12  10  -2   -1.90    5.70
  12 -11  -2   19.80    9.00
 -12 -11   2   17.80    7.90
 -12  11   2   40.30   10.40
  12  11  -2   22.40   10.40
  11 -11  -2   27.20    9.00
 -11 -11   2   27.30    8.50
  11 -11  -2   22.30    9.10
 -11  11   2   20.80    7.70
  11  11  -2   29.30   10.20
 -11  11   2   28.10    8.00
  10 -11  -2   62.19   13.10
  10 -11  -2   50.29   12.50
 -10 -11   2   52.89   11.60
 -10  11   2   28.50    8.90
  10  11  -2   38.60   11.30
  10  11  -2   53.79   10.00
 -10  11   2   77.59   11.90
  -9 -11   2    4.90    5.00
   9 -11  -2    8.30    5.70
   9 -11  -2   21.80    8.00
  -9 -11   2   11.60    6.60
  -9  11   2   19.80    6.10
   9  11  -2    9.40    5.30
  -9  11   2   10.10    5.40
   9  11  -2   14.90    6.70
  -8 -11   2  185.28   20.50
   8 -11  -2  157.98   19.80
   8 -11  -2  161.38   20.30
  -8 -11   2  133.39   18.80
  -8  11   2  153.38   17.90
  -8  11   2  149.99   19.00
   8  11  -2  190.38   19.80
   8  11  -2  141.29   19.30
   7 -11  -2  235.58   22.50
  -7 -11   2  241.88   23.20
  -7 -11   2  231.38   19.60
   7 -11  -2  236.18   25.50
  -7 -11   2  213.18   22.10
  -7  11   2  215.08   20.80
   7  11  -2  227.08   22.60
  -7  11   2  239.08   21.30
   7  11  -2  231.98   21.70
  -7  11   2  209.58   21.70
  -6 -11   2  294.27   29.10
  -6 -11   2  315.67   29.20
   6 -11  -2  319.87   29.20
   6 -11  -2  339.07   29.10
  -6 -11   2  363.56   26.80
   6  11  -2  308.67   28.30
  -6  11   2  289.17   28.00
   6  11  -2  353.86   29.60
  -6  11   2  329.97   27.80
  -6  11   2  315.37   28.70
  -5 -11   2  471.45   36.20
   5 -11  -2  426.46   35.70
   5 -11  -2  415.46   35.10
  -5 -11   2  414.36   35.80
   5  11  -2  329.07   34.50
   5  11  -2  440.56   35.30
  -5  11   2  412.56   34.00
  -5  11   2  445.26   35.20
  -5  11   2  405.16   35.00
  -4 -11   2 1324.67   87.09
   4 -11  -2 1154.48   88.49
  -4 -11   2 1073.89   89.29
   4 -11  -2 1101.59   88.69
  -4 -11   2 1124.39   89.19
   4  11  -2 1070.49   88.09
  -4  11   2 1114.79   88.69
   4  11  -2 1155.38   88.59
  -4  11   2 1087.69   87.19
  -4  11   2 1042.30   87.99
   3 -11  -2  252.07   20.80
  -3 -11   2  230.58   21.80
   3 -11  -2  228.58   20.80
  -3 -11   2  216.78   19.30
  -3 -11   2  247.98   21.60
   3  11  -2  254.97   21.00
   3  11  -2  246.28   20.20
  -3  11   2  230.88   20.50
  -3  11   2  234.38   21.10
  -2 -11   2   34.90    7.10
  -2 -11   2   39.40    5.10
  -2 -11   2   30.90    4.50
   2 -11  -2   37.90    5.70
   2 -11  -2   38.90    5.90
  -2 -11   2   38.70    6.80
   2 -11  -2   24.10    5.00
  -2  11   2   38.40    6.10
  -2  11   2   35.40    5.40
   2  11  -2   36.40    5.70
   2  11  -2   37.80    4.70
  -2  11   2   36.30    5.00
  -1 -11   2    0.30    0.80
  -1 -11   2    1.80    2.60
   1 -11  -2   -0.10    1.40
   1 -11  -2    2.30    1.80
   1 -11  -2   -1.00    1.50
  -1 -11   2    1.00    1.50
   1  11  -2    1.20    1.50
   1  11  -2    4.20    2.20
  -1  11   2    2.80    1.80
  -1  11   2    0.50    1.20
  -1  11   2    0.30    2.00
   1  11  -2    1.40    1.00
   0 -11   2 3022.30  245.08
   0 -11   2 3268.47  247.08
   0 -11  -2 3396.96  245.18
   0 -11  -2 3042.60  245.48
   0  11  -2 3332.57  245.18
   0  11  -2 3390.76  245.48
   0  11   2 2917.01  244.38
   0  11   2 3309.97  246.08
   0  11   2 3422.76  247.08
  -1 -11  -2  513.15   40.40
  -1 -11  -2  491.05   41.80
   1 -11   2  549.15   42.20
  -1 -11  -2  531.75   41.60
   1  11   2  462.25   42.50
   1  11   2  487.35   42.20
   1  11   2  559.24   40.60
  -1  11  -2  533.95   41.40
  -1  11  -2  552.34   41.70
   2 -11   2   49.60    5.50
   2 -11   2   49.90    7.40
  -2 -11  -2   74.09    8.30
  -2 -11  -2   39.70    6.40
   2 -11   2   62.19   10.10
   2  11   2   47.40    7.70
  -2  11  -2   40.80    5.70
   2  11   2   37.30    6.80
  -2  11  -2   37.80    6.30
   2  11   2   58.49    4.70
  -2  11  -2   48.20    5.40
   2  11   2   49.50    6.00
   3 -11   2  184.38   17.20
  -3 -11  -2  124.79   14.10
  -3 -11  -2  158.28   14.40
   3 -11   2  150.38   13.40
   3 -11   2  169.08   15.30
   3 -11   2  126.29   12.60
  -3  11  -2  154.68   13.00
   3  11   2  152.18   17.00
   3  11   2  160.28   12.00
   3  11   2  167.38   14.90
  -3  11  -2  168.88   14.40
   3  11   2  142.89   12.30
   4 -11   2  875.11   69.29
   4 -11   2  805.12   65.59
  -4 -11  -2 1039.20   69.39
  -4 -11  -2  875.41   68.19
   4 -11   2  846.52   67.49
   4  11   2  787.32   65.19
  -4  11  -2  865.81   65.79
  -4  11  -2  796.82   68.29
   4  11   2  851.91   69.39
  -4  11  -2  860.71   67.89
   4  11   2  805.72   68.09
   4  11   2  946.41   65.49
   5 -11   2    7.40    4.30
  -5 -11  -2    9.50    4.00
   5 -11   2    8.00    3.50
  -5 -11  -2    7.20    2.30
  -5 -11  -2    9.20    4.10
   5  11   2   12.40    5.00
   5  11   2   12.60    2.00
  -5  11  -2   12.00    4.30
  -5  11  -2   15.90    4.30
   5  11   2    3.20    3.20
  -6 -11  -2    5.80    2.50
  -6 -11  -2   -1.50    2.60
   6 -11   2   -3.20    2.30
   6 -11   2   -2.00    3.00
  -6 -11  -2    2.30    3.80
   6  11   2    0.10    3.00
  -6  11  -2    3.80    3.60
  -6  11  -2    1.30    2.90
   6  11   2    1.40    4.60
  -7 -11  -2   -0.50    3.70
  -7 -11  -2    1.40    3.10
   7 -11   2    2.30    3.60
   7 -11   2    1.70    4.40
  -7  11  -2    0.40    2.70
   7  11   2    6.30    3.70
   7  11   2   -1.30    4.20
  -7  11  -2    0.80    3.90
   8 -11   2  234.78   30.20
  -8 -11  -2  262.87   23.40
  -8 -11  -2  264.97   25.20
   8 -11   2  210.98   25.80
  -8  11  -2  196.38   23.80
   8  11   2  277.67   23.50
   8  11   2  214.28   27.80
  -8  11  -2  227.28   23.90
   9 -11   2   -0.30    6.30
  -9 -11  -2    0.60    3.70
  -9 -11  -2    0.00    4.10
   9 -11   2    4.20    5.40
  -9  11  -2    2.50    4.20
  -9  11  -2    1.30    4.40
   9  11   2   -0.60    5.50
 -10 -11  -2   -0.90    5.60
 -10 -11  -2    0.30    3.20
  10 -11   2   -7.80    4.90
  10 -11   2   -2.90    4.00
 -10  11  -2    5.30    4.30
  10  11   2   15.70    8.80
 -10  11  -2    1.20    5.00
  11 -11   2   -2.20    6.20
 -11 -11  -2   -0.30    5.50
  11 -11   2   13.60    8.00
  11  11   2   18.30    9.00
 -11  11  -2    2.10    5.40
 -11  11  -2    6.40    4.90
  12 -11   2   37.50   13.80
  12 -11   2   58.79   14.50
 -12  11  -2   53.79   15.10
  12 -12  -2    2.00    6.60
 -12 -12   2   12.60    7.50
 -12  12   2   15.10    7.40
  12  12  -2    9.60    8.10
 -11 -12   2   -3.90    3.60
  11 -12  -2   10.80    6.60
  11 -12  -2    1.90    5.70
  11  12  -2    6.20    8.00
 -11  12   2    1.70    5.40
 -10 -12   2   53.99   12.20
  10 -12  -2   84.19   14.90
  10 -12  -2   87.09   16.10
  10  12  -2   79.69   15.10
 -10  12   2   81.49   13.40
 -10  12   2   62.69   11.60
  10  12  -2   68.49   11.70
   9 -12  -2  121.19   17.50
   9 -12  -2  108.59   16.80
  -9 -12   2  115.49   15.60
  -9 -12   2   70.99   14.00
  -9  12   2   81.69   13.80
   9  12  -2   71.99   14.30
  -9  12   2  149.59   16.20
   9  12  -2   82.39   13.40
   8 -12  -2   48.90   10.20
   8 -12  -2   40.90    9.10
  -8 -12   2   39.70    9.30
  -8 -12   2   43.10    9.20
   8  12  -2   29.20    8.50
  -8  12   2   36.10    8.40
  -8  12   2   38.70    7.70
   8  12  -2   41.20    8.60
  -7 -12   2    7.10    4.60
   7 -12  -2    8.40    4.50
  -7 -12   2   11.20    4.90
  -7 -12   2    5.50    2.50
   7 -12  -2    8.50    4.50
  -7  12   2    4.10    3.70
   7  12  -2    5.80    4.70
  -7  12   2    6.50    4.40
   7  12  -2   14.00    5.20
  -7  12   2    4.60    3.50
  -6 -12   2  757.82   55.29
  -6 -12   2  631.94   51.49
   6 -12  -2  659.03   54.29
  -6 -12   2  612.04   54.19
   6 -12  -2  689.33   54.69
  -6  12   2  607.54   53.59
  -6  12   2  666.53   52.79
   6  12  -2  652.43   53.69
  -6  12   2  651.53   53.49
   6  12  -2  650.83   54.19
   5 -12  -2  408.36   34.50
  -5 -12   2  398.36   35.10
  -5 -12   2  361.76   34.70
   5 -12  -2  423.56   35.00
  -5 -12   2  383.76   32.20
  -5  12   2  392.96   34.20
   5  12  -2  450.55   34.60
  -5  12   2  441.46   33.40
  -5  12   2  402.66   34.10
   5  12  -2  368.06   34.00
   4 -12  -2   85.99   10.90
  -4 -12   2   97.39   12.50
  -4 -12   2   68.99    8.00
  -4 -12   2  100.29   12.60
   4 -12  -2   93.19   11.80
  -4  12   2   94.29   11.80
   4  12  -2   90.19   10.70
  -4  12   2  103.29   11.40
   4  12  -2  108.29   11.80
  -4  12   2   80.09    9.50
   3 -12  -2    9.20    3.30
   3 -12  -2    4.30    2.50
  -3 -12   2    2.50    1.60
   3 -12  -2    5.40    2.80
  -3 -12   2    0.90    2.40
  -3 -12   2    6.10    3.60
   3  12  -2    1.20    1.90
  -3  12   2    3.40    2.70
   3  12  -2    3.10    2.80
  -3  12   2    6.10    2.60
   2 -12  -2 1430.46  102.39
  -2 -12   2 1342.07  100.79
  -2 -12   2 1338.77  103.69
  -2 -12   2 1278.37  103.09
   2 -12  -2 1267.57  101.69
  -2 -12   2 1507.15  101.39
   2 -12  -2 1243.58  101.79
   2  12  -2 1250.57  102.09
  -2  12   2 1231.68  102.09
  -2  12   2 1268.57  101.49
   2  12  -2 1314.77  100.79
  -1 -12   2  333.97   26.70
   1 -12  -2  365.76   29.00
   1 -12  -2  338.47   28.60
  -1 -12   2  375.46   28.30
   1 -12  -2  329.47   28.40
  -1 -12   2  328.77   29.80
   1  12  -2  344.87   28.10
  -1  12   2  351.56   28.10
  -1  12   2  340.27   29.00
   1  12  -2  341.57   28.80
   1  12  -2  355.26   26.90
   0 -12  -2 1187.38   85.49
   0 -12   2 1249.77   85.29
   0 -12   2 1052.19   86.69
   0 -12  -2 1130.29   84.99
   0  12   2 1046.90   86.39
   0  12   2 1103.89   85.79
   0  12   2 1008.90   84.09
   0  12  -2 1039.00   84.99
   0  12  -2 1059.89   84.69
   1 -12   2  280.77   24.60
  -1 -12  -2  264.47   22.40
  -1 -12  -2  254.37   21.30
  -1 -12  -2  280.87   22.80
   1 -12   2  212.78   22.20
  -1  12  -2  288.27   22.30
  -1  12  -2  276.07   22.40
   1  12   2  256.77   21.20
   1  12   2  273.27   23.20
   1  12   2  284.97   23.80
   2 -12   2  809.12   67.29
   2 -12   2  869.41   69.09
  -2 -12  -2  824.92   66.89
  -2 -12  -2  908.21   67.29
   2 -12   2  845.72   65.29
  -2  12  -2  865.91   66.79
   2  12   2  779.32   67.69
   2  12   2  787.02   65.89
   2  12   2  976.70   65.19
   2  12   2  750.12   67.19
  -2  12  -2  880.91   65.19
  -2  12  -2  852.81   66.09
   3 -12   2  540.85   43.40
   3 -12   2  535.35   45.30
   3 -12   2  609.14   47.40
  -3 -12  -2  627.14   45.30
  -3 -12  -2  617.54   44.90
   3  12   2  554.64   42.20
   3  12   2  502.65   42.50
   3  12   2  527.85   44.90
  -3  12  -2  522.45   43.10
   3  12   2  528.25   45.50
  -3  12  -2  544.35   44.30
   4 -12   2    9.60    2.10
  -4 -12  -2   11.10    3.60
  -4 -12  -2   17.00    5.00
   4 -12   2   14.30    3.70
   4 -12   2   13.20    4.50
  -4  12  -2   10.90    3.80
   4  12   2   11.60    1.80
   4  12   2    8.00    4.30
   4  12   2   11.00    4.20
   4  12   2   10.90    1.80
  -4  12  -2   13.80    2.70
   5 -12   2   21.30    6.30
  -5 -12  -2   16.60    5.40
   5 -12   2   16.90    2.20
  -5 -12  -2   19.20    5.20
   5 -12   2   19.90    5.20
   5  12   2   19.60    5.40
  -5  12  -2   13.80    5.10
  -5  12  -2   22.30    5.20
   5  12   2   28.00    7.50
   5  12   2   15.20    2.20
  -6 -12  -2  143.29   15.00
   6 -12   2   82.89   14.40
   6 -12   2   96.19   13.60
  -6 -12  -2   99.39   14.70
   6  12   2  126.59   14.80
   6  12   2  123.49   16.20
  -6  12  -2  105.89   13.50
  -6  12  -2  104.99   14.60
  -7 -12  -2   55.79    9.60
   7 -12   2   69.79   13.50
  -7 -12  -2   52.09   10.40
   7 -12   2   69.39   11.10
   7  12   2   64.09   12.60
   7  12   2   49.20    9.10
  -7  12  -2   63.49   11.20
  -7  12  -2   49.00    9.10
  -8 -12  -2    9.70    5.10
   8 -12   2   24.10    7.70
  -8 -12  -2   10.30    6.10
   8 -12   2   17.20    8.00
  -8  12  -2   23.70    6.60
   8  12   2   34.50    7.60
  -8  12  -2   18.80    6.90
   8  12   2   26.50    9.20
  -9 -12  -2  104.89   17.70
   9 -12   2  141.79   22.90
   9 -12   2  134.89   19.20
  -9 -12  -2  140.99   17.00
   9  12   2  113.99   19.20
  -9  12  -2  115.69   17.30
  -9  12  -2  150.88   17.90
   9  12   2  127.29   16.40
  10 -12   2   63.29   13.30
 -10 -12  -2   68.79   11.90
 -10 -12  -2   98.19   15.80
  10 -12   2   81.49   17.00
 -10  12  -2   63.89   13.10
 -10  12  -2   57.29   12.00
  10  12   2   69.09   15.20
  11 -12   2   61.69   16.00
 -11 -12  -2   46.40   12.30
  11 -12   2   38.80   10.80
  11  12   2   29.10   11.20
 -11  12  -2   50.69   12.30
 -11  12  -2   72.69   12.40
  12 -12   2   -4.10    4.80
 -12  12  -2    8.10    4.70
  12 -13  -2    3.80    6.20
  12  13  -2   -4.20    8.40
 -12  13   2   -1.00    6.10
  11 -13  -2   53.49   13.10
 -11 -13   2   42.50   10.80
  11 -13  -2   44.30   11.60
  11  13  -2   58.89   13.60
 -11  13   2   33.10   10.20
 -10 -13   2    4.30    5.00
  10 -13  -2    1.20    4.50
  10 -13  -2    7.10    6.50
  10  13  -2   -1.70    3.90
 -10  13   2    8.30    5.00
  10  13  -2    3.80    5.00
 -10  13   2    6.10    4.50
  -9 -13   2   56.29   12.10
  -9 -13   2   50.09   10.30
   9 -13  -2   65.29   12.00
   9 -13  -2   60.19   12.30
   9  13  -2   27.70    7.70
   9  13  -2   56.39   12.10
  -9  13   2   39.80    9.50
  -9  13   2   45.80    8.80
   8 -13  -2    6.30    4.80
   8 -13  -2    5.30    4.70
  -8 -13   2    8.00    5.40
  -8 -13   2    7.10    4.60
   8  13  -2   20.30    6.90
  -8  13   2    2.20    3.70
  -8  13   2   19.50    5.60
   8  13  -2   11.30    5.70
  -7 -13   2   95.19   13.40
  -7 -13   2   85.49   13.00
  -7 -13   2   75.69    9.40
   7 -13  -2   96.19   13.90
   7 -13  -2   74.69   12.00
  -7  13   2   84.79   11.30
   7  13  -2  103.09   14.40
  -7  13   2   88.99   13.10
   7  13  -2   80.39   12.10
  -7  13   2   75.79   11.50
  -6 -13   2    2.70    2.00
  -6 -13   2   -5.90    2.90
   6 -13  -2   -1.50    2.80
  -6 -13   2   -1.10    2.60
   6 -13  -2    4.00    3.70
  -6  13   2    0.90    2.40
   6  13  -2   -0.30    2.70
  -6  13   2    2.90    3.20
  -6  13   2    1.30    3.30
   6  13  -2   -0.20    3.20
  -5 -13   2  738.03   58.89
  -5 -13   2  597.64   55.39
  -5 -13   2  781.42   59.09
   5 -13  -2  703.93   57.79
   5 -13  -2  663.93   57.79
  -5  13   2  848.62   58.49
  -5  13   2  717.63   56.49
   5  13  -2  748.43   57.99
   5  13  -2  709.43   57.69
  -5  13   2  704.63   57.39
  -4 -13   2   96.09   12.90
   4 -13  -2  112.69   12.30
   4 -13  -2   71.39   10.70
  -4 -13   2   83.59    8.50
  -4 -13   2   87.39   12.20
  -4  13   2   85.59    8.90
  -4  13   2   88.39   11.00
   4  13  -2   80.19   10.40
  -4  13   2   88.79   11.50
   4  13  -2   92.99   11.60
  -3 -13   2  672.33   46.70
   3 -13  -2  628.64   47.90
  -3 -13   2  574.04   49.00
   3 -13  -2  619.14   47.80
  -3 -13   2  572.04   48.70
   3 -13  -2  566.44   47.50
   3  13  -2  510.15   47.40
  -3  13   2  586.84   47.30
   3  13  -2  565.14   46.70
  -3  13   2  570.64   48.00
  -2 -13   2   19.00    3.90
   2 -13  -2   27.80    5.30
   2 -13  -2   27.20    4.90
  -2 -13   2   23.40    5.60
  -2 -13   2   20.70    3.50
   2 -13  -2   19.70    4.60
   2  13  -2   19.30    4.50
   2  13  -2   13.10    3.50
   2  13  -2   25.60    3.80
  -2  13   2   22.90    4.30
  -2  13   2   38.10    6.00
  -1 -13   2  238.08   21.20
  -1 -13   2  292.07   23.00
  -1 -13   2  294.57   25.10
   1 -13  -2  279.27   23.40
   1 -13  -2  280.87   23.40
   1  13  -2  284.27   22.90
  -1  13   2  269.87   23.80
  -1  13   2  292.27   22.90
   1  13  -2  277.97   21.40
   1  13  -2  278.37   23.60
   0 -13  -2  453.05   33.60
   0 -13  -2  437.66   33.10
   0 -13   2  422.66   33.00
   0 -13   2  384.86   34.60
   0  13   2  368.16   33.40
   0  13  -2  374.16   32.80
   0  13  -2  377.76   32.40
   0  13   2  418.96   32.10
   0  13   2  363.86   34.00
   1 -13   2  133.79   13.60
  -1 -13  -2  109.39   13.30
   1 -13   2  168.08   18.20
  -1 -13  -2  163.58   13.90
   1  13   2  141.59   14.30
   1  13   2  144.99   16.60
  -1  13  -2  143.39   13.50
   1  13   2  158.18   12.50
  -1  13  -2  159.18   13.60
   2 -13   2  265.27   24.80
  -2 -13  -2  259.27   22.80
   2 -13   2  273.47   23.40
   2 -13   2  244.48   20.80
  -2 -13  -2  332.97   23.40
  -2  13  -2  245.18   22.40
  -2  13  -2  279.57   22.10
   2  13   2  236.78   23.20
   2  13   2  246.48   21.90
   2  13   2  243.78   20.80
   2  13   2  270.87   23.70
  -2  13  -2  280.07   20.90
   3 -13   2  978.60   82.89
  -3 -13  -2  898.11   80.59
  -3 -13  -2 1176.58   81.19
   3 -13   2 1014.30   79.39
   3 -13   2 1034.40   81.59
  -3  13  -2 1032.60   80.59
   3  13   2 1000.50   78.89
   3  13   2  935.01   80.99
  -3  13  -2 1069.29   79.49
   3  13   2 1069.69   82.09
   3  13   2 1080.39   78.39
   4 -13   2   -0.20    2.30
  -4 -13  -2   -0.90    2.30
   4 -13   2    3.60    3.60
  -4 -13  -2   -3.30    2.10
   4 -13   2    0.90    2.10
   4 -13   2    0.30    1.30
  -4  13  -2   -0.40    1.50
   4  13   2    1.00    0.80
  -4  13  -2    1.20    2.50
   4  13   2    0.70    1.10
   4  13   2   -2.30    2.60
   4  13   2    0.20    3.10
  -5 -13  -2  507.95   49.20
   5 -13   2  596.14   48.70
  -5 -13  -2  623.84   49.20
   5 -13   2  689.43   51.39
  -5  13  -2  556.84   46.30
  -5  13  -2  626.74   49.10
  -5  13  -2  551.24   49.30
   5  13   2  679.53   49.99
   5  13   2  608.24   50.99
   5  13   2  609.54   45.80
   6 -13   2    2.40    4.30
  -6 -13  -2    0.80    2.70
  -6 -13  -2   -1.90    3.20
   6 -13   2   -1.10    2.80
   6  13   2    5.70    4.90
   6  13   2    1.70    3.60
  -6  13  -2   -0.80    2.10
  -6  13  -2    3.50    4.00
   7 -13   2   96.09   13.20
  -7 -13  -2   88.39   12.50
  -7 -13  -2   79.19   13.30
   7 -13   2   52.19   13.50
   7  13   2   78.19   14.10
  -7  13  -2   79.79   11.80
  -7  13  -2   89.99   13.20
   7  13   2   83.69   12.50
  -8 -13  -2   32.60    9.40
   8 -13   2   45.00   12.20
   8 -13   2   45.60   10.10
  -8 -13  -2   50.49    9.10
   8  13   2   43.10    8.90
  -8  13  -2   32.50    8.60
   8  13   2   65.59   13.40
  -8  13  -2   34.70    8.30
   9 -13   2  185.48   27.60
  -9 -13  -2  217.18   26.20
  -9 -13  -2  183.68   22.30
   9 -13   2  194.88   25.40
   9  13   2  224.08   21.40
  -9  13  -2  236.18   24.50
   9  13   2  222.68   28.00
  -9  13  -2  179.88   23.80
 -10 -13  -2    0.10    5.00
  10 -13   2   -0.70    7.80
  10 -13   2    0.40    5.10
  10  13   2   14.80    8.60
 -10  13  -2   -1.20    4.20
 -10  13  -2    1.00    4.20
  11 -13   2   15.90    9.80
 -11 -13  -2   17.10    7.90
  11 -13   2   12.40    6.90
 -11  13  -2    7.30    5.70
  11  13   2   20.80   10.90
 -11  13  -2   10.00    6.70
  12 -13   2   -0.40    6.10
 -12  13  -2   17.70   10.20
  12 -14  -2   11.70    8.40
 -11 -14   2    6.10    5.10
  11 -14  -2   15.30    7.70
  11 -14  -2    2.50    6.60
 -11  14   2    2.90    6.10
  11  14  -2    7.60    8.00
  10 -14  -2  173.88   25.40
 -10 -14   2  224.48   26.60
  10 -14  -2  200.98   25.80
 -10  14   2  172.68   23.50
  10  14  -2  161.28   24.20
  10  14  -2  205.98   23.40
 -10  14   2  215.18   25.00
   9 -14  -2   -0.70    4.40
  -9 -14   2   -3.60    3.80
   9 -14  -2    3.20    5.10
   9  14  -2    2.80    4.40
  -9  14   2   -2.10    3.10
   9  14  -2   -0.80    4.00
  -9  14   2    2.70    4.10
  -8 -14   2  139.49   18.20
   8 -14  -2  167.08   20.10
  -8 -14   2  100.69   16.90
   8 -14  -2  137.89   18.50
  -8  14   2  128.19   16.10
  -8  14   2  152.18   18.30
   8  14  -2  140.49   19.00
   8  14  -2  160.48   18.40
   7 -14  -2   -1.80    3.00
  -7 -14   2   -4.20    3.20
   7 -14  -2    2.60    3.80
  -7 -14   2    1.80    2.00
  -7 -14   2   -2.60    3.00
   7  14  -2   -1.30    3.40
  -7  14   2   -1.70    2.60
  -7  14   2   -0.70    2.90
   7  14  -2    5.50    4.40
  -7  14   2    0.80    3.40
  -6 -14   2  816.62   66.99
   6 -14  -2  802.32   66.39
   6 -14  -2  808.12   66.39
  -6 -14   2  795.12   66.89
   6  14  -2  900.21   66.49
  -6  14   2  782.32   65.79
  -6  14   2  769.22   64.59
   6  14  -2  859.31   66.49
  -6  14   2  800.62   65.59
  -5 -14   2   22.80    7.00
   5 -14  -2   34.30    7.30
  -5 -14   2   34.70    5.10
  -5 -14   2   30.40    7.30
   5 -14  -2   43.50    8.10
  -5  14   2   39.30    7.70
  -5  14   2   36.60    7.00
  -5  14   2   39.90    6.30
   5  14  -2   20.10    5.70
   5  14  -2   16.00    5.40
   4 -14  -2  463.75   41.10
  -4 -14   2  527.55   42.70
  -4 -14   2  528.55   42.50
   4 -14  -2  520.25   41.40
   4  14  -2  456.35   41.10
  -4  14   2  500.65   39.80
   4  14  -2  480.55   40.50
  -4  14   2  496.95   40.90
  -4  14   2  496.85   41.50
  -3 -14   2    0.90    1.80
   3 -14  -2    1.60    2.60
  -3 -14   2    4.70    3.80
   3 -14  -2    8.40    3.20
  -3 -14   2    2.00    3.20
   3 -14  -2   11.30    3.60
  -3  14   2    6.60    2.80
   3  14  -2    5.50    2.50
  -3  14   2    9.30    3.80
   3  14  -2    5.40    2.80
   2 -14  -2 2101.19  155.78
   2 -14  -2 2188.08  155.78
  -2 -14   2 1870.51  153.68
  -2 -14   2 2087.69  156.98
   2 -14  -2 1955.20  154.88
   2  14  -2 1974.90  153.88
   2  14  -2 2008.40  154.58
  -2  14   2 1931.91  154.78
  -2  14   2 2030.30  155.88
   2  14  -2 2131.99  155.98
   1 -14  -2    4.80    2.50
  -1 -14   2   -0.60    1.50
   1 -14  -2    0.80    2.20
  -1 -14   2    0.50    0.70
  -1 -14   2    0.00    2.60
   1 -14  -2    2.90    2.40
   1  14  -2    1.60    1.20
   1  14  -2    2.60    2.40
  -1  14   2    0.70    1.60
  -1  14   2   -0.90    2.30
   1  14  -2    3.50    2.00
   0 -14  -2  178.78   14.60
   0 -14  -2  149.59   13.90
   0 -14   2  138.99   13.60
   0 -14   2  146.59   17.40
   0  14   2  148.79   13.00
   0  14  -2  158.88   14.10
   0  14  -2  127.19   13.20
   0  14   2  131.59   15.40
   0  14   2  132.29   16.30
  -1 -14  -2   18.60    4.40
  -1 -14  -2   11.70    4.00
   1 -14   2   13.80    4.80
   1 -14   2   23.80    4.80
  -1  14  -2   11.80    3.60
   1  14   2   16.40    3.10
   1  14   2   12.60    4.70
  -1  14  -2   18.60    4.00
   1  14   2   15.00    4.50
  -2 -14  -2  894.81   60.09
   2 -14   2  730.83   57.29
   2 -14   2  778.32   61.99
   2 -14   2  769.82   60.19
  -2 -14  -2  726.23   59.49
   2  14   2  786.72   60.59
   2  14   2  674.33   59.89
  -2  14  -2  744.83   57.29
  -2  14  -2  744.63   59.19
  -2  14  -2  745.13   58.69
   2  14   2  689.53   57.39
   3 -14   2    6.60    4.50
  -3 -14  -2    4.10    2.90
   3 -14   2    5.50    3.20
  -3 -14  -2   10.60    3.90
   3 -14   2    8.00    2.40
   3  14   2    3.20    1.80
  -3  14  -2    1.50    2.00
   3  14   2    9.60    4.00
  -3  14  -2    7.90    3.10
   3  14   2   -1.60    2.20
   3  14   2    4.20    1.40
  -4 -14  -2    2.50    2.60
   4 -14   2    1.60    2.10
   4 -14   2   -2.90    3.20
   4 -14   2    0.10    3.10
  -4 -14  -2    0.60    2.40
   4  14   2   -1.10    3.30
  -4  14  -2   -1.30    1.90
   4  14   2    2.00    1.00
   4  14   2    2.50    1.20
   4  14   2    2.00    3.00
  -4  14  -2    1.50    1.90
   5 -14   2   18.70    5.00
  -5 -14  -2    8.70    4.40
  -5 -14  -2   29.20    6.10
   5 -14   2   22.70    6.90
  -5  14  -2   16.90    5.20
  -5  14  -2   13.80    4.90
   5  14   2   18.50    2.40
   5  14   2   18.60    6.70
   5  14   2   13.30    5.20
  -5  14  -2   17.60    3.40
   6 -14   2  870.21   74.79
  -6 -14  -2  923.11   73.89
  -6 -14  -2 1046.60   73.19
   6 -14   2  853.31   72.29
   6  14   2  786.82   73.89
  -6  14  -2  877.21   72.49
   6  14   2  972.70   73.29
  -6  14  -2  875.31   73.29
  -7 -14  -2    9.50    5.10
   7 -14   2    6.10    5.10
   7 -14   2    9.90    4.50
  -7 -14  -2    7.10    4.10
   7  14   2    7.30    4.50
   7  14   2    8.30    5.50
  -7  14  -2   12.20    5.50
  -7  14  -2   10.90    4.80
  -8 -14  -2   10.20    6.30
  -8 -14  -2    8.90    4.70
   8 -14   2   12.60    7.60
   8 -14   2    9.50    5.30
  -8  14  -2   13.60    5.70
  -8  14  -2    2.80    4.80
   8  14   2   12.10    5.30
   8  14   2   12.20    7.40
   9 -14   2   12.90    5.80
  -9 -14  -2    8.40    5.00
   9 -14   2   17.80    8.40
  -9 -14  -2   13.50    7.00
   9  14   2   28.60   10.10
  -9  14  -2    8.80    5.60
  -9  14  -2   10.10    5.70
   9  14   2   29.70    7.00
  10 -14   2  110.99   22.00
  10 -14   2  128.69   19.90
 -10 -14  -2   85.79   16.40
 -10  14  -2  119.69   17.30
  10  14   2  102.49   19.20
 -10  14  -2  144.69   19.50
  11 -14   2    9.00    7.30
 -11 -14  -2    6.00    6.90
  11 -14   2   14.70    6.90
 -11  14  -2    3.00    5.60
 -11  14  -2    3.20    4.80
  11  14   2   -0.10    6.10
  12 -15  -2   23.00    8.90
  11 -15  -2   23.30    8.80
 -11 -15   2   26.00    8.80
  11 -15  -2   32.00   11.00
  11  15  -2   14.40    8.50
 -11  15   2   17.70    7.20
  10 -15  -2   29.00    9.80
 -10 -15   2   11.00    6.70
  10 -15  -2   19.70    7.80
 -10  15   2   24.50    8.40
  10  15  -2   33.90   10.40
  10  15  -2   31.50    8.40
  -9 -15   2    3.90    4.50
   9 -15  -2    3.50    4.80
   9 -15  -2    5.00    5.40
  -9  15   2    0.40    3.20
  -9  15   2   -2.40    4.00
   9  15  -2    1.10    4.70
   9  15  -2    4.30    5.90
   8 -15  -2    4.80    4.60
   8 -15  -2   -0.20    4.10
  -8 -15   2   -0.90    3.40
  -8 -15   2    5.60    5.20
   8  15  -2    3.90    4.70
  -8  15   2   -1.10    3.10
   8  15  -2   -3.20    4.20
  -8  15   2    2.20    4.20
   7 -15  -2   67.19   12.10
   7 -15  -2   77.49   12.90
  -7 -15   2  113.29    9.60
  -7 -15   2   66.29   12.30
  -7 -15   2   75.89   13.50
  -7  15   2   71.89   12.20
  -7  15   2   71.79   10.90
   7  15  -2   87.09   13.50
   7  15  -2   79.09   12.60
  -7  15   2   85.19   16.50
  -6 -15   2   -1.50    3.40
  -6 -15   2    4.30    2.50
  -6 -15   2    2.70    3.90
   6 -15  -2    3.40    3.70
   6 -15  -2    6.50    4.50
  -6  15   2    3.80    3.90
   6  15  -2    2.80    3.60
  -6  15   2    4.00    3.60
   6  15  -2    2.00    3.20
  -6  15   2    4.60    2.90
   5 -15  -2  244.38   22.60
   5 -15  -2  221.98   22.10
  -5 -15   2  263.97   23.80
  -5 -15   2  246.78   20.40
  -5 -15   2  246.28   23.50
  -5  15   2  223.78   22.10
  -5  15   2  247.68   22.10
  -5  15   2  218.88   20.80
   5  15  -2  219.78   21.70
   5  15  -2  248.58   22.70
   4 -15  -2  897.31   70.49
  -4 -15   2  835.82   71.39
  -4 -15   2  890.21   71.59
   4 -15  -2  909.41   70.29
  -4 -15   2  721.83   68.19
  -4  15   2  852.81   69.89
   4  15  -2  954.60   70.89
  -4  15   2  942.71   70.89
  -4  15   2  915.11   68.99
   4  15  -2  935.21   69.79
  -3 -15   2  928.31   77.49
   3 -15  -2  993.00   76.59
   3 -15  -2  875.91   75.79
   3 -15  -2 1029.50   76.69
  -3 -15   2 1115.89   75.39
   3  15  -2  859.11   74.99
  -3  15   2  974.90   75.89
   3  15  -2 1000.90   75.39
   3  15  -2  903.11   76.49
  -3  15   2  956.90   76.69
   2 -15  -2  141.79   14.80
  -2 -15   2  112.59   10.80
   2 -15  -2  127.89   12.80
   2 -15  -2  135.09   12.30
  -2 -15   2   96.89   12.20
  -2 -15   2  124.19   15.60
   2  15  -2  145.29   15.00
   2  15  -2  131.19   11.90
  -2  15   2  134.69   15.00
   2  15  -2  124.69   11.20
  -2  15   2  121.99   12.20
   1 -15  -2  356.56   31.20
  -1 -15   2  391.66   33.40
   1 -15  -2  399.36   32.00
   1 -15  -2  428.66   32.20
  -1 -15   2  343.17   28.90
  -1 -15   2  399.66   31.20
   1  15  -2  380.96   31.80
   1  15  -2  383.56   29.30
  -1  15   2  354.56   30.70
   1  15  -2  376.56   30.90
  -1  15   2  396.36   32.30
   0 -15   2 1113.09   89.69
   0 -15  -2 1222.28   90.39
   0 -15  -2 1182.48   90.09
   0 -15   2 1128.99   91.89
   0  15   2 1103.39   88.79
   0  15  -2 1151.58   89.49
   0  15  -2 1158.88   89.89
   0  15   2 1188.78   91.39
   0  15   2 1129.19   90.59
   1 -15   2  584.64   46.50
  -1 -15  -2  618.34   46.70
   1 -15   2  609.74   48.90
  -1 -15  -2  542.05   46.20
  -1  15  -2  587.34   45.80
   1  15   2  516.55   47.20
   1  15   2  592.64   47.20
   1  15   2  565.44   44.70
  -1  15  -2  534.35   45.60
  -2 -15  -2  178.78   18.20
   2 -15   2  234.88   19.40
  -2 -15  -2  180.48   18.20
   2 -15   2  214.28   20.80
   2 -15   2  182.38   15.90
   2  15   2  217.98   19.60
   2  15   2  173.18   18.80
  -2  15  -2  224.38   18.00
   2  15   2  220.38   16.70
  -2  15  -2  204.48   18.20
   3 -15   2  336.97   30.40
  -3 -15  -2  369.46   29.90
   3 -15   2  324.97   27.60
  -3 -15  -2  357.86   29.90
   3 -15   2  371.96   32.40
  -3  15  -2  344.47   28.40
  -3  15  -2  339.67   29.80
   3  15   2  327.07   27.10
   3  15   2  332.57   30.30
   3  15   2  344.77   30.70
  -3  15  -2  375.56   29.70
  -4 -15  -2   91.59   13.50
  -4 -15  -2  116.39   13.70
   4 -15   2  112.39   11.30
   4 -15   2  125.79   15.80
   4 -15   2  120.89   17.50
   4  15   2  112.89    9.70
   4  15   2   93.29   13.70
  -4  15  -2  126.49   11.10
   4  15   2  139.09   16.40
  -4  15  -2  152.08   15.30
   5 -15   2  325.97   27.50
  -5 -15  -2  284.77   28.50
   5 -15   2  322.57   29.90
  -5 -15  -2  316.67   28.00
   5  15   2  335.47   30.30
  -5  15  -2  322.07   25.90
  -5  15  -2  283.87   27.70
   5  15   2  349.47   29.20
  -5  15  -2  317.97   28.80
   6 -15   2   23.20    5.90
   6 -15   2   21.70    7.10
  -6 -15  -2   23.50    6.30
  -6 -15  -2   21.20    6.70
  -6  15  -2   13.60    5.20
  -6  15  -2   23.20    6.60
   6  15   2   14.80    5.40
   6  15   2    9.90    5.90
   7 -15   2  128.89   16.20
   7 -15   2  133.29   19.10
  -7 -15  -2  122.59   15.30
  -7 -15  -2   99.69   16.20
  -7  15  -2  116.59   16.20
   7  15   2  128.29   18.30
   7  15   2  116.99   15.70
  -7  15  -2   91.69   14.20
  -8 -15  -2   60.09   11.40
   8 -15   2   24.50    9.00
   8 -15   2   26.60    7.70
  -8 -15  -2   21.30    6.40
  -8  15  -2   39.00    9.50
   8  15   2   41.60   10.50
  -8  15  -2   31.10    8.10
   8  15   2   37.70    8.90
  -9 -15  -2  121.59   18.20
  -9 -15  -2   78.39   12.90
   9 -15   2   66.99   16.50
   9 -15   2   90.79   15.50
  -9  15  -2  121.89   16.00
   9  15   2   77.69   13.00
  -9  15  -2   81.19   14.50
   9  15   2   97.49   17.70
 -10 -15  -2   -6.50    4.80
  10 -15   2    0.30    4.30
  10 -15   2    3.70    8.10
 -10  15  -2   -3.70    3.10
  10  15   2    3.00    5.80
 -10  15  -2   -4.90    4.00
  11 -15   2   26.50   11.70
  11  15   2   17.30    9.30
 -11  15  -2   14.00    7.30
 -11  15  -2   33.80    9.60
 -11 -16   2    6.90    5.80
  11 -16  -2   -4.80    3.90
  11 -16  -2   13.90    8.20
 -11  16   2    6.90    6.00
  11  16  -2   15.60    8.30
 -10 -16   2   21.10    8.60
  10 -16  -2    9.30    6.30
  10 -16  -2   18.50    7.30
 -10  16   2   18.70    7.60
  10  16  -2   15.30    6.80
  10  16  -2   25.70    8.60
  -9 -16   2  120.79   18.70
   9 -16  -2  123.19   18.30
   9 -16  -2   87.99   16.40
   9  16  -2  136.79   17.60
  -9  16   2  108.49   15.90
   9  16  -2  103.29   17.40
  -9  16   2  131.09   17.70
  -8 -16   2   -2.40    3.60
   8 -16  -2   19.40    7.00
  -8 -16   2    7.40    5.40
   8 -16  -2   14.40    6.40
   8  16  -2   -2.20    3.60
  -8  16   2    8.20    4.60
  -8  16   2   11.70    5.60
   8  16  -2    9.40    5.70
   7 -16  -2   46.30    9.80
  -7 -16   2   31.50    8.80
  -7 -16   2   60.39   11.00
   7 -16  -2   56.69   10.50
   7  16  -2   59.19   10.70
   7  16  -2   49.40   10.00
  -7  16   2   49.99    8.70
  -7  16   2   42.20    9.00
   6 -16  -2   21.10    6.30
  -6 -16   2   29.60    4.90
  -6 -16   2   24.70    7.20
   6 -16  -2   11.50    5.20
  -6 -16   2   25.80    8.00
   6  16  -2   27.50    6.90
  -6  16   2   28.10    6.70
  -6  16   2   19.60    6.30
  -6  16   2   25.00    5.50
   6  16  -2   30.20    7.60
  -5 -16   2  217.28   22.50
   5 -16  -2  211.68   21.60
   5 -16  -2  213.88   21.40
  -5 -16   2  251.47   23.20
   5  16  -2  224.78   21.30
   5  16  -2  250.17   22.30
  -5  16   2  236.18   21.70
  -5  16   2  246.68   22.20
  -5  16   2  210.78   20.10
   4 -16  -2    2.50    2.90
  -4 -16   2    1.80    3.40
  -4 -16   2    0.90    3.70
  -4 -16   2    2.20    2.20
   4 -16  -2    3.80    2.80
  -4  16   2    6.40    3.70
  -4  16   2    5.50    4.20
   4  16  -2    1.60    2.60
   4  16  -2    5.60    3.60
   3 -16  -2  464.45   38.10
   3 -16  -2  460.25   38.70
  -3 -16   2  560.94   37.80
  -3 -16   2  467.55   40.00
   3 -16  -2  465.35   38.70
   3  16  -2  441.16   37.20
  -3  16   2  407.46   37.70
   3  16  -2  413.96   38.50
  -3  16   2  444.96   38.70
   3  16  -2  462.45   37.30
  -2 -16   2  572.34   47.50
  -2 -16   2  519.65   43.60
   2 -16  -2  604.24   45.30
   2 -16  -2  541.85   45.90
   2  16  -2  544.85   44.70
   2  16  -2  608.34   46.50
   2  16  -2  557.54   44.00
  -2  16   2  569.74   46.20
  -2  16   2  554.74   45.20
   1 -16  -2  896.71   68.89
   1 -16  -2  755.62   67.69
   1 -16  -2  875.41   68.79
  -1 -16   2  902.41   68.09
  -1 -16   2  981.90   71.09
  -1  16   2  865.21   67.59
   1  16  -2  878.21   67.79
   1  16  -2  735.43   68.19
  -1  16   2  936.21   69.39
   0 -16   2  111.49   13.30
   0 -16  -2  114.19   13.70
   0 -16  -2  156.48   13.40
   0 -16   2  128.69   16.10
   0  16   2  118.99   11.30
   0  16  -2  121.19   13.10
   0  16   2  106.29   13.90
   0  16  -2  105.89   13.10
   1 -16   2  195.58   22.20
  -1 -16  -2  190.48   17.00
  -1 -16  -2  193.38   17.10
   1 -16   2  176.78   17.00
   1  16   2  175.28   20.00
   1  16   2  174.58   15.30
   1  16   2  169.28   17.40
  -1  16  -2  162.28   16.10
  -2 -16  -2  137.89   14.10
   2 -16   2  132.89   11.60
   2 -16   2  130.59   17.80
  -2 -16  -2  143.79   14.20
   2 -16   2  135.59   11.20
   2 -16   2  153.18   14.80
   2  16   2  168.68   12.40
   2  16   2  142.19   16.70
  -2  16  -2  128.49   13.30
  -2  16  -2  120.49   14.40
   2  16   2  133.39   16.40
   3 -16   2  389.06   28.90
   3 -16   2  360.56   33.30
  -3 -16  -2  312.27   30.70
  -3 -16  -2  359.26   30.80
   3 -16   2  354.96   31.80
  -3  16  -2  367.06   29.80
  -3  16  -2  335.87   28.70
  -3  16  -2  349.47   30.60
   3  16   2  350.96   28.30
   3  16   2  337.17   31.70
   3  16   2  471.25   33.00
   4 -16   2   79.09   12.00
   4 -16   2   61.29   12.90
  -4 -16  -2   83.69   11.30
   4 -16   2   70.29    9.10
  -4 -16  -2   86.69   11.90
   4  16   2   98.49   13.30
   4  16   2   80.09    7.00
  -4  16  -2   62.69    8.70
  -4  16  -2   84.69   11.20
   4  16   2   81.09   11.90
   5 -16   2   71.49   10.00
  -5 -16  -2   80.99   12.50
   5 -16   2   95.69   14.10
  -5 -16  -2   58.09   10.10
  -5  16  -2   71.79   10.80
   5  16   2   95.29   14.00
   5  16   2   70.29   11.60
  -5  16  -2   80.69    9.30
  -5  16  -2   74.39   11.40
  -6 -16  -2  119.09   16.10
  -6 -16  -2  149.88   16.30
   6 -16   2  123.09   17.50
   6 -16   2  139.79   15.50
   6  16   2  122.29   17.90
  -6  16  -2  130.89   16.60
   6  16   2  114.89   15.70
  -6  16  -2   92.59   14.50
  -7 -16  -2  219.38   24.50
   7 -16   2  193.28   25.50
  -7 -16  -2  193.48   20.00
   7 -16   2  213.98   20.60
   7  16   2  212.88   23.30
  -7  16  -2  155.18   20.90
  -7  16  -2  226.28   21.80
   7  16   2  202.08   25.60
  -8 -16  -2    0.20    3.70
   8 -16   2   15.10    5.60
  -8 -16  -2    4.00    5.00
   8 -16   2    6.00    6.00
   8  16   2    6.50    5.80
  -8  16  -2    2.80    4.60
   8  16   2    2.40    4.40
  -8  16  -2   11.10    6.20
  -9 -16  -2   20.00    6.50
   9 -16   2   28.00   11.60
   9 -16   2   23.70    7.40
  -9 -16  -2   32.20    9.50
  -9  16  -2   33.10    8.20
   9  16   2   29.50    8.00
   9  16   2   19.20    9.20
  -9  16  -2   16.40    6.90
 -10 -16  -2   34.00   10.70
  10 -16   2   46.00   14.30
  10  16   2   70.49   15.20
 -10  16  -2   26.30    8.90
 -10  16  -2   48.30   11.00
  11 -16   2   46.40   14.70
 -11  16  -2   48.40   11.50
 -11  16  -2   30.20    9.50
  11 -17  -2    9.40    7.80
  11 -17  -2    9.30    6.60
 -11 -17   2    4.40    5.50
 -11  17   2   18.60    7.50
  11  17  -2   11.90    8.00
 -10 -17   2   44.30   11.60
  10 -17  -2   78.49   15.60
  10 -17  -2   63.29   13.20
  10  17  -2   74.49   15.20
  10  17  -2   74.59   12.70
 -10  17   2   61.19   13.30
   9 -17  -2   20.50    7.70
  -9 -17   2   18.70    8.00
   9 -17  -2   31.30    8.90
   9  17  -2   22.70    8.10
  -9  17   2   18.40    7.30
   9  17  -2   21.60    8.30
   8 -17  -2  267.17   25.60
  -8 -17   2  264.87   29.70
   8 -17  -2  281.97   29.70
   8  17  -2  244.18   28.20
  -8  17   2  233.08   26.90
  -8  17   2  265.27   23.60
   8  17  -2  176.88   24.80
  -7 -17   2   31.80    9.00
   7 -17  -2   32.30    8.00
   7 -17  -2   26.30    7.90
  -7 -17   2   20.70    7.20
   7  17  -2   26.70    8.30
  -7  17   2   24.90    7.00
  -7  17   2   28.30    6.50
   7  17  -2   29.90    7.60
   6 -17  -2   99.79   13.90
  -6 -17   2   72.39    9.60
  -6 -17   2   67.29   12.60
   6 -17  -2  123.99   14.90
  -6 -17   2   78.69   13.50
  -6  17   2   68.49   11.50
  -6  17   2   89.29   12.80
   6  17  -2   83.69   12.80
  -6  17   2   94.69   11.60
   6  17  -2  100.89   13.30
  -5 -17   2   51.49    9.90
   5 -17  -2   45.80    8.90
  -5 -17   2   43.40    9.70
  -5 -17   2   51.59    7.00
   5 -17  -2   45.80    8.30
   5  17  -2   40.20    8.50
   5  17  -2   48.00    8.30
  -5  17   2   38.70    8.60
  -5  17   2   32.20    7.40
  -5  17   2   48.20    7.30
   4 -17  -2  696.73   59.99
  -4 -17   2  727.83   58.89
   4 -17  -2  750.32   60.89
  -4 -17   2  784.12   62.49
  -4  17   2  778.02   61.29
   4  17  -2  751.42   59.09
   4  17  -2  740.23   59.69
  -4  17   2  736.43   60.29
   4  17  -2  762.32   61.09
  -3 -17   2  105.79   14.90
  -3 -17   2   88.89   11.50
   3 -17  -2  137.09   15.10
   3 -17  -2  119.99   14.40
   3 -17  -2  146.19   14.40
   3  17  -2  116.99   11.30
   3  17  -2  107.49   12.20
  -3  17   2  100.79   13.60
   3  17  -2  105.59   13.70
  -3  17   2  112.29   13.00
   2 -17  -2  228.38   21.00
   2 -17  -2  264.47   22.60
   2 -17  -2  252.97   22.30
  -2 -17   2  200.78   23.00
  -2 -17   2  260.77   21.30
  -2 -17   2  259.97   19.90
   2  17  -2  224.48   20.00
   2  17  -2  244.18   22.40
  -2  17   2  229.98   21.20
   2  17  -2  233.78   20.90
  -2  17   2  247.28   22.50
  -1 -17   2   43.60    7.20
   1 -17  -2   62.19    9.10
  -1 -17   2   61.29   10.20
   1 -17  -2   47.60    8.10
   1 -17  -2   58.29    7.80
  -1  17   2   56.19    7.40
   1  17  -2   42.70    6.70
  -1  17   2   47.90    8.40
   1  17  -2   41.30    7.70
   0 -17  -2  400.66   34.40
   0 -17   2  408.26   34.20
   0 -17  -2  401.56   33.90
   0 -17  -2  403.86   34.50
   0 -17   2  370.96   36.00
   0  17   2  391.36   33.00
   0  17   2  404.16   35.10
   0  17  -2  458.15   34.70
   0  17  -2  430.56   33.90
  -1 -17  -2  106.69   13.20
   1 -17   2  105.59   13.20
  -1 -17  -2  111.49   13.60
   1 -17   2   98.49   15.30
  -1  17  -2  119.49   13.00
   1  17   2  123.79   10.80
  -1  17  -2  103.39   12.90
   1  17   2  134.49   16.00
   1  17   2  113.29   14.60
   2 -17   2   -0.40    2.30
   2 -17   2    6.20    4.60
   2 -17   2    3.40    1.00
  -2 -17  -2    0.00    2.30
  -2 -17  -2    4.60    3.00
   2  17   2    1.40    3.00
  -2  17  -2    2.00    2.50
   2  17   2    1.30    2.90
   2  17   2    2.70    1.80
  -2  17  -2    6.20    3.00
  -3 -17  -2    4.80    3.50
   3 -17   2    1.10    1.40
   3 -17   2    0.30    3.50
  -3 -17  -2   -0.20    2.40
   3 -17   2    2.90    3.20
   3  17   2    1.40    1.40
  -3  17  -2    2.60    3.10
   3  17   2   -1.40    2.90
   3  17   2   -0.60    3.30
  -3  17  -2    0.20    2.10
  -4 -17  -2  982.20   63.99
   4 -17   2  735.73   60.29
   4 -17   2  796.92   65.79
   4 -17   2  794.72   63.69
  -4 -17  -2  763.02   61.99
  -4  17  -2  751.42   61.99
[truncated: 1,292,330 more chars]
