# Supplementary material for: N-[6-(Di­methyl­amino)-9-phenyl-3H-telluro­xan­then-3-yl­idene]-N-methyl­methanaminium hexa­fluoro­phosphate monoclinic polymorph
Source: IUCrdata. 2021 Jun 15;6(Pt 6):x210545. doi: 10.1107/S2414314621005459 (PMC9462350; doi:10.1107/S2414314621005459)
Supplement: Supplementary file 2 [file x-06-x210545-Isup2.hkl]

#
# h,k,l, Fc-squared, Fo-squared, sigma(Fo-squared), status flag
#
data_I
_shelx_title ' TePhChalc_0m_a.res in P2(1)/n'
_shelx_refln_list_code          4
_shelx_F_calc_maximum      321.38
_exptl_crystal_F_000      1184.00
_reflns_d_resolution_high  0.6518

loop_
 _space_group_symop_operation_xyz
 'x, y, z'
 '-x+1/2, y+1/2, -z+1/2'
 '-x, -y, -z'
 'x-1/2, -y-1/2, z-1/2'

_cell_length_a     8.7763
_cell_length_b    23.9606
_cell_length_c    10.8738
_cell_angle_alpha  90.000
_cell_angle_beta   99.256
_cell_angle_gamma  90.000

_shelx_F_squared_multiplier     1.000

loop_
 _refln_index_h
 _refln_index_k
 _refln_index_l
 _refln_F_squared_calc
 _refln_F_squared_meas
 _refln_F_squared_sigma
 _refln_observed_status
   2   0   0      16221.81      17760.29       474.87 o
   4   0   0      22491.83      23454.37       800.84 o
   6   0   0        117.10        164.80        19.28 o
   8   0   0       1957.65       1894.69        89.69 o
  10   0   0        197.93        257.03        50.12 o
  12   0   0       1349.50       1187.45       153.73 o
   1   1   0      14013.91      14384.72       256.01 o
   2   1   0         60.26         59.83         4.02 o
   3   1   0       2686.60       2440.36        54.98 o
   4   1   0        402.31        354.43        15.02 o
   5   1   0       3842.77       3704.88        93.19 o
   6   1   0       5012.42       4822.16       120.04 o
   7   1   0        361.99        358.42        21.64 o
   8   1   0         55.12         39.09        11.59 o
   9   1   0       1861.35       1901.00        85.83 o
  10   1   0        612.78        626.36        43.19 o
  11   1   0        746.46        862.02        89.25 o
  12   1   0         10.42         48.82        38.95 o
   0   2   0       5753.77       5552.12       281.89 o
   1   2   0        158.53        183.22         6.21 o
   2   2   0       5392.78       5661.62        97.47 o
   3   2   0       2532.71       2483.60        62.95 o
   4   2   0       7445.47       7156.94       161.81 o
   5   2   0       4770.79       4747.14       115.90 o
   6   2   0        206.36        224.13        19.33 o
   7   2   0       4030.02       4054.17       110.36 o
   8   2   0       3908.43       3992.89       117.52 o
   9   2   0       1427.93       1566.04        71.21 o
  10   2   0          0.45         12.28        16.55 o
  11   2   0        447.30        425.05        46.15 o
  12   2   0        185.26        102.52        50.43 o
   1   3   0       2430.43       2705.23        49.69 o
   2   3   0     103287.33     100738.78      1748.41 o
   3   3   0       2425.40       2674.76        60.87 o
   4   3   0        794.99        846.31        26.89 o
   5   3   0         86.58         41.74         8.39 o
   6   3   0       4777.75       4717.13       117.10 o
   7   3   0        722.58        721.84        31.83 o
   8   3   0       1119.42       1151.72        51.23 o
   9   3   0        563.75        525.68        37.78 o
  10   3   0       2099.33       1954.92        87.25 o
  11   3   0          0.42         -3.51        19.68 o
  12   3   0         58.69         30.42        30.41 o
   0   4   0        298.10        306.28        11.12 o
   1   4   0      74894.07      77032.62      1455.00 o
   2   4   0      40538.43      43204.70       747.54 o
   3   4   0      18421.00      18415.64       404.48 o
   4   4   0       5099.64       5410.63       129.63 o
   5   4   0       2251.39       1976.48        52.78 o
   6   4   0        332.99        340.48        17.86 o
   7   4   0       1683.12       1590.37        54.68 o
   8   4   0        248.13        228.60        22.04 o
   9   4   0        634.13        653.95        42.08 o
  10   4   0          9.22          5.27        17.27 o
  11   4   0       1199.16       1253.02        93.05 o
  12   4   0        312.54        341.21        51.36 o
   1   5   0         23.47         28.99         3.32 o
   2   5   0      10743.17      11044.85       218.18 o
   3   5   0       2078.84       2107.51        48.92 o
   4   5   0         17.48         24.73         6.05 o
   5   5   0       2941.16       2725.73        76.75 o
   6   5   0       3256.46       2967.39        77.48 o
   7   5   0       4760.67       4658.23       154.15 o
   8   5   0        276.27        273.48        25.09 o
   9   5   0        585.95        663.04        42.24 o
  10   5   0       2527.92       2646.46       117.72 o
  11   5   0        162.08        210.27        34.01 o
  12   5   0         52.14         55.01        28.75 o
   0   6   0       9373.18       9300.88       251.33 o
   1   6   0       2607.80       2748.28        50.29 o
   2   6   0         17.67          6.67         3.77 o
   3   6   0         57.04        129.42         8.44 o
   4   6   0      43250.71      43259.07      1036.21 o
   5   6   0       1361.94       1355.76        39.48 o
   6   6   0        383.36        350.37        17.50 o
   7   6   0       1783.79       1789.87        57.11 o
   8   6   0       7284.92       7040.13       194.43 o
   9   6   0        137.04        158.81        20.36 o
  10   6   0         61.76         28.47        23.67 o
  11   6   0        127.47         92.63        28.59 o
  12   6   0        657.26        632.53        62.83 o
   1   7   0       4882.73       4726.02        98.70 o
   2   7   0       2074.70       2178.28        48.71 o
   3   7   0       2628.16       2487.09        59.66 o
   4   7   0       7357.36       8240.43       192.65 o
   5   7   0       9279.34       9425.15       247.27 o
   6   7   0       1536.58       1380.98        42.75 o
   7   7   0        608.14        584.25        32.08 o
   8   7   0        337.91        349.12        26.91 o
   9   7   0       2497.04       2372.75       115.38 o
  10   7   0          1.91         -3.15        16.22 o
  11   7   0         54.06         24.04        22.95 o
  12   7   0         77.62         98.76        30.17 o
   0   8   0      14952.29      14658.61       395.91 o
   1   8   0       5407.95       5601.88       120.67 o
   2   8   0       1952.97       2244.76        52.12 o
   3   8   0       4224.40       4227.72       102.30 o
   4   8   0      13907.85      14028.01       325.23 o
   5   8   0       2039.53       1921.86        52.31 o
   6   8   0        271.08        311.65        16.86 o
   7   8   0         12.44          4.40        10.13 o
   8   8   0       2645.38       2670.12        88.06 o
   9   8   0        133.43        134.57        18.97 o
  10   8   0        615.45        621.16        53.65 o
  11   8   0        543.07        488.26        49.67 o
  12   8   0       1539.04       1416.15        91.50 o
   1   9   0       3395.55       3275.12        76.57 o
   2   9   0      15112.06      15367.64       339.67 o
   3   9   0       1372.78       1120.89        33.37 o
   4   9   0          2.21          4.46         5.35 o
   5   9   0        300.77        283.79        16.28 o
   6   9   0      21716.95      21959.20       530.73 o
   7   9   0         24.93         14.33        16.63 o
   8   9   0        177.20        223.10        22.99 o
   9   9   0        635.63        558.08        46.17 o
  10   9   0       1520.03       1551.12        89.50 o
  11   9   0        108.54        174.21        33.64 o
  12   9   0        114.92        113.06        30.39 o
   0  10   0         22.32         28.50        11.86 o
   1  10   0      10502.42      10629.71       235.83 o
   2  10   0        184.95        240.73        12.68 o
   3  10   0       9255.03       9198.78       226.35 o
   4  10   0         77.29         41.83         7.72 o
   5  10   0       9633.26       9922.95       243.36 o
   6  10   0        763.62        812.14        36.26 o
   7  10   0       8458.05       8623.65       231.50 o
   8  10   0        177.81        205.39        21.63 o
   9  10   0        913.16        979.30        54.03 o
  10  10   0          0.87        -12.45        18.46 o
  11  10   0        342.90        345.16        43.59 o
  12  10   0         34.49         36.39        26.38 o
   1  11   0       1817.50       1869.42        49.02 o
   2  11   0       6529.31       6012.20       150.52 o
   3  11   0       2869.48       2810.34        76.33 o
   4  11   0         64.28         81.73        10.58 o
   5  11   0        926.28        921.88        44.24 o
   6  11   0       7298.99       7664.00       237.42 o
   7  11   0       1464.42       1637.91        85.97 o
   8  11   0        607.15        667.45        38.49 o
   9  11   0        198.62        143.16        22.15 o
  10  11   0       1530.57       1689.40       103.42 o
  11  11   0          0.74         37.61        23.23 o
  12  11   0        171.27        177.41        43.44 o
   0  12   0      12139.77      11809.87       403.46 o
   1  12   0       6030.47       5746.68       131.17 o
   2  12   0         69.95         64.13         7.69 o
   3  12   0       4367.24       4414.43       127.96 o
   4  12   0       6747.57       6434.88       164.18 o
   5  12   0       1975.01       1959.12        73.29 o
   6  12   0        294.05        249.55        18.99 o
   7  12   0         46.22         30.48        13.34 o
   8  12   0       4900.73       4970.54       153.73 o
   9  12   0          6.70         16.64        17.01 o
  10  12   0          2.65         13.98        20.89 o
  11  12   0       1007.54       1131.39        79.42 o
  12  12   0        435.78        433.19       101.46 o
   1  13   0       6468.83       5867.06       133.87 o
   2  13   0       3951.09       3956.57       103.37 o
   3  13   0       5492.32       5090.46       130.62 o
   4  13   0        245.10        233.27        17.89 o
   5  13   0       6757.07       6828.35       184.38 o
   6  13   0        531.75        565.09        29.55 o
   7  13   0       3800.44       3816.26       113.04 o
   8  13   0         67.13         70.35        17.13 o
   9  13   0        908.82       1079.43        65.00 o
  10  13   0         71.93         71.40        24.83 o
  11  13   0        185.85        126.06        31.85 o
  12  13   0         41.94         73.75        31.84 o
   0  14   0       8989.81       8845.97       282.74 o
   1  14   0       1315.74       1436.75        38.72 o
   2  14   0         83.05        125.44        11.60 o
   3  14   0         50.47         70.94         9.75 o
   4  14   0      14049.45      13493.04       372.40 o
   5  14   0        268.20        321.00        21.14 o
   6  14   0        433.10        380.84        24.33 o
   7  14   0        111.21        127.79        17.62 o
   8  14   0       7099.56       7079.23       293.57 o
   9  14   0        135.44         88.47        22.58 o
  10  14   0          0.23          1.07        18.68 o
  11  14   0         39.10          5.39        26.84 o
  12  14   0        595.23        783.56       138.14 o
   1  15   0       4462.40       4351.10       107.77 o
   2  15   0       2871.22       3088.66        87.45 o
   3  15   0       5005.17       4832.62       125.56 o
   4  15   0        241.70        253.05        18.87 o
   5  15   0        427.79        415.14        24.86 o
   6  15   0       1571.57       1480.10        55.14 o
   7  15   0        563.82        555.12        38.73 o
   8  15   0         30.70         53.29        16.47 o
   9  15   0        652.81        768.53        53.61 o
  10  15   0       1002.98        932.43        68.37 o
  11  15   0        108.85        140.96        32.64 o
  12  15   0         21.21         86.14        77.94 o
   0  16   0      12146.70      12618.52       399.91 o
   1  16   0       5599.93       5434.67       133.44 o
   2  16   0         59.52         61.84         9.65 o
   3  16   0       3695.59       3611.56        97.49 o
   4  16   0       1827.55       1835.84        56.79 o
   5  16   0       1339.77       1349.18        48.76 o
   6  16   0         58.43         76.08        14.70 o
   7  16   0       1169.32       1295.66        60.29 o
   8  16   0        115.86        184.75        23.63 o
   9  16   0       1417.41       1419.47        76.93 o
  10  16   0         15.86         16.93        20.52 o
  11  16   0        352.38        343.45        55.68 o
   1  17   0        857.24        888.65        32.33 o
   2  17   0       7048.54       6596.84       167.70 o
   3  17   0       2025.61       1887.34        57.92 o
   4  17   0       1603.20       1696.64        56.42 o
   5  17   0       1285.14       1187.81        45.99 o
   6  17   0       5899.50       5886.11       170.22 o
   7  17   0         44.91         46.74        16.39 o
   8  17   0          3.84        -10.98        13.57 o
   9  17   0         46.67         69.46        21.13 o
  10  17   0       2085.83       1984.76        98.05 o
  11  17   0         41.00          9.10        39.52 o
   0  18   0       3259.29       3250.92       113.34 o
   1  18   0        758.34        760.88        30.22 o
   2  18   0        406.61        400.12        23.31 o
   3  18   0       3904.86       3815.23       109.68 o
   4  18   0       4724.85       4391.10       118.43 o
   5  18   0       2361.31       2438.27        73.41 o
   6  18   0        165.34        132.42        19.03 o
   7  18   0       1949.47       2211.72        97.01 o
   8  18   0        480.82        554.41        57.21 o
   9  18   0       1586.11       1646.75        86.57 o
  10  18   0          0.09         20.51        22.30 o
  11  18   0        146.14        153.61        65.85 o
   1  19   0       1710.49       1890.79        58.69 o
   2  19   0       2670.07       2596.42        74.83 o
   3  19   0        609.42        616.43        58.46 o
   4  19   0        932.90        855.52        41.31 o
   5  19   0       1272.40       1200.91        57.69 o
   6  19   0       2454.08       2392.76       104.72 o
   7  19   0        500.30        500.39        36.17 o
   8  19   0         22.24         46.13        19.48 o
   9  19   0        443.67        419.97        45.49 o
  10  19   0         85.53        163.58        36.69 o
  11  19   0        306.41        308.53       124.70 o
   0  20   0      17575.28      18588.89       681.42 o
   1  20   0       4882.15       4792.91       164.55 o
   2  20   0        286.09        259.04        19.92 o
   3  20   0          1.08         -0.61         8.41 o
   4  20   0       5543.26       5907.61       156.49 o
   5  20   0        273.86        243.21        22.66 o
   6  20   0         17.57         28.59        14.04 o
   7  20   0        197.38        275.22        32.81 o
   8  20   0       1805.35       1696.53        92.60 o
   9  20   0         17.21         25.58        21.32 o
  10  20   0         52.95         75.40        31.61 o
   1  21   0        914.55        889.84        36.54 o
   2  21   0        276.03        247.45        19.22 o
   3  21   0        178.86        190.24        17.35 o
   4  21   0        140.21        128.40        15.83 o
   5  21   0       2901.47       2933.02       149.31 o
   6  21   0        545.59        507.86        40.14 o
   7  21   0       1710.42       1735.13        83.30 o
   8  21   0          3.37        -17.49        17.49 o
   9  21   0        307.57        362.05        48.17 o
  10  21   0        185.26        110.78        54.39 o
   0  22   0        282.83        290.56        30.18 o
   1  22   0       1185.80       1191.01        49.46 o
   2  22   0       2225.33       2180.70        79.09 o
   3  22   0        783.54        768.54        39.37 o
   4  22   0       5100.87       4770.84       136.97 o
   5  22   0       1508.18       1328.94        67.27 o
   6  22   0        136.41        154.22        26.24 o
   7  22   0         73.27         87.43        24.62 o
   8  22   0       1589.71       1784.59       114.93 o
   9  22   0        114.59        125.10        42.53 o
  10  22   0          5.68         43.08        47.53 o
   1  23   0        556.38        468.10        32.19 o
   2  23   0       7533.98       7659.36       223.30 o
   3  23   0        285.15        264.96        23.06 o
   4  23   0          7.50         14.82        11.98 o
   5  23   0       1045.57       1015.10        81.31 o
   6  23   0       1338.10       1544.49        77.15 o
   7  23   0        240.27        203.26        41.12 o
   8  23   0        318.82        295.98        41.09 o
   9  23   0        237.49        232.42        44.77 o
  10  23   0        755.04        673.94       140.83 o
   0  24   0        364.98        384.29        42.28 o
   1  24   0       1760.80       1981.61        87.31 o
   2  24   0        205.45        213.56        23.34 o
   3  24   0       2342.88       2599.61        92.29 o
   4  24   0          5.92         32.34        14.80 o
   5  24   0       1873.98       1882.19       104.46 o
   6  24   0         53.10         50.53        25.08 o
   7  24   0        428.39        469.02        50.70 o
   8  24   0         56.17          4.23        27.52 o
   9  24   0        306.12        314.18        55.80 o
   1  25   0         41.39         48.98        15.28 o
   2  25   0       2396.77       2435.27        90.15 o
   3  25   0         38.36         29.69        14.38 o
   4  25   0        116.54        128.01        23.18 o
   5  25   0         68.67         48.45        21.44 o
   6  25   0       2253.39       2409.23       110.69 o
   7  25   0        182.12        154.84        60.36 o
   8  25   0         19.78         96.33        36.24 o
   9  25   0         56.38         61.28        61.28 o
   0  26   0       7470.75       7441.63       313.75 o
   1  26   0         88.00         95.97        18.36 o
   2  26   0        291.95        296.07        28.01 o
   3  26   0       2865.02       2726.31        99.83 o
   4  26   0       3376.75       3251.66       142.54 o
   5  26   0        928.36        992.76        72.40 o
   6  26   0         53.51         49.71        26.89 o
   7  26   0        595.71        537.99        64.54 o
   8  26   0        643.52        560.52        68.24 o
   1  27   0       1031.95       1087.36        57.55 o
   2  27   0         17.84         11.44        15.53 o
   3  27   0        913.67        887.01        56.27 o
   4  27   0          1.26         21.77        17.52 o
   5  27   0        686.14        621.12        57.03 o
   6  27   0         86.07         54.65        32.82 o
   7  27   0        164.66        147.81        40.37 o
   8  27   0         12.47         45.93        60.20 o
   0  28   0       4747.45       4478.88       204.19 o
   1  28   0        164.39        177.42        24.56 o
   2  28   0        224.81        223.93        26.75 o
   3  28   0         28.49         36.02        18.48 o
   4  28   0       2557.75       2518.26       113.51 o
   5  28   0          4.91         38.89        22.25 o
   6  28   0         57.83         22.44        47.06 o
   7  28   0         38.50         58.12        32.67 o
   1  29   0       1072.56       1150.17        60.56 o
   2  29   0       1321.18       1336.64        66.69 o
   3  29   0        588.19        766.84        54.09 o
   4  29   0        108.21        109.47        27.76 o
   5  29   0       1515.62       1811.02       164.80 o
   6  29   0       1103.51       1211.23       100.19 o
   7  29   0        436.37        489.18       100.46 o
   0  30   0        259.10        356.72        51.98 o
   1  30   0       1298.91       1618.19        76.85 o
   2  30   0         87.25         87.49        22.93 o
   3  30   0        652.95        816.89        57.52 o
   4  30   0        191.41        149.46        33.64 o
   5  30   0        166.27        211.83        46.34 o
   6  30   0          0.40         59.94        33.77 o
   1  31   0         13.72          9.90        16.46 o
   2  31   0       1950.38       1743.06        88.43 o
   3  31   0         93.57         51.49        22.76 o
   4  31   0        246.34        215.72        37.04 o
   5  31   0        187.85        210.75        64.69 o
   6  31   0        611.23        473.01       147.28 o
   0  32   0        644.57        528.05        60.48 o
   1  32   0       1443.66       1308.10        74.79 o
   2  32   0         27.94         15.15        20.50 o
   3  32   0        646.13        680.20        91.41 o
   4  32   0        521.56        420.92        58.84 o
   5  32   0        249.62        273.00       102.67 o
   1  33   0        516.71        491.61        55.67 o
   2  33   0        380.54        321.01        55.22 o
   3  33   0        127.36        194.36        37.35 o
   4  33   0         25.17         34.90        37.99 o
   5  33   0        818.86        819.07       179.53 o
   0  34   0       1893.42       2067.54       191.87 o
   1  34   0         16.56         26.32        21.67 o
   2  34   0         11.45         42.64        22.98 o
   3  34   0        155.94        210.08        49.26 o
   4  34   0        973.64       1034.07       207.48 o
   1  35   0        885.46        984.02        90.62 o
   2  35   0        101.63         44.59        31.65 o
   3  35   0        831.66        990.41       131.02 o
   1  36   0        305.89        122.55        83.85 o
   2  36   0         19.97         22.72        42.85 o
 -13   0   1          1.60          7.53        55.90 o
 -11   0   1       1414.32       1508.55       225.33 o
  -9   0   1         69.84         65.28        41.50 o
  -7   0   1      11725.17      10976.95       387.79 o
  -5   0   1       3265.94       2835.27       109.01 o
  -3   0   1      30684.94      31690.46       907.47 o
  -1   0   1      16541.95      17850.45       510.71 o
   1   0   1       2380.86       2221.01        58.52 o
   3   0   1       2253.85       2101.99        65.59 o
   5   0   1       6699.31       6790.64       261.97 o
   7   0   1        224.46        264.75        26.69 o
   9   0   1       1435.12       1366.14       102.98 o
  11   0   1          8.54         44.37        37.59 o
 -13   1   1        399.78        520.42       118.20 o
 -12   1   1        296.63        292.28        48.04 o
 -11   1   1        298.30        295.38        35.94 o
 -10   1   1        612.08        646.11        43.92 o
  -9   1   1        798.28        828.21        47.61 o
  -8   1   1       3511.95       3434.23        97.53 o
  -7   1   1        167.23        180.20        16.01 o
  -6   1   1       1667.08       1514.16        48.66 o
  -5   1   1       1281.17       1275.44        40.12 o
  -4   1   1       9501.72       9005.31       201.67 o
  -3   1   1       2193.88       2164.97        46.18 o
  -2   1   1       1356.45       1473.96        27.47 o
  -1   1   1       8698.20       9643.35       188.83 o
   0   1   1      15976.86      15698.39       286.63 o
   1   1   1       4384.64       4610.96        86.11 o
   2   1   1      13749.19      13220.74       224.59 o
   3   1   1       1547.67       1475.62        33.96 o
   4   1   1       5761.43       5628.63       134.50 o
   5   1   1        556.48        640.32        22.51 o
   6   1   1      13016.76      13175.21       323.77 o
   7   1   1        979.20        958.48        37.77 o
   8   1   1       5772.09       6240.44       186.83 o
   9   1   1        310.42        319.02        30.07 o
  10   1   1        740.96        713.29        47.60 o
  11   1   1        353.52        353.23        44.17 o
  12   1   1        401.98        345.77        51.87 o
 -13   2   1         22.47          1.08        46.23 o
 -12   2   1        210.05        192.08        35.64 o
 -11   2   1       1054.93       1034.07        69.05 o
 -10   2   1       1270.39       1465.12        71.44 o
  -9   2   1        421.29        491.64        39.94 o
  -8   2   1        754.55        861.28        38.44 o
  -7   2   1       2062.31       2221.51        66.27 o
  -6   2   1       1584.09       1660.07        50.96 o
  -5   2   1        127.55        191.79        13.29 o
  -4   2   1       6451.24       6268.48       142.42 o
  -3   2   1       3313.10       3068.96        63.84 o
  -2   2   1      29253.10      30361.38       525.88 o
  -1   2   1       1145.38       1141.50        24.24 o
   0   2   1       5003.05       4972.79        87.28 o
   1   2   1       4576.13       4550.12        94.10 o
   2   2   1      77025.93      78278.59      1476.61 o
   3   2   1       3857.13       3898.47        96.91 o
   4   2   1      13944.78      13798.97       318.00 o
   5   2   1      10117.45       9939.82       232.50 o
   6   2   1       6385.26       6355.49       153.88 o
   7   2   1         10.52         13.97         8.04 o
   8   2   1       3473.96       3666.77       110.90 o
   9   2   1       1270.06       1200.57        61.16 o
  10   2   1        277.99        254.35        29.54 o
  11   2   1        168.69        171.23        32.02 o
  12   2   1        515.96        426.18        59.97 o
 -13   3   1        157.85        312.83       104.28 o
 -12   3   1        353.79        351.75        64.08 o
 -11   3   1          9.78          9.00        19.40 o
 -10   3   1         45.01         35.33        17.36 o
  -9   3   1       1909.82       1885.45        73.65 o
  -8   3   1        313.45        333.10        22.73 o
  -7   3   1          1.36          4.03         8.41 o
  -6   3   1          6.73         -6.13         6.13 o
  -5   3   1      12248.24      11581.33       271.24 o
  -4   3   1        167.65        249.74        13.77 o
  -3   3   1        185.83        277.98        11.87 o
  -2   3   1      29234.08      30062.72       535.22 o
  -1   3   1      10434.00      10284.46       194.87 o
   0   3   1       6598.94       6742.35       124.16 o
   1   3   1        118.23        139.05         5.50 o
   2   3   1       5398.47       5494.43       103.48 o
   3   3   1      16171.66      15355.45       352.25 o
   4   3   1         72.78        108.37         9.64 o
   5   3   1          0.04          7.55         5.51 o
   6   3   1        422.75        453.49        27.30 o
   7   3   1       5931.82       5924.32       164.39 o
   8   3   1         26.42         24.38        12.14 o
   9   3   1          0.30          1.18        14.01 o
  10   3   1        120.90        150.71        28.60 o
  11   3   1       1103.17       1147.70        77.19 o
  12   3   1        119.42        182.37        43.61 o
 -13   4   1         81.64        121.48        70.95 o
 -12   4   1        104.21        134.09        32.70 o
 -11   4   1         32.96         11.27        21.15 o
 -10   4   1       1196.12       1259.48        69.12 o
  -9   4   1         26.96         34.09        14.53 o
  -8   4   1       2629.87       2459.92        75.04 o
  -7   4   1        891.80        878.01        36.86 o
  -6   4   1      14921.95      14575.67       356.97 o
  -5   4   1          2.70         -1.07         5.41 o
  -4   4   1       6658.44       6820.61       154.44 o
  -3   4   1        834.93        738.48        21.45 o
  -2   4   1      81254.32      81999.83      1501.41 o
  -1   4   1         32.58         50.84         3.57 o
   0   4   1        984.11        937.77        20.18 o
   1   4   1        665.08        709.50        14.84 o
   2   4   1      14871.86      14808.00       290.63 o
   3   4   1          0.97         14.75         4.92 o
   4   4   1       7012.33       6924.27       172.51 o
   5   4   1        246.42        238.06        17.12 o
   6   4   1       9226.71       9333.01       247.86 o
   7   4   1        170.64        180.01        18.48 o
   8   4   1       1783.33       1761.62        66.93 o
   9   4   1        356.91        333.22        29.81 o
  10   4   1       2028.91       2055.87       122.05 o
  11   4   1        173.59        168.68        31.46 o
  12   4   1        388.48        429.00        57.43 o
 -13   5   1        191.00        145.13        77.40 o
 -12   5   1       1271.29       1105.16       117.17 o
 -11   5   1          1.06         36.57        22.28 o
 -10   5   1         50.81         60.36        20.66 o
  -9   5   1       2127.55       2213.03        80.79 o
  -8   5   1        556.95        586.13        36.50 o
  -7   5   1        818.77        867.26        38.13 o
  -6   5   1        690.11        754.90        33.22 o
  -5   5   1       4941.25       4619.56       119.12 o
  -4   5   1       3083.93       3110.78        74.26 o
  -3   5   1       8664.27       8909.48       191.17 o
  -2   5   1       3821.74       3820.02        75.72 o
  -1   5   1         21.69         37.16         3.54 o
   0   5   1      41850.71      42030.64       769.04 o
   1   5   1       6156.51       6211.28       120.11 o
   2   5   1        162.26        188.51         7.82 o
   3   5   1       3075.32       2660.74        72.53 o
   4   5   1      17758.54      18105.76       438.48 o
   5   5   1       2058.41       2169.87        66.13 o
   6   5   1       1152.40       1066.89        43.42 o
   7   5   1       7576.46       7164.02       220.90 o
   8   5   1         40.33         34.87        12.81 o
   9   5   1        123.52        128.52        21.82 o
  10   5   1       1443.80       1392.60        75.24 o
  11   5   1       1198.70       1043.61        87.40 o
  12   5   1        443.76        436.34        55.37 o
 -13   6   1         59.73         78.48        60.20 o
 -12   6   1         11.22         36.72        24.84 o
 -11   6   1        546.52        562.06        57.82 o
 -10   6   1        823.39        830.46        65.59 o
  -9   6   1         12.94          6.94        12.28 o
  -8   6   1         18.94          4.45        10.69 o
  -7   6   1       2974.79       2858.52        84.16 o
  -6   6   1          2.40         -6.27         6.27 o
  -5   6   1        780.54        797.60        35.23 o
  -4   6   1      14202.63      15122.55       335.02 o
  -3   6   1      20728.04      21280.58       465.40 o
  -2   6   1       8375.99       8539.79       176.03 o
  -1   6   1       2705.42       2841.14        50.65 o
   0   6   1      12197.28      12172.51       224.69 o
   1   6   1      52715.86      50574.84       923.64 o
   2   6   1       1672.45       1426.16        34.21 o
   3   6   1       7677.50       8148.10       211.23 o
   4   6   1         23.87         32.27         7.08 o
   5   6   1       5236.31       5287.58       143.08 o
   6   6   1         14.88         12.02         8.93 o
   7   6   1         43.89         41.64        11.63 o
   8   6   1        278.92        282.39        23.62 o
   9   6   1       2491.07       2679.92       106.55 o
  10   6   1        233.98        201.80        28.51 o
  11   6   1         29.66         59.34        24.70 o
  12   6   1        451.46        432.87        55.51 o
 -13   7   1         49.39        102.51        44.16 o
 -12   7   1        842.68        806.96        72.07 o
 -11   7   1          0.80         44.36        23.77 o
 -10   7   1         71.64        109.00        23.59 o
  -9   7   1          3.31         12.95        12.29 o
  -8   7   1       1294.93       1320.56        55.49 o
  -7   7   1         12.48         26.56         9.35 o
  -6   7   1       5538.89       5208.38       135.37 o
  -5   7   1         28.84         64.38         8.99 o
  -4   7   1      21640.42      21378.44       490.72 o
  -3   7   1       2161.42       2248.21        57.54 o
  -2   7   1      16256.72      15862.65       311.37 o
  -1   7   1        343.11        427.82        12.73 o
   0   7   1       7883.35       7742.84       154.31 o
   1   7   1       5342.96       5181.43       116.80 o
   2   7   1      21252.16      21484.87       469.28 o
   3   7   1        823.74        875.16        25.21 o
   4   7   1      12226.99      11840.07       275.93 o
   5   7   1        633.27        601.83        31.92 o
   6   7   1       4170.27       4340.15       121.23 o
   7   7   1        883.02        799.96        39.01 o
   8   7   1       3335.70       3457.30       104.75 o
   9   7   1        463.59        530.81        42.07 o
  10   7   1       1110.29       1149.10        67.80 o
  11   7   1          1.10         -8.93        20.82 o
  12   7   1        597.10        592.16        65.64 o
 -13   8   1         32.32         92.29        50.91 o
 -12   8   1        217.14        135.54        32.73 o
 -11   8   1        471.04        514.91        50.71 o
 -10   8   1        800.83        804.99        59.63 o
  -9   8   1        142.98        146.29        19.64 o
  -8   8   1        881.98        907.92        44.49 o
  -7   8   1       9319.36       8978.77       236.37 o
  -6   8   1       5086.88       5014.83       131.39 o
  -5   8   1       6871.76       6789.95       171.65 o
  -4   8   1        323.65        442.76        21.07 o
  -3   8   1      19907.48      19888.73       457.43 o
  -2   8   1       6069.27       6085.68       127.53 o
  -1   8   1       1555.44       1539.36        35.14 o
   0   8   1       3192.08       3274.41        75.08 o
   1   8   1      10098.86      10422.12       231.25 o
   2   8   1       9340.26       9795.82       217.61 o
   3   8   1        960.56        865.20        25.86 o
   4   8   1       1133.97       1201.90        33.91 o
   5   8   1      14064.19      13047.22       357.96 o
   6   8   1       1492.54       1461.90        53.24 o
   7   8   1        219.76        235.65        22.10 o
   8   8   1        607.21        658.81        37.36 o
   9   8   1       3289.03       3263.80       112.67 o
  10   8   1        564.54        513.82        43.13 o
  11   8   1         10.61         14.17        22.36 o
  12   8   1        496.01        549.29        55.58 o
 -12   9   1        265.19        225.19        38.86 o
 -11   9   1        134.64        102.15        27.90 o
 -10   9   1          1.06         31.00        21.18 o
  -9   9   1        390.32        460.35        34.21 o
  -8   9   1       1201.82       1213.22        53.62 o
  -7   9   1         43.90         46.77        12.15 o
  -6   9   1       4316.74       4455.67       118.91 o
  -5   9   1       2056.36       1968.80        77.79 o
  -4   9   1       5549.72       5801.11       147.62 o
  -3   9   1         94.12         82.90         9.64 o
  -2   9   1      10018.23      10325.07       221.58 o
  -1   9   1       7817.19       7619.15       163.09 o
   0   9   1       6136.05       6372.57       136.85 o
   1   9   1       1620.49       1579.60        39.49 o
   2   9   1       6936.31       6993.61       151.26 o
   3   9   1       8868.62       9146.45       204.96 o
   4   9   1          8.61          6.04         4.66 o
   5   9   1       2686.56       2738.54        81.25 o
   6   9   1        322.94        285.14        21.44 o
   7   9   1        921.52        923.68        51.45 o
   8   9   1       1398.49       1376.88        64.15 o
   9   9   1         92.74         96.60        19.64 o
  10   9   1        604.71        644.26        48.86 o
  11   9   1       1287.22       1300.74        83.54 o
  12   9   1        139.54        119.86        37.15 o
 -12  10   1        194.98        199.41        39.62 o
 -11  10   1          1.09          6.57        22.15 o
 -10  10   1       2755.58       2687.59       117.19 o
  -9  10   1          4.11          8.90        14.17 o
  -8  10   1        841.82        919.72        61.14 o
  -7  10   1         54.22         51.12        11.01 o
  -6  10   1       9555.19       9454.88       249.35 o
  -5  10   1       1315.13       1357.43        48.03 o
  -4  10   1       5030.33       5110.48       130.73 o
  -3  10   1       1350.01       1554.96        49.05 o
  -2  10   1      12690.73      12870.46       313.52 o
  -1  10   1        173.82        232.49        11.36 o
   0  10   1      11309.81      11334.09       263.15 o
   1  10   1        511.57        387.02        16.70 o
   2  10   1      13075.90      12622.79       280.17 o
   3  10   1       1245.85       1240.00        42.49 o
   4  10   1       1568.37       1508.09        46.50 o
   5  10   1        211.60        197.48        12.72 o
   6  10   1       3149.67       3261.41        96.73 o
   7  10   1         37.59         77.45        14.69 o
   8  10   1       2269.62       2259.14        85.34 o
   9  10   1         33.84         37.10        18.77 o
  10  10   1       1128.34       1194.08        77.94 o
  11  10   1         18.11         69.21        25.54 o
  12  10   1        727.08        666.64        75.53 o
 -12  11   1          6.45         33.65        26.00 o
 -11  11   1         85.95         94.97        27.74 o
 -10  11   1        501.45        495.01        43.06 o
  -9  11   1        613.57        692.53        46.67 o
  -8  11   1       2437.09       2313.27        81.88 o
  -7  11   1        145.08        135.65        17.54 o
  -6  11   1        120.87        122.91        14.42 o
  -5  11   1       5697.72       5163.17       136.73 o
  -4  11   1        766.13        787.75        33.39 o
  -3  11   1         42.63         34.56         8.15 o
  -2  11   1       6443.54       6668.96       174.75 o
  -1  11   1      14006.65      13965.03       309.36 o
   0  11   1       4140.58       4542.09       104.56 o
   1  11   1        493.34        603.12        21.25 o
   2  11   1       4523.06       4393.44       102.13 o
   3  11   1      15269.45      14818.37       344.86 o
   4  11   1          6.52         -0.25         5.18 o
   5  11   1          7.37         20.14         6.65 o
   6  11   1       1372.41       1419.73        54.97 o
   7  11   1       5558.20       5381.12       152.34 o
   8  11   1       2256.77       2272.01        85.61 o
   9  11   1        174.05        115.42        24.23 o
  10  11   1        162.42        184.24        33.53 o
  11  11   1       1042.77       1177.08        80.68 o
  12  11   1         31.52          4.52        29.89 o
 -12  12   1         51.56         13.08        39.37 o
 -11  12   1        733.78        764.41        62.30 o
 -10  12   1        626.50        659.96        59.36 o
  -9  12   1         31.23         25.40        16.54 o
  -8  12   1       2566.68       2663.81        88.62 o
  -7  12   1       1658.72       1678.55        64.08 o
  -6  12   1      16745.29      16566.35       430.71 o
  -5  12   1        452.57        490.01        25.68 o
  -4  12   1       1059.28       1069.72        45.63 o
  -3  12   1       6799.20       6994.52       175.32 o
  -2  12   1       7385.31       7014.54       165.50 o
  -1  12   1        154.61        235.45        19.75 o
   0  12   1       5697.27       6094.41       144.19 o
   1  12   1       7694.61       7526.70       177.94 o
   2  12   1        829.88        920.13        29.74 o
   3  12   1         59.62         70.91         9.42 o
   4  12   1       7872.68       7535.65       200.37 o
   5  12   1       5411.62       5213.14       129.52 o
   6  12   1       2981.06       2963.16        89.81 o
   7  12   1        461.61        389.97        28.49 o
   8  12   1        949.40        959.20        73.08 o
   9  12   1       2289.68       2318.86        97.46 o
  10  12   1        311.94        347.01        41.14 o
  11  12   1         14.55         29.18        25.21 o
  12  12   1        174.19        195.74        45.68 o
 -12  13   1       1038.20       1127.93       122.45 o
 -11  13   1         19.50         33.96        24.31 o
 -10  13   1        418.53        420.51        39.68 o
  -9  13   1        470.26        533.64        49.59 o
  -8  13   1       6875.95       6486.15       182.85 o
  -7  13   1        295.94        288.28        24.97 o
  -6  13   1        721.93        742.93        34.94 o
  -5  13   1       5292.42       5113.11       141.77 o
  -4  13   1       3800.65       3739.74       100.34 o
  -3  13   1         74.14         55.31        10.14 o
  -2  13   1       4941.52       4940.82       126.76 o
  -1  13   1       2531.89       2451.73        62.92 o
   0  13   1       5163.31       4847.10       121.15 o
   1  13   1        210.61        243.74        12.84 o
   2  13   1       4647.15       4717.09       115.30 o
   3  13   1       1211.52       1188.32        39.33 o
   4  13   1       4944.31       5108.92       131.96 o
   5  13   1         89.95         62.80        11.49 o
   6  13   1        610.28        558.32        31.75 o
   7  13   1        477.51        526.91        36.06 o
   8  13   1       1835.56       1933.29        80.89 o
   9  13   1         85.27         71.49        21.48 o
  10  13   1        952.31        952.31        69.10 o
  11  13   1         75.20         82.69        28.79 o
  12  13   1        341.94        492.80        65.58 o
 -12  14   1         66.14        123.51        60.12 o
 -11  14   1       1649.85       1674.34       102.22 o
 -10  14   1        130.85        151.64        28.20 o
  -9  14   1       1330.45       1362.87        73.00 o
  -8  14   1         48.08         45.43        15.87 o
  -7  14   1       2138.96       2040.29        74.01 o
  -6  14   1       1508.02       1519.30        82.00 o
  -5  14   1        214.51        180.57        16.13 o
  -4  14   1        648.23        635.58        33.28 o
  -3  14   1       9191.02       9057.07       238.51 o
  -2  14   1       2584.08       2437.63        71.25 o
  -1  14   1        257.83        222.19        15.20 o
   0  14   1        854.11        945.32        31.14 o
   1  14   1      17570.71      17670.41       408.98 o
   2  14   1         59.48         62.53         8.99 o
   3  14   1       1576.04       1302.52        48.88 o
   4  14   1         14.41         23.17         7.91 o
   5  14   1       3969.37       3787.98       102.50 o
   6  14   1         64.10         75.12        15.78 o
   7  14   1        401.34        381.71        30.87 o
   8  14   1         27.77         16.47        14.56 o
   9  14   1       2627.83       2639.44       112.54 o
  10  14   1         22.63          4.46        20.96 o
  11  14   1         50.49         22.24        24.12 o
  12  14   1          9.09         86.85        50.10 o
 -12  15   1        278.45        383.34        98.90 o
 -11  15   1        162.08        175.41        38.37 o
 -10  15   1        473.54        427.81        41.70 o
  -9  15   1        407.20        367.86        36.29 o
  -8  15   1       3507.38       3334.71       120.90 o
  -7  15   1        128.95        116.21        19.43 o
  -6  15   1        120.48        101.58        14.33 o
  -5  15   1       1076.69       1249.46        47.83 o
  -4  15   1       4407.96       4286.05       121.22 o
  -3  15   1         21.34         37.41         8.64 o
  -2  15   1       3916.13       3986.48       104.30 o
  -1  15   1       4548.59       4533.16       110.54 o
   0  15   1       3742.21       3597.74        93.48 o
   1  15   1        190.20        214.51        12.83 o
   2  15   1       3328.66       3387.09        85.24 o
   3  15   1       2103.04       2058.24        60.42 o
   4  15   1       3282.12       3033.26        84.80 o
   5  15   1        205.69        191.97        16.31 o
   6  15   1       5183.77       4969.96       150.84 o
   7  15   1       3975.82       3873.67       140.39 o
   8  15   1         64.79         83.45        19.74 o
   9  15   1        379.01        325.12        32.58 o
  10  15   1        470.64        496.64        51.83 o
  11  15   1        146.11        201.14        43.37 o
 -12  16   1        265.05        139.56       100.52 o
 -11  16   1        322.15        343.13        67.65 o
 -10  16   1       2461.69       2496.29       114.27 o
  -9  16   1         41.34         33.84        21.16 o
  -8  16   1        933.12        930.98        57.75 o
  -7  16   1       4112.95       4012.58       120.68 o
  -6  16   1       5489.62       4930.94       133.25 o
  -5  16   1       1130.64       1143.32        45.67 o
  -4  16   1       3680.76       3418.16        99.44 o
  -3  16   1       5161.40       5060.60       138.98 o
  -2  16   1       6066.62       6098.08       154.79 o
  -1  16   1        281.06        310.70        16.61 o
   0  16   1       6171.04       6247.58       149.43 o
   1  16   1        567.45        532.82        22.02 o
   2  16   1       5296.36       5221.40       128.25 o
   3  16   1       1675.46       1739.08        53.85 o
   4  16   1       3310.85       3319.93        96.10 o
   5  16   1       3427.68       3424.34        95.39 o
   6  16   1       4020.84       4102.65       128.85 o
   7  16   1         36.86         28.15        15.06 o
   8  16   1        685.40        714.32        59.83 o
   9  16   1        539.93        639.91        48.94 o
  10  16   1       1194.60       1262.57        91.10 o
  11  16   1        168.68        219.01        47.85 o
 -11  17   1        368.87        447.64        77.13 o
 -10  17   1        316.30        299.37        40.97 o
  -9  17   1       2294.05       2585.58       121.16 o
  -8  17   1          6.69         20.15        16.43 o
  -7  17   1        190.92        225.01        22.97 o
  -6  17   1          7.12          0.65        10.31 o
  -5  17   1       1611.00       1411.99        62.05 o
  -4  17   1          8.58          2.43         7.93 o
  -3  17   1       2779.33       2709.42        76.97 o
  -2  17   1       1829.17       1967.08        70.27 o
  -1  17   1      15774.52      15412.31       376.17 o
   0  17   1         95.08        122.30         9.65 o
   1  17   1       1283.99       1198.85        38.63 o
   2  17   1        273.02        262.04        15.91 o
   3  17   1       5432.63       5589.05       163.28 o
   4  17   1         61.80         46.61         9.82 o
   5  17   1         14.14          4.15         8.36 o
   6  17   1         32.62         25.20        14.16 o
   7  17   1       1744.51       1872.23        80.09 o
   8  17   1         38.37         27.42        17.57 o
   9  17   1         49.16         69.12        22.06 o
  10  17   1          6.46        -18.30        21.73 o
  11  17   1       1113.52       1282.18       123.29 o
 -11  18   1          7.20        -43.59        43.59 o
 -10  18   1       2422.44       2507.89       128.81 o
  -9  18   1          5.35         -6.86        17.52 o
  -8  18   1        282.73        318.85        33.25 o
  -7  18   1        964.71       1105.67        55.25 o
  -6  18   1       1689.19       1747.36        67.08 o
  -5  18   1         71.62         56.90        12.48 o
  -4  18   1       2967.57       3046.84        91.95 o
  -3  18   1       1509.39       1484.52        62.81 o
  -2  18   1       7252.09       7124.15       192.22 o
  -1  18   1        254.37        288.18        18.36 o
   0  18   1       4200.08       4419.96       110.25 o
   1  18   1       1362.61       1430.35        44.56 o
   2  18   1      14237.95      14263.04       333.44 o
   3  18   1        253.32        240.61        17.40 o
   4  18   1       2548.24       2355.35        71.35 o
   5  18   1        616.51        593.03        30.85 o
   6  18   1        680.07        772.78        44.15 o
   7  18   1         58.13         53.14        17.29 o
   8  18   1       2301.30       2204.97        91.50 o
   9  18   1          6.54          6.67        21.00 o
  10  18   1        102.19        125.79        32.73 o
  11  18   1         17.71         29.03        58.05 o
 -11  19   1         42.71        108.97        80.09 o
 -10  19   1        185.35        161.00        37.87 o
  -9  19   1        674.08        753.85        60.54 o
  -8  19   1       1258.37       1301.62        71.53 o
  -7  19   1        234.85        175.89        25.74 o
  -6  19   1        945.25        981.83        44.78 o
  -5  19   1       1864.50       2109.20        68.80 o
  -4  19   1       4611.30       4541.57       130.29 o
  -3  19   1        551.32        489.07        26.60 o
  -2  19   1        592.59        650.89        30.56 o
  -1  19   1       9522.66       9072.33       255.69 o
   0  19   1        439.24        430.89        19.15 o
   1  19   1        129.14        114.68        10.16 o
   2  19   1       4876.30       4755.63       126.70 o
   3  19   1       2542.34       2493.31        77.57 o
   4  19   1       3681.72       3374.32        95.61 o
   5  19   1        504.69        512.91        30.93 o
   6  19   1       1985.75       1949.72        79.23 o
   7  19   1       1406.13       1721.63       114.93 o
   8  19   1       1400.54       1300.62        71.01 o
   9  19   1          0.03          9.94        22.35 o
  10  19   1         53.58         99.59        33.49 o
 -11  20   1       1043.71        814.77       179.53 o
 -10  20   1         18.86         81.85        31.52 o
  -9  20   1         41.86         66.03        27.34 o
  -8  20   1          4.89         17.80        17.14 o
  -7  20   1       3370.00       3370.20       121.58 o
  -6  20   1        356.82        377.11        26.89 o
  -5  20   1         49.55         60.84        12.41 o
  -4  20   1        269.29        293.77        21.92 o
  -3  20   1       5716.27       5302.93       139.43 o
  -2  20   1        443.71        470.97        26.29 o
  -1  20   1        245.13        239.39        24.42 o
   0  20   1         78.40        117.17        11.62 o
   1  20   1       7033.55       7009.30       191.84 o
   2  20   1         32.02         31.93        10.55 o
   3  20   1        264.00        261.24        27.27 o
   4  20   1        287.54        307.12        23.41 o
   5  20   1       2801.56       2828.28       107.24 o
   6  20   1         61.53         63.58        18.53 o
   7  20   1         18.74         28.36        16.94 o
   8  20   1        138.47        210.18        33.55 o
   9  20   1        876.89        841.85        63.66 o
  10  20   1          6.07          9.62        26.80 o
 -10  21   1        251.57        195.75        40.01 o
  -9  21   1         11.44        -12.40        22.26 o
  -8  21   1       1232.63       1339.92       120.77 o
  -7  21   1          2.16         24.73        19.49 o
  -6  21   1       1262.52       1100.21        67.35 o
  -5  21   1        230.67        247.24        20.22 o
  -4  21   1       1289.77       1403.73        52.96 o
  -3  21   1        142.70        120.45        22.04 o
  -2  21   1       2948.98       2956.10        83.89 o
  -1  21   1         85.02         96.32        13.17 o
   0  21   1      11521.71      12055.46       317.17 o
   1  21   1         51.66         58.46        13.05 o
   2  21   1       2802.65       2660.58        83.46 o
   3  21   1        872.37        789.99        39.60 o
   4  21   1       2252.33       2351.45       107.03 o
   5  21   1          1.41        -13.65        13.65 o
   6  21   1       1394.65       1439.35        86.14 o
   7  21   1          4.03          4.44        17.64 o
   8  21   1        421.05        363.10        41.00 o
   9  21   1         40.53        123.81        36.51 o
  10  21   1       1000.97        716.51       140.29 o
 -10  22   1        191.39        246.55       108.04 o
  -9  22   1        182.11        139.85        36.30 o
  -8  22   1        422.33        347.91        45.74 o
  -7  22   1       1182.88       1348.72       109.29 o
  -6  22   1       1648.76       1677.23        79.58 o
  -5  22   1         33.30         32.87        13.19 o
  -4  22   1        839.56        842.13        40.14 o
  -3  22   1       5633.59       5585.15       157.45 o
  -2  22   1       2965.30       2676.20        86.57 o
  -1  22   1         59.35         86.22        13.99 o
   0  22   1       1340.72       1422.24        56.04 o
   1  22   1      13511.39      14627.27       405.07 o
   2  22   1       5170.69       4795.09       208.80 o
   3  22   1        221.25        231.13        21.61 o
   4  22   1       1158.30       1125.74        55.85 o
   5  22   1       2134.16       2582.73       146.20 o
   6  22   1       1334.61       1442.46        74.62 o
   7  22   1          8.79         25.92        18.08 o
   8  22   1        165.93        190.18        32.89 o
   9  22   1        383.46        426.75        49.35 o
  10  22   1          1.66         10.99        43.08 o
 -10  23   1         38.39         52.68        58.05 o
  -9  23   1       1226.93       1263.93       102.82 o
  -8  23   1         68.92         55.92        40.50 o
  -7  23   1         93.40        112.12        34.66 o
  -6  23   1          3.56         12.63        16.18 o
  -5  23   1       3436.27       3472.09       120.12 o
  -4  23   1        276.72        287.85        26.13 o
  -3  23   1       1062.81       1027.15        59.07 o
  -2  23   1       1233.74       1386.20        67.60 o
  -1  23   1         83.99         90.51        16.45 o
   0  23   1        925.28       1069.81        47.70 o
   1  23   1       2550.70       2795.12        88.38 o
   2  23   1        439.85        444.26        29.64 o
   3  23   1       4049.16       3955.37       118.73 o
   4  23   1        600.94        676.23        69.42 o
   5  23   1          1.02         -3.64        15.57 o
   6  23   1        101.61         61.11        25.65 o
   7  23   1       1264.43       1270.34        71.06 o
   8  23   1          9.06         27.42        22.90 o
   9  23   1         12.28         15.08        26.77 o
  10  23   1         25.49        170.01        58.91 o
  -9  24   1          5.27          9.08        29.65 o
  -8  24   1        917.29        903.01        85.25 o
  -7  24   1         13.59          7.84        26.55 o
  -6  24   1       2596.17       2777.24       160.78 o
  -5  24   1        109.99        120.91        21.39 o
  -4  24   1        716.26        761.86        49.40 o
  -3  24   1         11.01         24.88        13.38 o
  -2  24   1       4037.97       3940.46       125.15 o
  -1  24   1         96.59         93.09        17.00 o
   0  24   1       2376.23       2366.07        89.15 o
   1  24   1         25.68         39.27        14.17 o
   2  24   1       3188.59       3259.65       110.00 o
   3  24   1         83.20        101.58        19.28 o
   4  24   1       1893.60       1874.79       106.03 o
   5  24   1         10.40         -6.31        20.19 o
   6  24   1       1901.22       1945.27       108.90 o
   7  24   1          9.36          8.07        19.22 o
   8  24   1        872.14        856.80        67.97 o
   9  24   1         89.26        129.82        54.85 o
  -9  25   1        977.13        915.19       384.32 o
  -8  25   1        115.87         57.15        33.98 o
  -7  25   1        104.28        105.71        36.86 o
  -6  25   1        101.73         31.12        31.67 o
  -5  25   1       1629.16       1426.28        74.24 o
  -4  25   1         94.84         91.38        18.10 o
  -3  25   1        216.93        252.61        25.54 o
  -2  25   1       1030.83       1172.29        87.06 o
  -1  25   1       3564.74       3654.29       136.51 o
   0  25   1       3268.61       3215.78       106.56 o
   1  25   1        137.27         91.36        17.51 o
   2  25   1       1220.76       1217.38        59.45 o
   3  25   1       4668.88       4855.05       236.63 o
   4  25   1       1103.65       1064.76        61.21 o
   5  25   1         63.54         73.29        22.92 o
   6  25   1        434.17        522.96        51.02 o
   7  25   1        627.50        517.34        65.58 o
   8  25   1          5.13        -23.08        26.90 o
   9  25   1         19.65        109.65        73.10 o
  -8  26   1          4.97          7.88        26.78 o
  -7  26   1       1791.88       2124.26       193.80 o
  -6  26   1        270.78        253.81        46.50 o
  -5  26   1        222.91        198.61        40.77 o
  -4  26   1        418.86        427.01        33.33 o
  -3  26   1       1802.56       1945.54        80.83 o
  -2  26   1        581.59        592.45        39.67 o
  -1  26   1        170.19        152.83        21.11 o
   0  26   1       3078.70       3153.27       150.07 o
   1  26   1       1960.14       1926.47        79.79 o
   2  26   1       2573.40       2579.88        97.50 o
   3  26   1        205.81        191.25        27.47 o
   4  26   1        130.61        107.90        24.81 o
   5  26   1       1256.52       1282.86        79.63 o
   6  26   1         76.29         86.78        27.12 o
   7  26   1          0.52         40.53        27.28 o
   8  26   1         75.30        101.88        35.93 o
  -8  27   1        553.87        482.47        78.01 o
  -7  27   1         31.34         16.59        31.40 o
  -6  27   1        423.41        464.72        77.50 o
  -5  27   1        124.52        105.64        27.83 o
  -4  27   1       3106.39       2794.85       114.18 o
  -3  27   1        248.22        239.11        26.48 o
  -2  27   1        703.80        857.62        49.20 o
  -1  27   1         11.57         14.37        14.29 o
   0  27   1        414.03        471.72        36.13 o
   1  27   1         18.52         23.47        14.79 o
   2  27   1       1947.56       1969.81        82.50 o
   3  27   1        841.67        992.65       102.85 o
   4  27   1       1078.05       1032.30        68.61 o
   5  27   1        115.08        134.34        29.37 o
   6  27   1       2132.67       2122.30       156.15 o
   7  27   1         22.57         46.31        31.32 o
   8  27   1       1255.35       1280.18       157.80 o
  -7  28   1       1450.85       1334.02       106.44 o
  -6  28   1          3.70         13.54        30.26 o
  -5  28   1        682.72        733.99        72.84 o
  -4  28   1        377.30        389.28        39.91 o
  -3  28   1       1838.30       1983.02        85.63 o
  -2  28   1       1450.28       1423.80        68.37 o
  -1  28   1         10.22         15.09        15.26 o
   0  28   1        198.65        186.09        24.19 o
   1  28   1       2428.58       2570.34        96.64 o
   2  28   1        829.58        919.02        56.96 o
   3  28   1          2.74         11.37        16.34 o
   4  28   1         44.43         41.94        21.15 o
   5  28   1       3228.53       3375.23       159.34 o
   6  28   1          5.17        -26.07        26.07 o
   7  28   1        100.88        121.43        39.02 o
  -7  29   1          3.69          8.21        35.61 o
  -6  29   1        160.25        205.65        44.41 o
  -5  29   1        265.26        226.20        44.40 o
  -4  29   1        370.42        418.54        41.59 o
  -3  29   1         25.69         24.16        18.80 o
  -2  29   1       1020.42       1043.43        57.58 o
  -1  29   1       2377.67       2201.35        91.48 o
   0  29   1        925.31       1119.22        59.92 o
   1  29   1        108.06        113.89        21.15 o
   2  29   1        651.21        732.59        55.33 o
   3  29   1        494.09        468.71        42.05 o
   4  29   1        325.56        271.93        46.95 o
   5  29   1        180.42        248.68        39.43 o
   6  29   1         40.02         -8.72        29.89 o
   7  29   1        164.36        168.04        77.07 o
  -6  30   1        990.48        764.07        78.52 o
  -5  30   1         88.71          2.27        38.02 o
  -4  30   1       1143.19       1013.57        75.01 o
  -3  30   1        122.00         95.61        25.43 o
  -2  30   1       2692.48       2778.91       151.09 o
  -1  30   1         26.14         40.40        18.29 o
   0  30   1        640.89        681.88        45.28 o
   1  30   1        765.20        769.19        54.34 o
   2  30   1        884.30        993.83        79.60 o
   3  30   1        195.61        183.62        28.67 o
   4  30   1       1351.84       1335.93        88.90 o
   5  30   1        270.75        236.41        40.30 o
   6  30   1        822.28        922.35       126.77 o
  -6  31   1         21.63         58.41        56.63 o
  -5  31   1       1054.95       1068.95       125.84 o
  -4  31   1        132.76        173.17        42.07 o
  -3  31   1          7.39         16.45        20.46 o
  -2  31   1        129.01        152.60        25.34 o
  -1  31   1       1649.57       1774.02        86.96 o
   0  31   1         80.58         83.37        20.95 o
   1  31   1         58.68         52.76        21.48 o
   2  31   1         33.74         61.97        20.57 o
   3  31   1       1569.26       1595.23        92.04 o
   4  31   1         22.09         31.87        26.04 o
   5  31   1          4.66          2.57        24.25 o
   6  31   1          0.09        -41.93        50.53 o
  -5  32   1         34.96         32.27        43.74 o
  -4  32   1       1062.66       1017.35        89.50 o
  -3  32   1       1308.14       1274.85        79.87 o
  -2  32   1        974.12       1121.15        95.19 o
  -1  32   1        134.82        169.24        30.95 o
   0  32   1        501.11        616.14        48.81 o
   1  32   1        383.61        365.58        38.49 o
   2  32   1        428.83        416.21        41.07 o
   3  32   1         63.39         56.37        24.82 o
   4  32   1        481.39        481.02        53.01 o
   5  32   1         74.14         10.75        61.28 o
  -4  33   1        430.04        453.45        84.90 o
  -3  33   1          6.85         42.90        22.96 o
  -2  33   1        712.09        742.11        59.45 o
  -1  33   1        710.90        718.07        51.86 o
   0  33   1       1084.62       1144.41        89.85 o
   1  33   1        198.65        236.18        45.16 o
   2  33   1        824.93        853.23        60.21 o
   3  33   1        158.18        164.45        35.29 o
   4  33   1        418.55        466.99        66.07 o
   5  33   1          0.76        -50.53        50.53 o
  -4  34   1          8.81         88.86        49.00 o
  -3  34   1       1383.75       1365.14       147.98 o
  -2  34   1          3.03         -0.36        21.62 o
  -1  34   1        233.68        290.39        43.95 o
   0  34   1          5.70         16.29        21.10 o
   1  34   1       1572.54       1367.36        85.87 o
   2  34   1         94.08        139.43        33.04 o
   3  34   1         50.27         77.23        36.45 o
   4  34   1          0.48         23.01        38.57 o
  -3  35   1         22.01        110.49        50.04 o
  -2  35   1        480.27        555.75        71.97 o
  -1  35   1          3.20         29.32        34.80 o
   0  35   1        470.08        472.30        48.62 o
   1  35   1         28.24         13.54        37.71 o
   2  35   1        236.36        181.01        49.68 o
   3  35   1         78.84        164.48        68.80 o
  -2  36   1        372.04        456.02        87.09 o
  -1  36   1         76.36         19.91        58.59 o
   1  36   1        222.19        274.60        61.19 o
 -12   0   2        441.66        508.32       122.32 o
 -10   0   2       2313.91       2357.87       252.22 o
  -8   0   2        874.66        883.38        56.21 o
  -6   0   2       6216.09       6486.91       233.93 o
  -4   0   2       2454.98       2292.63        79.46 o
  -2   0   2      87294.56      86747.29      2067.78 o
   0   0   2      39063.16      39773.97       950.41 o
   2   0   2      31624.92      33499.35      1035.21 o
   4   0   2         19.81         17.92         6.62 o
   6   0   2       6856.80       6785.09       221.82 o
   8   0   2         12.79         34.39        19.60 o
  10   0   2       3057.98       3134.82       334.25 o
  12   0   2          0.21          1.12        40.20 o
 -13   1   2        391.46        326.60        71.76 o
 -12   1   2        279.96        299.35        38.84 o
 -11   1   2       1005.69        840.65        61.97 o
 -10   1   2         16.21         17.53        16.87 o
  -9   1   2        682.72        689.31        36.37 o
  -8   1   2       1370.32       1395.41        52.71 o
  -7   1   2       2534.48       2318.10        68.78 o
  -6   1   2       1171.62       1039.23        39.63 o
  -5   1   2       3629.06       3414.99        89.92 o
  -4   1   2        819.74        818.58        25.19 o
  -3   1   2      11971.43      11956.74       252.70 o
  -2   1   2        209.17        205.46         6.86 o
  -1   1   2      18050.95      18881.92       347.16 o
   0   1   2      10597.13      11291.17       203.29 o
   1   1   2      17628.27      18157.42       325.80 o
   2   1   2        304.62        388.51        12.09 o
   3   1   2       9613.68       9460.61       209.80 o
   4   1   2        812.52        915.02        33.99 o
   5   1   2       6142.22       5726.68       137.61 o
   6   1   2        298.43        321.18        15.99 o
   7   1   2       1852.04       1837.61        82.23 o
   8   1   2       3592.97       3686.44       120.11 o
   9   1   2        878.39        830.91        49.16 o
  10   1   2        249.85        297.60        35.32 o
  11   1   2        332.10        364.15        46.23 o
  12   1   2          9.68         44.68        30.35 o
 -13   2   2        169.51        283.38        63.96 o
 -12   2   2        208.99        164.81        35.36 o
 -11   2   2        966.94        951.81        66.36 o
 -10   2   2        935.35       1083.85        64.44 o
  -9   2   2       2670.05       2599.54        86.87 o
  -8   2   2        111.18         96.05        14.22 o
  -7   2   2        830.75        754.52        34.04 o
  -6   2   2       5605.68       5461.19       141.63 o
  -5   2   2      16115.49      15508.59       378.56 o
  -4   2   2       2816.39       2697.91        67.73 o
  -3   2   2          7.95          2.12         4.13 o
  -2   2   2       6852.00       7364.49       133.72 o
  -1   2   2       2053.79       1958.54        36.33 o
   0   2   2         27.77         37.74         3.74 o
   1   2   2       4940.80       4869.36        95.38 o
   2   2   2       5188.40       5295.70       106.98 o
   3   2   2      10345.89      10215.31       237.93 o
   4   2   2       1706.65       1671.47        45.58 o
   5   2   2        540.93        521.39        26.12 o
   6   2   2       8389.54       8901.08       251.48 o
   7   2   2       4841.49       5040.32       142.68 o
   8   2   2       1016.07       1165.01        57.45 o
   9   2   2        539.84        525.15        38.80 o
  10   2   2        604.55        544.81        51.13 o
  11   2   2        297.17        287.77        42.22 o
  12   2   2         87.47         58.30        43.08 o
 -13   3   2         35.63         20.43        35.64 o
 -12   3   2       1310.20       1343.91        93.23 o
 -11   3   2         75.64         80.99        24.79 o
 -10   3   2        115.62        110.22        23.68 o
  -9   3   2        126.71        140.89        19.25 o
  -8   3   2       5731.16       5713.83       151.44 o
  -7   3   2       1526.17       1418.76        50.74 o
  -6   3   2        216.77        275.37        18.04 o
  -5   3   2         45.70         70.31         8.57 o
  -4   3   2      23388.51      22787.13       524.05 o
  -3   3   2        320.00        311.81        14.68 o
  -2   3   2         67.11         24.85         3.96 o
  -1   3   2      11204.50      11449.21       217.56 o
   0   3   2      46068.44      46074.13       843.98 o
   1   3   2       2895.82       3092.59        57.84 o
   2   3   2       2299.73       2336.97        53.10 o
   3   3   2        298.68        341.93        14.84 o
   4   3   2      16781.54      17098.39       415.87 o
   5   3   2         54.03         64.96        10.41 o
   6   3   2        650.36        757.45        40.78 o
   7   3   2        133.90        157.95        17.63 o
   8   3   2       4371.29       4222.06       134.36 o
   9   3   2        532.95        602.65        42.68 o
  10   3   2         24.76         21.55        19.04 o
  11   3   2          0.35         32.89        27.64 o
  12   3   2        417.64        544.42        66.03 o
 -13   4   2        667.67        751.24       111.80 o
 -12   4   2         45.69         82.37        28.62 o
 -11   4   2        254.19        206.16        32.91 o
 -10   4   2        639.42        707.37        50.17 o
  -9   4   2       3871.56       3807.58       123.52 o
  -8   4   2         32.71         12.24        10.25 o
  -7   4   2         95.96        117.09        14.16 o
  -6   4   2        503.46        574.88        27.70 o
  -5   4   2       2892.01       2984.75        76.18 o
  -4   4   2        244.39        287.23        14.40 o
  -3   4   2       5824.72       5539.55       124.62 o
  -2   4   2       4011.86       4497.08       102.52 o
  -1   4   2      36733.77      36711.64       693.16 o
   0   4   2        353.57        373.84        11.82 o
   1   4   2       7476.35       7320.15       129.24 o
   2   4   2        735.09        786.91        22.71 o
   3   4   2      12912.09      13097.18       380.27 o
   4   4   2        346.98        377.12        17.69 o
   5   4   2       3396.93       3114.11        90.18 o
   6   4   2        473.03        539.15        29.11 o
   7   4   2        309.55        260.24        22.98 o
   8   4   2          1.60         -3.78        10.96 o
   9   4   2       2133.59       2226.61        99.35 o
  10   4   2        588.47        658.97        53.94 o
  11   4   2        851.12        734.21        61.35 o
  12   4   2          4.45         51.74        30.45 o
 -13   5   2          5.60         71.10        44.07 o
 -12   5   2        396.44        435.71        52.06 o
 -11   5   2         99.24         75.30        24.66 o
 -10   5   2        733.20        765.75        59.91 o
  -9   5   2       1161.17       1204.60        54.74 o
  -8   5   2       1767.14       1814.76        73.65 o
  -7   5   2       4059.86       3767.04       103.33 o
  -6   5   2        485.30        473.33        23.77 o
  -5   5   2         55.22         42.03         7.89 o
  -4   5   2       2622.87       2668.38        67.92 o
  -3   5   2        207.28        301.89        13.45 o
  -2   5   2         34.08         82.25         5.23 o
  -1   5   2       2995.70       3005.56        55.16 o
   0   5   2      27188.46      27976.51       513.11 o
   1   5   2        151.19        203.60         8.40 o
   2   5   2        100.42        202.02        10.66 o
   3   5   2       4753.57       4891.92       126.37 o
   4   5   2      16949.32      18328.86       465.52 o
   5   5   2       3927.32       4110.47       114.15 o
   6   5   2         12.72         28.64        10.23 o
   7   5   2       1140.11       1228.74        50.51 o
   8   5   2       2583.12       2916.98       100.47 o
   9   5   2       1390.61       1369.13        72.99 o
  10   5   2        271.82        328.06        35.12 o
  11   5   2        136.30         89.03        33.60 o
  12   5   2        481.79        621.82        69.26 o
 -13   6   2          3.30         20.90        40.31 o
 -12   6   2         52.70         62.67        26.63 o
 -11   6   2        432.08        422.08        47.93 o
 -10   6   2       5324.89       5086.40       173.84 o
  -9   6   2       1626.14       1621.64        72.22 o
  -8   6   2        918.40       1008.98        43.44 o
  -7   6   2        875.44        920.46        38.11 o
  -6   6   2      16196.59      16348.51       422.94 o
  -5   6   2       1436.56       1375.65        42.16 o
  -4   6   2       9986.89      10574.38       257.85 o
  -3   6   2        476.60        430.90        16.71 o
  -2   6   2      17687.21      17791.03       375.07 o
  -1   6   2        180.98        190.49         8.99 o
   0   6   2          3.82          5.13         2.73 o
   1   6   2       1276.00       1235.14        28.54 o
   2   6   2      12985.75      12935.26       296.10 o
   3   6   2       6541.12       6839.47       170.54 o
   4   6   2       2502.06       2626.53        70.72 o
   5   6   2         54.90         53.41         8.26 o
   6   6   2      12110.41      12532.45       326.25 o
   7   6   2       1320.99       1366.04        54.27 o
   8   6   2        311.08        331.89        26.06 o
   9   6   2         97.08         82.63        19.54 o
  10   6   2       1271.85       1294.63        91.74 o
  11   6   2        254.79        293.64        35.81 o
  12   6   2         47.81         17.92        37.55 o
 -13   7   2         64.79         36.55        65.58 o
 -12   7   2        195.67        146.85        32.94 o
 -11   7   2        600.45        579.03        58.37 o
 -10   7   2        141.55        148.29        23.75 o
  -9   7   2       1054.47       1128.65        58.06 o
  -8   7   2        223.30        247.48        19.93 o
  -7   7   2       4980.92       4877.91       135.63 o
  -6   7   2       1281.92       1394.58        48.59 o
  -5   7   2       2539.05       2416.83        64.56 o
  -4   7   2          1.37          7.33         5.52 o
  -3   7   2       6482.82       5597.33       134.06 o
  -2   7   2          4.78          9.00         4.26 o
  -1   7   2      11600.18      11646.22       255.39 o
   0   7   2       2794.31       2609.07        58.12 o
   1   7   2      15804.92      15642.03       342.19 o
   2   7   2       6353.03       6092.61       144.55 o
   3   7   2       4664.40       4770.76       119.48 o
   4   7   2        538.92        526.53        22.07 o
   5   7   2       5276.18       4841.34       144.73 o
   6   7   2         10.04         -7.43         8.32 o
   7   7   2       2117.70       2112.49        71.29 o
   8   7   2        146.29         86.76        17.66 o
   9   7   2       1466.68       1489.38        76.43 o
  10   7   2        210.89        238.39        41.74 o
  11   7   2        321.01        347.48        68.01 o
  12   7   2        106.76        144.95        52.13 o
 -12   8   2        512.74        450.36        52.67 o
 -11   8   2         28.46         43.10        22.33 o
 -10   8   2       1099.71        979.69        55.36 o
  -9   8   2        220.07        204.70        24.35 o
  -8   8   2       5037.12       4737.69       143.00 o
  -7   8   2       1750.35       1658.85        55.29 o
  -6   8   2       2187.13       2236.23        65.98 o
  -5   8   2        847.59        784.95        31.54 o
  -4   8   2       7465.02       7614.51       180.76 o
  -3   8   2         22.33         21.63         5.50 o
  -2   8   2       3613.77       3742.67       100.75 o
  -1   8   2       2450.62       2227.82        50.86 o
   0   8   2        589.62        565.36        19.11 o
   1   8   2        137.06        135.86         7.91 o
   2   8   2      35545.48      35996.89       820.18 o
   3   8   2       2106.78       1915.14        47.91 o
   4   8   2        180.81        183.84        16.31 o
   5   8   2       1080.53       1025.79        36.84 o
   6   8   2       1603.42       1715.86        60.83 o
   7   8   2        531.58        533.50        31.10 o
   8   8   2        265.99        241.84        30.67 o
   9   8   2        286.92        312.71        34.09 o
  10   8   2       2213.49       2135.46        99.65 o
  11   8   2        503.09        555.35        53.95 o
  12   8   2         11.42        -30.78        36.79 o
 -12   9   2        258.24        235.80        42.46 o
 -11   9   2        547.97        573.67        51.47 o
 -10   9   2         46.21         70.08        19.69 o
  -9   9   2        408.18        401.28        33.30 o
  -8   9   2       6663.13       6820.18       187.93 o
  -7   9   2       2254.73       2210.44        72.93 o
  -6   9   2        769.89        792.70        35.94 o
  -5   9   2        288.88        317.90        23.63 o
  -4   9   2      10056.49       9414.85       221.72 o
  -3   9   2         42.09         13.03         5.52 o
  -2   9   2         69.23         64.15         7.13 o
  -1   9   2       3275.38       3489.60        77.60 o
   0   9   2      15807.61      16810.11       426.37 o
   1   9   2       8047.85       7403.86       166.41 o
   2   9   2         25.03         16.89         4.21 o
   3   9   2         45.76         76.40         6.22 o
   4   9   2      15523.85      14978.77       361.80 o
   5   9   2        776.35        746.77        36.05 o
   6   9   2        338.68        270.24        24.00 o
   7   9   2        705.73        787.72        40.92 o
   8   9   2       1851.98       2030.54        83.33 o
   9   9   2        341.72        380.67        37.22 o
  10   9   2        108.17         81.23        24.18 o
  11   9   2        581.57        693.22        59.94 o
  12   9   2        418.75        363.25       117.83 o
 -12  10   2         34.82         36.22        32.19 o
 -11  10   2        285.46        272.79        37.92 o
 -10  10   2         39.77         26.11        19.15 o
  -9  10   2       2109.86       2078.86        85.27 o
  -8  10   2          0.23          3.45        10.82 o
  -7  10   2       4131.23       3947.92       109.11 o
  -6  10   2       1492.26       1368.92        67.03 o
  -5  10   2      12597.95      12453.88       306.80 o
  -4  10   2        109.58        160.82        13.01 o
  -3  10   2       6698.88       6422.02       161.46 o
  -2  10   2        574.12        487.77        19.09 o
  -1  10   2      13186.53      13304.18       293.98 o
   0  10   2        155.35        222.22        13.13 o
   1  10   2       2569.97       2233.18        53.92 o
   2  10   2       2547.03       2699.69        65.58 o
   3  10   2       2850.12       2810.90        67.76 o
   4  10   2          9.46          4.94         7.21 o
   5  10   2      10509.66      10425.56       258.76 o
   6  10   2        881.93        952.04        62.80 o
   7  10   2       8853.07       9150.71       270.48 o
   8  10   2        231.43        252.17        26.93 o
   9  10   2        409.93        457.85        40.83 o
  10  10   2        157.29        136.16        26.19 o
  11  10   2        958.75        960.99        71.93 o
  12  10   2          2.30         33.59        44.01 o
 -12  11   2        374.11        272.54        49.66 o
 -11  11   2        243.10        277.23        37.92 o
 -10  11   2        541.12        581.73        48.93 o
  -9  11   2        129.79        129.55        22.49 o
  -8  11   2       1770.52       1723.74        73.64 o
  -7  11   2       2387.98       2453.52        74.64 o
  -6  11   2       3355.59       3492.98        97.04 o
  -5  11   2       4648.89       4518.54       126.08 o
  -4  11   2      12196.48      12153.76       300.25 o
  -3  11   2       2491.31       2561.97        74.36 o
  -2  11   2        416.72        385.94        16.87 o
  -1  11   2          1.71         11.09         4.28 o
   0  11   2      34340.85      34861.90       880.32 o
   1  11   2       6338.70       5616.07       149.01 o
   2  11   2        611.46        541.86        26.20 o
   3  11   2       1963.99       1664.72        43.30 o
   4  11   2       9348.88       9324.68       209.34 o
   5  11   2         98.02        108.94        11.07 o
   6  11   2         49.01          7.67        10.58 o
   7  11   2         15.83         14.87        13.45 o
   8  11   2       2245.20       2588.98       103.34 o
   9  11   2         15.46         11.95        18.62 o
  10  11   2         22.21          6.29        21.37 o
  11  11   2         62.76         55.71        31.01 o
  12  11   2        537.47        546.82        89.61 o
 -12  12   2        130.87        103.04        39.46 o
 -11  12   2          0.82         23.22        25.28 o
 -10  12   2        758.93        789.35        53.91 o
  -9  12   2       1124.34       1109.55        95.38 o
  -8  12   2        378.48        428.76        33.42 o
  -7  12   2         84.92         77.14        13.48 o
  -6  12   2       7366.68       7090.01       182.70 o
  -5  12   2       4616.45       4352.40       116.09 o
  -4  12   2       1047.99        977.00        36.70 o
  -3  12   2         29.14         41.24         8.22 o
  -2  12   2      13476.12      14201.06       330.37 o
  -1  12   2       3921.18       3726.19        91.72 o
   0  12   2      11189.20      11852.40       305.91 o
   1  12   2       2729.09       2882.16        76.68 o
   2  12   2       9404.08       9145.11       206.77 o
   3  12   2       6198.86       5987.16       143.80 o
   4  12   2        157.84        125.42         9.08 o
   5  12   2        183.50        191.42        13.09 o
   6  12   2       1123.82       1206.91        65.29 o
   7  12   2        512.73        627.24        40.03 o
   8  12   2        193.60        220.89        26.82 o
   9  12   2       1545.41       1397.54        69.16 o
  10  12   2        803.83        768.04        55.68 o
  11  12   2        529.91        555.91        58.34 o
  12  12   2          0.16         22.19        65.58 o
 -12  13   2         19.72         -1.23        41.51 o
 -11  13   2        534.30        497.79        56.00 o
 -10  13   2          6.84         41.08        19.37 o
  -9  13   2        486.61        533.05        38.62 o
  -8  13   2        111.60         99.62        20.69 o
  -7  13   2        871.62        915.68        41.29 o
  -6  13   2          8.08          2.83         9.37 o
  -5  13   2       8238.03       7796.74       196.06 o
  -4  13   2       1007.32        950.43        36.44 o
  -3  13   2       6627.48       6341.05       162.10 o
  -2  13   2        302.02        250.78        15.68 o
  -1  13   2       3111.90       2997.05        78.17 o
   0  13   2       4015.20       4330.04       118.96 o
   1  13   2       1595.19       1590.24        52.28 o
   2  13   2       2984.24       2863.30        69.57 o
   3  13   2      11358.68      11089.51       261.00 o
   4  13   2         11.53          1.41         4.93 o
   5  13   2       6782.06       6536.32       166.26 o
   6  13   2          1.05          8.66        11.84 o
   7  13   2        833.70        892.24        49.26 o
   8  13   2        475.71        468.29        36.63 o
   9  13   2       2180.53       2230.81        93.50 o
  10  13   2         20.38         16.19        22.83 o
  11  13   2         77.51        139.70        32.58 o
  12  13   2        115.45         68.52        97.29 o
 -12  14   2        141.52        125.78        90.30 o
 -11  14   2         17.09         69.96        30.93 o
 -10  14   2       2142.43       2097.68       100.64 o
  -9  14   2          0.72         -0.38        16.26 o
  -8  14   2       1620.21       1523.59        68.70 o
  -7  14   2         27.56         -3.23        10.11 o
  -6  14   2       8895.50       8775.21       237.11 o
  -5  14   2        287.06        355.08        26.14 o
  -4  14   2       5312.68       5348.22       147.82 o
  -3  14   2         26.29         54.79         9.71 o
  -2  14   2      21725.61      21838.72       527.65 o
  -1  14   2         13.76         13.14         4.98 o
   0  14   2       1375.62       1585.71        51.70 o
   1  14   2        180.53        175.69        14.64 o
   2  14   2       8475.71       8127.95       191.98 o
   3  14   2         41.12         50.79         9.91 o
   4  14   2          2.68         11.12         6.01 o
   5  14   2        198.54        194.07        14.66 o
   6  14   2       9765.56       9750.14       278.90 o
   7  14   2        108.76         95.05        18.31 o
   8  14   2         94.17        106.51        21.44 o
   9  14   2        116.91        167.81        27.23 o
  10  14   2       1225.25       1258.03        82.47 o
  11  14   2         21.61         59.58        26.63 o
 -12  15   2        267.41        247.26        95.68 o
 -11  15   2        221.77        236.88        41.46 o
 -10  15   2        312.85        261.28        36.51 o
  -9  15   2         18.06         20.73        17.89 o
  -8  15   2          3.39         11.21        15.31 o
  -7  15   2        812.10        903.62        41.73 o
  -6  15   2         30.06         34.73        11.52 o
  -5  15   2       2662.32       2563.21        75.17 o
  -4  15   2       9967.09       9562.47       238.71 o
  -3  15   2      10167.18      10421.56       258.81 o
  -2  15   2       1278.63       1360.75        41.43 o
  -1  15   2       4065.05       4118.39       101.09 o
   0  15   2      12076.10      12407.26       323.34 o
   1  15   2       6416.35       6167.12       166.61 o
   2  15   2       2324.68       2197.53        69.06 o
   3  15   2       3693.25       3737.19        95.79 o
   4  15   2       1194.30       1283.11        49.38 o
   5  15   2       3588.10       3423.12       101.54 o
   6  15   2        227.85        203.82        22.97 o
   7  15   2       1210.77       1260.15        61.61 o
   8  15   2        433.19        378.90        38.04 o
   9  15   2        808.50        999.54        66.98 o
  10  15   2          0.61        -19.34        19.34 o
  11  15   2        278.95        241.88        48.82 o
 -11  16   2         57.87         60.09        33.68 o
 -10  16   2        176.60        188.69        32.42 o
  -9  16   2       1166.75       1259.40        70.51 o
  -8  16   2        100.46         70.96        24.73 o
  -7  16   2        490.94        536.73        36.88 o
  -6  16   2        313.32        267.77        21.18 o
  -5  16   2       2395.63       2466.91        77.98 o
  -4  16   2         28.98         34.21        10.93 o
  -3  16   2       4868.21       4970.57       130.02 o
  -2  16   2       5749.03       6065.61       162.65 o
  -1  16   2       9927.91       9401.24       245.78 o
   0  16   2       1247.78       1311.61        50.64 o
   1  16   2       1953.65       1927.67        66.29 o
   2  16   2       1618.36       1510.95        44.87 o
   3  16   2       4268.55       3924.53        99.08 o
   4  16   2        864.39        846.45        35.02 o
   5  16   2        716.36        828.74        40.18 o
   6  16   2       1425.39       1349.31        61.44 o
   7  16   2       2257.91       2188.11        85.47 o
   8  16   2         34.58         58.11        18.79 o
   9  16   2        335.61        271.57        30.56 o
  10  16   2        468.30        482.04        64.13 o
  11  16   2        423.05        443.74        70.47 o
 -11  17   2        121.30        110.24        33.04 o
 -10  17   2        705.51        714.26        58.77 o
  -9  17   2        244.05        238.79        35.13 o
  -8  17   2       2660.71       2690.65       109.63 o
  -7  17   2        359.23        298.22        28.81 o
  -6  17   2        912.03        949.10        49.49 o
  -5  17   2        440.34        487.20        28.01 o
  -4  17   2       7716.95       8038.23       216.38 o
  -3  17   2       1171.24       1232.59        46.13 o
  -2  17   2       2747.76       2602.25        69.63 o
  -1  17   2        497.38        550.25        28.31 o
   0  17   2       4847.52       4398.75       123.21 o
   1  17   2       1343.03       1226.40        47.96 o
   2  17   2         19.10         28.16         7.02 o
   3  17   2         26.62         11.16         7.61 o
   4  17   2       8133.33       8406.85       211.64 o
   5  17   2        218.30        209.87        21.01 o
   6  17   2        148.20        137.87        20.39 o
   7  17   2          2.66        -10.25        15.19 o
   8  17   2       2210.71       2160.79        92.38 o
   9  17   2         22.19         46.15        21.53 o
  10  17   2          5.88         -2.95        25.73 o
  11  17   2          6.87         10.75        52.68 o
 -11  18   2         30.35        107.79        43.52 o
 -10  18   2          5.46         21.09        22.90 o
  -9  18   2       1454.53       1338.93        81.80 o
  -8  18   2         68.00         87.53        20.83 o
  -7  18   2        554.65        584.13        39.59 o
  -6  18   2        484.11        485.23        29.33 o
  -5  18   2       9572.22       9639.49       258.04 o
  -4  18   2        830.31        834.55        37.23 o
  -3  18   2         69.34         73.42        11.70 o
  -2  18   2       5974.29       6096.98       156.81 o
  -1  18   2       5883.78       6133.35       167.14 o
   0  18   2         51.52         65.72        14.69 o
   1  18   2       2273.23       2335.14        72.31 o
   2  18   2       1103.61       1245.95        62.54 o
   3  18   2       3139.69       3044.26        90.84 o
   4  18   2        247.64        246.20        19.53 o
   5  18   2       4434.77       4533.34       140.45 o
   6  18   2        785.12        771.18        45.64 o
   7  18   2       2800.07       2814.23       112.13 o
   8  18   2         49.53         36.97        20.44 o
   9  18   2        550.03        573.19        53.33 o
  10  18   2        290.57        443.97        73.52 o
  11  18   2        309.03        282.73       101.05 o
 -11  19   2        243.77        340.40        80.51 o
 -10  19   2        126.03         64.32        26.38 o
  -9  19   2         19.82         22.09        21.48 o
  -8  19   2        596.57        539.74        47.72 o
  -7  19   2        600.91        616.83        41.56 o
  -6  19   2          1.07         -3.07        10.57 o
  -5  19   2        686.63        776.43        36.97 o
  -4  19   2       3247.44       3032.08        92.79 o
  -3  19   2       1916.70       1878.83        59.85 o
  -2  19   2        609.96        642.03        30.54 o
  -1  19   2       9425.28       9382.06       248.43 o
   0  19   2       3048.96       3103.02        92.02 o
   1  19   2       5671.95       5606.61       165.44 o
   2  19   2        245.74        263.46        20.85 o
   3  19   2        770.17        829.77        39.39 o
   4  19   2       4449.47       4138.68       146.05 o
   5  19   2       2127.60       2200.04        99.64 o
   6  19   2         87.22        117.13        23.34 o
   7  19   2        302.62        298.54        32.49 o
   8  19   2        724.47        690.31        51.00 o
   9  19   2        216.17        193.73        32.66 o
  10  19   2         97.90         95.51        37.32 o
 -11  20   2         35.73        120.28        69.30 o
 -10  20   2       1041.60       1023.91        92.02 o
  -9  20   2         78.05         99.87        31.17 o
  -8  20   2        917.94        958.57        72.26 o
  -7  20   2         81.36         66.30        23.59 o
  -6  20   2       3459.46       3417.28        99.44 o
  -5  20   2         39.21         36.70        11.58 o
  -4  20   2        307.52        353.00        24.75 o
  -3  20   2       1840.03       1642.68        60.31 o
  -2  20   2       8912.87       8787.34       222.35 o
  -1  20   2       2857.50       2751.77        84.03 o
   0  20   2       1818.70       1887.67        64.64 o
   1  20   2        149.22        195.69        22.89 o
   2  20   2       6378.88       6017.92       167.70 o
   3  20   2        946.25        897.69        53.34 o
   4  20   2        509.54        462.76        33.33 o
   5  20   2        456.51        546.98        44.52 o
   6  20   2       2770.06       2981.36       116.64 o
   7  20   2        188.96        197.81        28.84 o
   8  20   2          0.10          7.38        17.69 o
   9  20   2        132.22        172.07        37.41 o
  10  20   2       2060.96       2239.51       224.67 o
 -11  21   2        518.78        385.94       154.80 o
 -10  21   2         53.72         71.55        32.34 o
  -9  21   2        306.72        286.76        65.82 o
  -8  21   2        244.02        248.85        34.16 o
  -7  21   2       2484.20       2443.34       115.90 o
  -6  21   2        115.48        146.46        19.29 o
  -5  21   2        293.80        296.60        23.09 o
  -4  21   2        366.85        370.34        25.03 o
  -3  21   2       5442.20       5190.21       146.02 o
  -2  21   2        330.75        305.90        27.77 o
  -1  21   2        213.11        226.78        19.65 o
   0  21   2        344.96        332.70        24.56 o
   1  21   2       2269.89       2179.20        74.40 o
   2  21   2         15.69          9.85        12.35 o
   3  21   2       2904.69       2919.83        90.74 o
   4  21   2        591.16        550.62        37.44 o
   5  21   2       1743.99       1663.80        86.11 o
   6  21   2          2.56          4.62        17.39 o
   7  21   2       2015.67       2208.07       101.25 o
   8  21   2        533.39        434.10        41.24 o
   9  21   2        777.67        897.34        69.73 o
  10  21   2        339.77        234.63        68.65 o
 -10  22   2        681.15        650.86       106.38 o
  -9  22   2        316.49        325.83        71.19 o
  -8  22   2         92.07        144.45        34.75 o
  -7  22   2         12.32         27.14        26.38 o
  -6  22   2       3262.33       3075.03       133.43 o
  -5  22   2       1338.95       1241.64        53.94 o
  -4  22   2       1361.81       1355.56        57.63 o
  -3  22   2       1026.70        923.16        43.99 o
  -2  22   2        514.43        522.65        35.83 o
  -1  22   2       3162.14       3309.97        98.80 o
   0  22   2        629.44        597.99        35.07 o
   1  22   2       1209.26       1148.24        71.46 o
   2  22   2       5378.78       5127.27       145.31 o
   3  22   2       2405.69       2266.00        80.18 o
   4  22   2         35.72         46.78        15.95 o
   5  22   2         81.65         77.76        26.55 o
   6  22   2       3120.48       3069.64       120.97 o
   7  22   2         26.97         52.33        21.44 o
   8  22   2         70.19         57.95        23.81 o
   9  22   2        629.31        609.18        85.36 o
  10  22   2        205.20        169.20       157.49 o
 -10  23   2        102.59         99.98        75.25 o
  -9  23   2         13.60         36.29        30.27 o
  -8  23   2        984.26        979.10       109.55 o
  -7  23   2        472.08        483.91        58.29 o
  -6  23   2         83.51         80.84        34.60 o
  -5  23   2        132.16        111.25        18.81 o
  -4  23   2       3934.55       4056.10       121.26 o
  -3  23   2        403.79        458.75        29.88 o
  -2  23   2          1.24         -9.36         9.36 o
  -1  23   2         16.45         12.46        13.66 o
   0  23   2       7775.42       7885.33       214.57 o
   1  23   2       1866.01       1815.33        86.45 o
   2  23   2        899.46        913.78        45.32 o
   3  23   2        962.75       1024.94        54.18 o
   4  23   2       2779.94       2718.87       133.75 o
   5  23   2        553.89        646.98        48.87 o
   6  23   2          1.21         -2.63        16.51 o
   7  23   2        272.67        234.41        38.68 o
   8  23   2       2219.94       2198.23       116.19 o
   9  23   2         21.09        -11.55        23.63 o
  -9  24   2        805.94        721.76        92.01 o
  -8  24   2          2.57         -3.43        26.74 o
  -7  24   2        474.23        491.00        59.44 o
  -6  24   2        259.07        261.42        58.81 o
  -5  24   2       2478.54       2759.95       121.71 o
  -4  24   2         56.61         69.84        17.09 o
  -3  24   2       1458.22       1584.32        80.82 o
  -2  24   2        277.18        236.34        23.91 o
  -1  24   2       6351.00       6285.79       185.71 o
   0  24   2         50.47         70.30        14.20 o
   1  24   2        693.80        691.71        52.04 o
   2  24   2        224.95        267.95        24.02 o
   3  24   2       3606.94       3845.56       126.31 o
   4  24   2         30.52         33.56        17.77 o
   5  24   2        656.13        690.58        49.87 o
   6  24   2        113.29        131.26        24.84 o
   7  24   2        601.72        652.07        51.01 o
   8  24   2        391.43        480.26        50.17 o
   9  24   2       1163.23       1247.08       119.31 o
  -9  25   2        181.71        166.49        62.30 o
  -8  25   2       1433.98       1420.74       109.89 o
  -7  25   2        366.03        458.01        59.29 o
  -6  25   2         45.50         29.77        29.48 o
  -5  25   2         86.54         46.19        19.83 o
  -4  25   2       2180.27       2208.84       133.09 o
  -3  25   2        430.85        470.53        34.59 o
  -2  25   2        452.38        370.94        29.74 o
  -1  25   2        158.91        149.99        26.31 o
   0  25   2       2645.44       2691.54        94.05 o
   1  25   2       2058.89       2062.12        81.55 o
   2  25   2         75.79         92.13        18.09 o
   3  25   2        771.43        756.58        46.92 o
   4  25   2       3170.03       3290.13       137.84 o
   5  25   2        503.28        491.03        47.37 o
   6  25   2          0.16         12.49        17.33 o
   7  25   2        140.42         98.81        25.97 o
   8  25   2       1133.44       1278.22        92.32 o
   9  25   2         19.99         49.45        56.98 o
  -8  26   2        135.27        135.36        37.66 o
  -7  26   2        395.62        344.02        53.81 o
  -6  26   2       1431.77       1391.66       104.51 o
  -5  26   2        961.72        956.69        73.39 o
  -4  26   2        350.23        377.77        33.65 o
  -3  26   2          7.33         34.08        15.04 o
  -2  26   2       3051.47       2897.96       102.64 o
  -1  26   2       1048.52       1170.27        58.21 o
   0  26   2       1037.76        996.99        52.93 o
   1  26   2        474.03        477.47        37.18 o
   2  26   2       2490.35       2380.93       102.37 o
   3  26   2       2238.86       2439.06       109.57 o
   4  26   2        136.82        218.26        41.91 o
   5  26   2        419.71        521.14        49.02 o
   6  26   2       1752.79       1864.48       149.18 o
   7  26   2        491.30        491.92        71.13 o
   8  26   2        130.53        195.73        54.97 o
  -8  27   2         46.13         33.88        42.39 o
  -7  27   2        626.66        653.80        70.97 o
  -6  27   2         34.67         58.19        31.19 o
  -5  27   2        934.37        929.19        77.25 o
  -4  27   2        147.07        159.51        24.19 o
  -3  27   2       1701.35       1844.33       104.39 o
  -2  27   2        285.69        330.06        29.93 o
  -1  27   2       1233.37       1222.38        66.68 o
   0  27   2          1.79         -0.41        14.02 o
   1  27   2       4169.12       4570.43       144.73 o
   2  27   2         71.58        103.56        22.83 o
   3  27   2        303.53        323.58        33.51 o
   4  27   2          6.81         17.83        20.23 o
   5  27   2        802.42        745.89        68.34 o
   6  27   2        462.25        530.54        60.64 o
   7  27   2        748.10        741.39        67.61 o
   8  27   2         23.26         78.48       105.35 o
  -7  28   2         78.22        100.95        38.09 o
  -6  28   2       1303.03       1242.43       100.99 o
  -5  28   2        146.60        162.89        52.59 o
  -4  28   2         35.16         48.91        19.59 o
  -3  28   2         51.91         42.46        17.60 o
  -2  28   2       5630.25       5742.78       189.93 o
  -1  28   2        124.44        112.41        20.07 o
   0  28   2        252.94        240.16        27.32 o
   1  28   2         79.05         86.66        21.23 o
   2  28   2       3275.26       3419.12       158.35 o
   3  28   2        322.71        293.33        34.05 o
   4  28   2        643.33        697.95        58.08 o
   5  28   2        463.19        434.99        51.59 o
   6  28   2        902.97        944.40        67.81 o
   7  28   2        126.29        132.03        48.77 o
  -7  29   2        674.48        757.85        90.58 o
  -6  29   2         69.00         44.43        31.31 o
  -5  29   2        162.91        130.55        39.06 o
  -4  29   2        673.08        668.25        62.31 o
  -3  29   2       1075.38       1008.31        87.78 o
  -2  29   2        424.36        373.63        35.13 o
  -1  29   2        723.30        777.28        52.86 o
   0  29   2       1386.63       1321.06        65.39 o
   1  29   2        808.02        777.15        54.23 o
   2  29   2          8.95         21.20        17.45 o
   3  29   2         97.89         68.76        24.18 o
   4  29   2       2850.20       2962.43       138.00 o
   5  29   2        861.70        992.06        73.32 o
   6  29   2         20.51         60.22        24.30 o
   7  29   2         63.76        -55.90        58.05 o
  -6  30   2        430.83        420.43        59.69 o
  -5  30   2        840.44        926.88        85.39 o
  -4  30   2         47.96         29.01        30.10 o
  -3  30   2        157.76        142.69        26.00 o
  -2  30   2        409.84        467.79        40.21 o
  -1  30   2       1602.51       1499.01        76.45 o
   0  30   2         71.58         45.02        18.98 o
   1  30   2        290.17        320.94        36.78 o
   2  30   2        243.32        247.40        36.67 o
   3  30   2       1245.49       1286.30        80.82 o
   4  30   2        345.93        442.28        47.25 o
   5  30   2        816.90        711.28        66.24 o
   6  30   2        254.68        206.36        74.81 o
  -6  31   2         77.68         94.01        57.32 o
  -5  31   2         15.78         12.49        27.37 o
  -4  31   2       1936.32       2162.55       142.21 o
  -3  31   2         10.04         37.54        21.49 o
  -2  31   2          1.02         19.35        18.07 o
  -1  31   2         60.95         39.07        19.87 o
   0  31   2       4017.28       4250.08       206.71 o
   1  31   2         29.98         12.96        20.02 o
   2  31   2        270.63        313.29        36.36 o
   3  31   2          0.26         17.27        20.85 o
   4  31   2        949.55        964.91       108.01 o
   5  31   2        141.88        149.18        41.41 o
   6  31   2        112.78         18.28        69.88 o
  -5  32   2        888.81        873.27       262.31 o
  -4  32   2        586.65        621.36        70.03 o
  -3  32   2        889.62        802.40        69.80 o
  -2  32   2        204.58        181.22        27.00 o
  -1  32   2       1302.26       1386.21        82.16 o
   0  32   2        103.79        169.87        30.35 o
   1  32   2        322.08        272.54        36.73 o
   2  32   2        554.59        648.14        54.67 o
   3  32   2        985.75        845.03        65.26 o
   4  32   2        119.87        162.19        32.58 o
   5  32   2         50.56          3.47        67.73 o
  -4  33   2        639.39        541.54        90.92 o
  -3  33   2        488.79        538.97        57.88 o
  -2  33   2         32.60         36.24        21.45 o
  -1  33   2        236.00        266.34        49.60 o
   0  33   2        133.48        111.94        27.66 o
   1  33   2        269.44        287.98        39.12 o
   2  33   2        100.98        185.37        34.77 o
   3  33   2       1105.33       1289.97       136.74 o
   4  33   2        112.30         87.86        48.22 o
   5  33   2        646.57        675.01       160.18 o
  -4  34   2        272.98        396.69        97.83 o
  -3  34   2          0.81         32.17        35.28 o
  -2  34   2       1330.30       1334.66        94.78 o
  -1  34   2         37.56         71.39        27.37 o
   0  34   2         33.05         22.09        22.74 o
   1  34   2         64.61         89.25        27.45 o
   2  34   2       1950.58       1943.76       123.43 o
   3  34   2          0.73         25.80        48.38 o
   4  34   2         35.43         88.15        56.98 o
  -3  35   2        687.49        628.96       169.80 o
  -2  35   2          4.80         29.48        48.58 o
  -1  35   2        523.52        444.82        61.07 o
   0  35   2        386.58        416.11        49.49 o
   1  35   2       1035.75       1069.97        88.24 o
   2  35   2         11.92         13.98       110.73 o
  -1  36   2        139.35         65.58        66.65 o
   0  36   2          0.29         38.66        40.36 o
   1  36   2        314.22        337.30        82.35 o
 -13   0   3        693.96        668.56       134.38 o
 -11   0   3        783.39        828.82       111.98 o
  -9   0   3       2441.44       2331.12       107.19 o
  -7   0   3       2178.43       2126.50        93.92 o
  -5   0   3      14932.28      14937.39       471.28 o
  -3   0   3      12323.68      12465.44       358.56 o
  -1   0   3      17051.08      17750.23       426.90 o
   1   0   3       3217.11       3250.43        88.62 o
   3   0   3      16454.93      16848.31       550.57 o
   5   0   3       1869.90       1909.54        99.84 o
   7   0   3       8313.24       8296.33       341.33 o
   9   0   3        369.24        357.80        46.21 o
  11   0   3        782.07        861.02       101.00 o
 -13   1   3        521.14        557.13        72.79 o
 -12   1   3          4.44         16.69        23.08 o
 -11   1   3        508.48        385.63        41.84 o
 -10   1   3       3300.78       3554.58       198.31 o
  -9   1   3         20.57         10.08        11.38 o
  -8   1   3        181.41        138.23        16.49 o
  -7   1   3        111.79        123.08        14.49 o
  -6   1   3      14506.91      14351.52       353.36 o
  -5   1   3       8514.87       8289.81       197.19 o
  -4   1   3       1317.10       1516.23        39.36 o
  -3   1   3      12397.74      12250.15       260.64 o
  -2   1   3      11750.41      12296.13       251.28 o
  -1   1   3       2740.92       2820.09        52.56 o
   0   1   3       4254.67       4332.86        77.36 o
   1   1   3       5641.70       5708.01       109.09 o
   2   1   3      14086.52      13544.86       304.31 o
   3   1   3        377.60        406.93        14.96 o
   4   1   3       4670.92       4767.94       110.47 o
   5   1   3       3330.13       3105.93        75.68 o
   6   1   3       6205.23       6447.85       175.78 o
   7   1   3        297.95        313.86        23.07 o
   8   1   3        465.73        450.05        34.01 o
   9   1   3        963.10        929.81        59.27 o
  10   1   3        839.77        862.09        68.74 o
  11   1   3          1.43         13.35        28.75 o
  12   1   3        232.13        169.51        71.41 o
 -13   2   3       1339.10       1248.31       112.50 o
 -12   2   3       3482.30       3259.13       146.51 o
 -11   2   3       2069.91       2019.50       123.84 o
 -10   2   3          3.39         -8.24        17.01 o
  -9   2   3        275.19        319.31        25.59 o
  -8   2   3       4048.80       4064.63       112.69 o
  -7   2   3         21.04         24.22         9.64 o
  -6   2   3       1215.56       1258.35        51.29 o
  -5   2   3       2926.44       2855.39        72.39 o
  -4   2   3       3190.61       3224.68        82.49 o
  -3   2   3        265.36        326.11        14.87 o
  -2   2   3       5596.84       5647.87       116.09 o
  -1   2   3      18174.29      18851.47       347.12 o
   0   2   3      24710.41      25010.78       436.11 o
   1   2   3       7512.33       7730.46       167.03 o
   2   2   3       6615.16       6453.39       139.69 o
   3   2   3       5257.00       4815.16       109.33 o
   4   2   3       9148.20       9009.26       193.95 o
   5   2   3        127.08        142.24        16.08 o
   6   2   3       1042.07       1043.93        43.21 o
   7   2   3        709.98        653.26        34.07 o
   8   2   3        769.42        738.72        48.55 o
   9   2   3        158.42        187.30        32.93 o
  10   2   3        889.61        919.22        70.97 o
  11   2   3       1245.70       1440.51        95.94 o
  12   2   3        415.06        498.46        80.09 o
 -13   3   3         11.86         18.01        30.34 o
 -12   3   3          0.58         26.68        24.09 o
 -11   3   3       1768.34       1845.51        98.95 o
 -10   3   3        276.60        225.94        31.57 o
  -9   3   3        285.52        232.60        22.34 o
  -8   3   3          4.03          7.74        10.69 o
  -7   3   3       9187.18       8925.24       226.49 o
  -6   3   3       2415.27       2350.98        63.51 o
  -5   3   3       3026.60       2654.28        68.31 o
  -4   3   3        940.02        817.78        26.94 o
  -3   3   3      16430.51      17912.12       410.59 o
  -2   3   3       1011.48       1013.00        27.38 o
  -1   3   3       4165.94       4515.84        97.89 o
   0   3   3       2895.53       2842.09        56.32 o
   1   3   3      23394.59      23204.38       470.49 o
   2   3   3         49.80         75.29         6.14 o
   3   3   3       3444.82       3407.86        87.41 o
   4   3   3       1078.08       1114.92        39.97 o
   5   3   3      10281.29       9996.44       261.76 o
   6   3   3        242.55        256.61        19.48 o
   7   3   3        351.34        346.74        24.53 o
   8   3   3        769.28        893.49        59.53 o
   9   3   3       1620.44       1678.23        85.17 o
  10   3   3         69.91         88.88        28.90 o
  11   3   3         13.91         37.70        31.49 o
  12   3   3         17.65         94.40        91.38 o
 -13   4   3         32.48         24.56        37.44 o
 -12   4   3        632.79        528.02        51.86 o
 -11   4   3          5.74         21.55        19.99 o
 -10   4   3        117.96        153.67        24.25 o
  -9   4   3        826.62        835.34        43.73 o
  -8   4   3       5192.17       5027.81       143.38 o
  -7   4   3         65.51         85.37        14.26 o
  -6   4   3        467.26        475.42        23.56 o
  -5   4   3       1292.40       1123.27        35.56 o
  -4   4   3      27634.30      28109.53       673.24 o
  -3   4   3        680.87        510.22        20.47 o
  -2   4   3       2484.35       2616.31        58.97 o
  -1   4   3         87.08         84.71         6.57 o
   0   4   3      11884.01      12487.81       255.74 o
   1   4   3          4.86         17.52         3.94 o
   2   4   3      11259.02      11778.51       319.32 o
   3   4   3       1185.69       1105.91        35.36 o
   4   4   3      13782.04      13573.89       351.30 o
   5   4   3        249.69        282.65        17.21 o
   6   4   3       3490.28       3669.54       107.64 o
   7   4   3       1163.03       1099.14        49.60 o
   8   4   3       6363.37       6584.94       214.68 o
   9   4   3         71.69         50.96        22.24 o
  10   4   3         78.32        111.06        25.48 o
  11   4   3         58.07         68.54        26.48 o
  12   4   3        119.20         40.06        56.98 o
 -13   5   3          5.83         79.55        68.80 o
 -12   5   3         28.47         59.00        27.14 o
 -11   5   3        548.65        518.23        48.47 o
 -10   5   3       2613.19       2533.31        98.65 o
  -9   5   3        984.41       1034.33        54.24 o
  -8   5   3        949.41        974.03        41.29 o
  -7   5   3       3672.54       3537.72        97.22 o
  -6   5   3        829.85        794.45        29.69 o
  -5   5   3       1412.64       1316.05        40.13 o
  -4   5   3       9464.75       9841.65       219.40 o
  -3   5   3      22585.53      23767.46       572.84 o
  -2   5   3      13622.39      13409.05       309.42 o
  -1   5   3        762.64        640.47        23.33 o
   0   5   3       7681.94       7717.70       159.87 o
   1   5   3       6067.78       5948.47       124.18 o
   2   5   3      14601.66      14284.38       365.64 o
   3   5   3         37.83         32.99         7.08 o
   4   5   3        134.48        121.96        14.65 o
   5   5   3       5686.99       5701.99       153.14 o
   6   5   3       1156.27       1128.32        48.29 o
   7   5   3        497.58        563.12        36.09 o
   8   5   3        772.34        742.44        61.86 o
   9   5   3       1069.18       1003.82        60.37 o
  10   5   3        130.54        113.30        29.33 o
  11   5   3          0.82         -6.75        22.01 o
  12   5   3        324.20        266.53        83.17 o
 -13   6   3        503.80        396.69       107.50 o
 -12   6   3        599.47        672.98        95.48 o
 -11   6   3        366.19        297.82        37.22 o
 -10   6   3        181.43        201.41        25.69 o
  -9   6   3       3192.22       3186.16       164.04 o
  -8   6   3         89.82         80.49        13.45 o
  -7   6   3        652.38        588.73        36.45 o
  -6   6   3         84.37        118.65        11.05 o
  -5   6   3       7106.12       7182.71       171.56 o
  -4   6   3       3288.13       3162.68        74.10 o
  -3   6   3       1953.30       2034.96        49.22 o
  -2   6   3         42.45         69.62         5.57 o
  -1   6   3      16828.29      16997.62       374.52 o
   0   6   3       3230.81       2993.58        64.19 o
   1   6   3      12294.34      11947.22       253.55 o
   2   6   3          8.20         21.45         5.68 o
   3   6   3      14088.36      13951.12       358.71 o
   4   6   3       1788.55       1689.14        49.52 o
   5   6   3        949.78        932.40        34.51 o
   6   6   3         31.65         75.53        12.01 o
   7   6   3       3204.48       3242.16        98.07 o
   8   6   3        172.12        204.88        26.48 o
   9   6   3         17.53         26.82        18.22 o
  10   6   3         74.41         52.23        22.13 o
  11   6   3       1298.25       1306.35        85.64 o
  12   6   3        105.44        191.88        96.22 o
 -12   7   3         16.55         48.39        30.85 o
 -11   7   3         34.30          7.22        23.40 o
 -10   7   3        859.80        920.76        53.33 o
  -9   7   3          0.05        -12.11        12.11 o
  -8   7   3        733.18        768.84        39.65 o
  -7   7   3        803.69        794.47        37.30 o
  -6   7   3       9552.21       9828.56       233.72 o
  -5   7   3        786.32        919.84        31.74 o
  -4   7   3       2533.47       2613.14        64.62 o
  -3   7   3          1.44          0.46         3.51 o
  -2   7   3      40235.61      42822.71       895.11 o
  -1   7   3       1192.15       1369.49        33.06 o
   0   7   3       5257.58       5298.57       114.73 o
   1   7   3        209.94        147.43         8.80 o
   2   7   3      16315.12      16921.88       390.78 o
   3   7   3       2140.71       2043.04        59.78 o
   4   7   3       3060.24       2976.23        98.91 o
   5   7   3       1878.68       1905.44        56.56 o
   6   7   3       6488.97       6513.61       178.27 o
   7   7   3        132.13        137.95        18.97 o
   8   7   3        955.51        934.96        50.60 o
   9   7   3          5.18         -8.36        15.59 o
  10   7   3        262.16        319.92        35.86 o
  11   7   3          5.40         22.97        24.15 o
  12   7   3        203.77        396.68        97.22 o
 -12   8   3        237.32        371.22        77.41 o
 -11   8   3          9.66         21.63        22.44 o
 -10   8   3        168.46        178.55        25.79 o
  -9   8   3       1289.72       1310.43        65.12 o
  -8   8   3       6805.74       6865.80       189.84 o
  -7   8   3       2733.79       2593.90        78.36 o
  -6   8   3          4.14          1.18         6.17 o
  -5   8   3       7449.08       6912.16       167.16 o
  -4   8   3       5804.76       5825.22       140.73 o
  -3   8   3        249.62        263.69        12.99 o
  -2   8   3       1011.94        971.55        29.49 o
  -1   8   3      23242.21      23752.46       499.15 o
   0   8   3       1414.10       1396.73        34.30 o
   1   8   3       3073.09       2728.33        64.35 o
   2   8   3        456.87        399.23        17.62 o
   3   8   3      15509.98      14992.17       366.05 o
   4   8   3       1236.66       1229.65        50.28 o
   5   8   3       1039.62       1077.57        49.00 o
   6   8   3        607.02        578.16        31.03 o
   7   8   3       6607.69       6178.69       186.21 o
   8   8   3        527.59        506.36        36.69 o
   9   8   3        422.97        325.41        35.19 o
  10   8   3        372.64        360.63        38.02 o
  11   8   3        580.09        687.36        61.37 o
  12   8   3        283.64        215.44       101.59 o
 -12   9   3        123.39        134.23        38.06 o
 -11   9   3        725.08        597.62        57.84 o
 -10   9   3        116.00        109.13        25.96 o
  -9   9   3        145.99        186.83        24.08 o
  -8   9   3          0.53         19.77        15.10 o
  -7   9   3       3631.49       3584.15        99.78 o
  -6   9   3       4198.14       4143.52       106.07 o
  -5   9   3          5.04         19.78         8.12 o
  -4   9   3       1390.73       1320.52        43.05 o
  -3   9   3      11270.89      11656.84       259.89 o
  -2   9   3       3886.71       4177.56        93.09 o
  -1   9   3          4.01         11.79         4.21 o
   0   9   3        484.26        482.35        19.21 o
   1   9   3      25434.73      25111.80       548.18 o
   2   9   3        850.85        872.65        28.70 o
   3   9   3       8558.21       8174.75       204.75 o
   4   9   3       5126.86       5483.74       191.62 o
   5   9   3       2394.01       2433.49        81.88 o
   6   9   3       3080.24       2977.25       100.73 o
   7   9   3        155.28        143.48        19.92 o
   8   9   3         26.98          4.91        13.30 o
   9   9   3       1577.79       1636.91        83.36 o
  10   9   3        240.47        354.91        39.34 o
  11   9   3         14.66         25.60        21.33 o
  12   9   3        151.08        188.42       239.73 o
 -12  10   3       1717.91       1594.62       148.62 o
 -11  10   3         49.07         66.58        49.36 o
 -10  10   3         17.50         10.88        16.69 o
  -9  10   3         10.79         -4.37        13.47 o
  -8  10   3       3167.76       3244.50        99.26 o
  -7  10   3         49.53         52.02        11.41 o
  -6  10   3          7.70          7.43         7.65 o
  -5  10   3        903.29        888.60        34.93 o
  -4  10   3      13809.55      13491.25       328.80 o
  -3  10   3       1461.83       1360.09        37.42 o
  -2  10   3        282.66        327.94        13.74 o
  -1  10   3       1330.46       1339.12        35.98 o
   0  10   3      48410.86      50347.54      1148.18 o
   1  10   3      10014.64       9824.66       217.35 o
   2  10   3        268.64        247.88        11.45 o
   3  10   3        553.66        607.50        25.58 o
   4  10   3       6686.09       6772.80       171.73 o
   5  10   3        504.14        451.80        30.67 o
   6  10   3       1346.44       1377.92        61.67 o
   7  10   3        229.77        227.30        24.32 o
   8  10   3       1295.72       1528.34        71.20 o
   9  10   3          8.69          6.52        17.24 o
  10  10   3        943.07        991.55        65.21 o
  11  10   3         23.96         13.51        24.63 o
 -12  11   3        225.09        266.18        54.65 o
 -11  11   3        810.90        980.76        89.31 o
 -10  11   3        262.48        200.29        27.68 o
  -9  11   3        185.43        156.97        23.59 o
  -8  11   3          7.44         11.80        13.98 o
  -7  11   3       2507.24       2283.71        92.80 o
  -6  11   3       6988.52       6922.17       178.77 o
  -5  11   3       1528.49       1413.50        45.62 o
  -4  11   3        233.76        155.18        12.55 o
  -3  11   3      11505.74      11482.62       268.18 o
  -2  11   3       1694.03       1676.19        44.42 o
  -1  11   3        387.13        265.82        13.15 o
   0  11   3        525.15        636.24        25.29 o
   1  11   3      17703.43      17565.10       389.07 o
   2  11   3        491.37        400.98        17.69 o
   3  11   3        339.71        332.42        20.53 o
   4  11   3       2824.50       2806.38        81.75 o
   5  11   3       6535.18       6605.26       193.46 o
   6  11   3        519.10        523.22        38.38 o
   7  11   3        190.98        211.13        23.78 o
   8  11   3        302.32        255.00        27.43 o
   9  11   3       1503.59       1412.61        76.53 o
  10  11   3        123.68        161.95        29.41 o
  11  11   3          2.04         40.37        27.10 o
 -12  12   3         72.28         63.82        39.99 o
 -11  12   3         91.61        100.88        33.61 o
 -10  12   3        398.05        499.93        44.71 o
  -9  12   3       1788.42       1736.62        78.09 o
  -8  12   3       3452.68       3352.52       111.47 o
  -7  12   3       1833.39       1743.83        67.51 o
  -6  12   3        362.93        422.96        24.27 o
  -5  12   3       5565.88       5535.96       145.35 o
  -4  12   3       3827.34       3799.91       114.07 o
  -3  12   3       1158.56       1194.24        38.18 o
  -2  12   3       1698.98       1372.99        39.70 o
  -1  12   3       3874.57       3671.29        95.58 o
   0  12   3       1838.30       2030.49        61.72 o
   1  12   3        857.90       1081.74        36.51 o
   2  12   3       9317.72       9374.13       218.38 o
   3  12   3       4528.28       4384.86       122.93 o
   4  12   3       5033.55       5158.73       154.40 o
   5  12   3        366.11        320.75        25.84 o
   6  12   3        993.13        992.46        50.28 o
   7  12   3       3909.73       4095.55       131.39 o
   8  12   3       1835.29       1914.03       117.11 o
   9  12   3        338.81        346.80        36.91 o
  10  12   3        166.56        195.27        31.55 o
  11  12   3        783.68        763.16        80.68 o
 -12  13   3         60.45         60.13        70.93 o
 -11  13   3         14.70         55.39        31.34 o
 -10  13   3       1405.91       1210.30        76.77 o
  -9  13   3         22.98        -14.00        14.67 o
  -8  13   3         57.67         58.71        23.10 o
  -7  13   3        661.45        709.84        38.96 o
  -6  13   3       2400.96       2302.99        68.97 o
  -5  13   3        143.24        164.22        15.27 o
  -4  13   3       2180.86       2324.61        67.45 o
  -3  13   3       1433.73       1444.53        49.25 o
  -2  13   3      11523.35      11825.69       275.95 o
  -1  13   3        427.90        470.04        22.28 o
   0  13   3       4111.08       4039.59       129.52 o
   1  13   3        541.81        573.98        27.18 o
   2  13   3      27399.17      26598.80       584.68 o
   3  13   3         47.68         58.03        10.60 o
   4  13   3         10.24          5.27         8.92 o
   5  13   3       1333.92       1387.68        66.74 o
   6  13   3        963.13       1139.96        56.13 o
   7  13   3        314.28        269.94        27.52 o
   8  13   3        936.51        926.45        52.95 o
   9  13   3         75.51         85.96        23.43 o
  10  13   3        991.29       1058.65        81.56 o
  11  13   3          5.75         54.15        28.25 o
 -12  14   3          0.10         -0.56        41.30 o
 -11  14   3        836.22        820.86        69.98 o
 -10  14   3         60.03         85.37        26.69 o
  -9  14   3       1136.63       1247.78        70.26 o
  -8  14   3         58.71         55.90        16.14 o
  -7  14   3       1290.36       1356.89        58.18 o
  -6  14   3         98.48        110.84        13.43 o
  -5  14   3       2042.85       2072.40        63.37 o
  -4  14   3       2229.67       2275.08        67.04 o
  -3  14   3       2556.03       2489.40        79.65 o
  -2  14   3         66.21         99.42         9.54 o
  -1  14   3       8190.49       7943.28       221.26 o
   0  14   3        131.53        136.07        13.24 o
   1  14   3       4434.23       3929.57       115.52 o
   2  14   3       3008.84       2956.64        72.60 o
   3  14   3      10282.28      10115.03       238.98 o
   4  14   3         10.55         10.17         9.15 o
   5  14   3         43.44         80.85        15.59 o
   6  14   3        613.42        591.70        38.30 o
   7  14   3       3624.28       3711.80       131.39 o
   8  14   3        125.65        147.40        27.22 o
   9  14   3        101.69         91.54        24.37 o
  10  14   3          0.32         43.65        22.65 o
  11  14   3       2134.23       2577.16       322.15 o
 -11  15   3        132.62        138.98        31.16 o
 -10  15   3       1804.14       1774.72       141.66 o
  -9  15   3         73.31         72.16        22.17 o
  -8  15   3        204.12        179.95        23.15 o
  -7  15   3       4415.33       4185.22       125.39 o
  -6  15   3       2286.73       2380.36        74.44 o
  -5  15   3       2656.82       2675.60        77.61 o
  -4  15   3          4.42          9.30         8.15 o
  -3  15   3       5469.28       5528.20       144.53 o
  -2  15   3      10046.89      10016.66       246.52 o
  -1  15   3        246.10        228.89        22.67 o
   0  15   3       1999.39       2081.65        68.85 o
   1  15   3       1012.47       1026.94        41.35 o
   2  15   3       6432.36       6487.24       156.55 o
   3  15   3        461.28        557.17        25.19 o
   4  15   3        542.51        568.05        31.89 o
   5  15   3       2470.38       2576.08        88.63 o
   6  15   3       1015.73       1088.74        61.29 o
   7  15   3        336.98        358.52        31.09 o
   8  15   3       1016.97        860.74        52.87 o
   9  15   3        600.90        522.13        47.24 o
  10  15   3        372.43        317.30        50.75 o
  11  15   3        185.39        202.56        58.88 o
 -11  16   3          2.56          2.85        22.33 o
 -10  16   3         45.42         51.33        23.79 o
  -9  16   3        453.24        470.58        45.86 o
  -8  16   3       2690.61       2590.95       108.70 o
  -7  16   3        415.63        340.52        28.14 o
  -6  16   3        233.11        197.89        18.35 o
  -5  16   3       1430.42       1484.41        53.79 o
  -4  16   3       7491.48       7231.79       207.62 o
  -3  16   3       2823.15       2789.95        82.16 o
  -2  16   3        219.29        196.55        13.38 o
  -1  16   3        276.70        276.47        19.44 o
   0  16   3       6264.30       6085.29       173.46 o
   1  16   3        268.58        292.06        19.92 o
   2  16   3       1365.32       1353.25        50.00 o
   3  16   3       3756.69       3676.96       105.67 o
   4  16   3       4821.20       5026.47       150.37 o
   5  16   3        116.07        118.92        22.59 o
   6  16   3        497.26        606.20        45.54 o
   7  16   3       2144.28       2354.43        97.34 o
   8  16   3       1966.77       2179.81        93.58 o
   9  16   3        347.63        332.34        43.20 o
  10  16   3        102.56         98.22        33.08 o
  11  16   3         73.54        147.28        65.58 o
 -11  17   3        544.62        673.44        59.44 o
 -10  17   3         41.65          1.32        21.33 o
  -9  17   3        121.60        195.21        36.22 o
  -8  17   3         35.52         32.43        17.41 o
  -7  17   3       2263.08       2287.82        91.83 o
  -6  17   3        174.37        172.14        19.97 o
  -5  17   3         21.35         18.48         9.96 o
  -4  17   3        110.68         75.34        12.12 o
  -3  17   3       4522.14       4503.64       120.55 o
  -2  17   3        779.22        714.98        27.46 o
  -1  17   3        594.19        628.38        31.76 o
   0  17   3          6.67          4.19         9.06 o
   1  17   3      12163.36      12026.67       315.33 o
   2  17   3         29.00         24.32         9.83 o
   3  17   3        743.98        775.68        32.19 o
   4  17   3        282.70        223.02        19.73 o
   5  17   3       5531.54       5378.33       163.38 o
   6  17   3         30.28         34.44        15.54 o
   7  17   3         22.16         25.96        18.94 o
   8  17   3          0.09        -15.26        15.26 o
   9  17   3       2375.23       2363.47       137.41 o
  10  17   3         18.71         27.65        25.94 o
 -11  18   3         60.17         74.99        43.29 o
 -10  18   3          0.36          8.97        22.38 o
  -9  18   3        179.32        185.17        32.20 o
  -8  18   3       2082.05       2247.34       102.67 o
  -7  18   3          2.91        -14.12        14.62 o
  -6  18   3        544.22        569.15        34.88 o
  -5  18   3       1715.39       1901.15        72.26 o
  -4  18   3       3820.76       3726.73       102.53 o
  -3  18   3       1190.24       1251.90        48.56 o
  -2  18   3        352.81        408.87        22.44 o
  -1  18   3       2308.09       2378.86        74.23 o
   0  18   3      11302.37      11412.32       317.78 o
   1  18   3        323.07        306.24        21.89 o
   2  18   3        327.65        348.12        23.59 o
   3  18   3       1270.27       1172.75        48.34 o
   4  18   3       3487.60       3639.02       116.35 o
   5  18   3          7.59         20.40        18.51 o
   6  18   3       1145.61       1087.32        61.39 o
   7  18   3        233.49        189.66        34.83 o
   8  18   3        767.96        799.04        75.59 o
   9  18   3        152.46        162.02        29.47 o
  10  18   3        642.41        708.45        93.75 o
 -11  19   3         95.69        109.37        37.50 o
 -10  19   3        300.49        325.15        42.39 o
  -9  19   3          1.99          4.22        20.77 o
  -8  19   3       1070.22        977.42        62.74 o
  -7  19   3        994.68       1079.96        71.85 o
  -6  19   3       5699.95       5598.72       172.71 o
  -5  19   3        457.66        540.61        31.48 o
  -4  19   3        106.15        135.71        16.59 o
  -3  19   3       2477.67       2335.11        70.70 o
  -2  19   3       4022.85       4267.25       121.67 o
  -1  19   3       1542.60       1630.15        58.95 o
   0  19   3        779.82        787.43        37.54 o
   1  19   3       3403.46       3214.56       121.43 o
   2  19   3       2986.14       3175.90        96.52 o
   3  19   3        331.76        308.25        23.80 o
   4  19   3        459.13        470.58        33.18 o
   5  19   3       2397.02       2330.26       106.01 o
   6  19   3       2959.44       2890.10       112.81 o
   7  19   3         76.01         61.64        20.48 o
   8  19   3          1.34         -1.38        18.09 o
   9  19   3        538.67        546.34        47.61 o
  10  19   3        329.02        385.57        66.25 o
 -11  20   3         40.51         91.94        49.80 o
 -10  20   3         30.61         64.78        26.53 o
  -9  20   3       1851.96       1761.17       137.47 o
  -8  20   3        163.06        126.59        27.13 o
  -7  20   3        801.59        837.52        54.10 o
  -6  20   3         48.02         57.27        18.44 o
  -5  20   3       2003.49       1895.77        72.50 o
  -4  20   3       2025.26       2044.64        72.35 o
  -3  20   3       1339.77       1421.86        57.60 o
  -2  20   3          9.79         -4.04         9.25 o
  -1  20   3       3380.34       3345.02        99.78 o
   0  20   3          8.78          0.09         9.17 o
   1  20   3        720.33        816.59        39.51 o
   2  20   3          0.50          4.09         9.50 o
   3  20   3       3960.86       4344.56       136.42 o
   4  20   3        501.28        444.70        33.70 o
   5  20   3        820.39        928.44        61.26 o
   6  20   3          1.26         -0.22        17.13 o
   7  20   3       3633.50       3717.11       138.40 o
   8  20   3        346.38        440.92        47.98 o
   9  20   3        245.30        225.07        37.56 o
  10  20   3         15.67         29.03        48.30 o
 -10  21   3        739.00        745.12       161.19 o
  -9  21   3          7.84         41.92        25.93 o
  -8  21   3        488.03        378.82        46.78 o
  -7  21   3          0.42         14.99        31.05 o
  -6  21   3       3377.49       3500.42       124.37 o
  -5  21   3        496.97        477.00        40.84 o
  -4  21   3       2398.92       2216.31        99.48 o
  -3  21   3       1730.41       1674.21        63.56 o
  -2  21   3       3692.61       3557.91       126.13 o
  -1  21   3       1301.40       1139.89        55.77 o
   0  21   3        218.81        234.22        19.59 o
   1  21   3       1161.63       1172.61        50.93 o
   2  21   3       4248.62       4085.50       120.51 o
   3  21   3         59.35         94.15        17.91 o
   4  21   3       1303.96       1473.24        67.95 o
   5  21   3          8.94         -1.04        16.80 o
   6  21   3       1551.63       1538.38        79.19 o
   7  21   3         81.57        109.48        24.47 o
   8  21   3        967.92        889.61        61.41 o
   9  21   3          6.79         52.31        25.88 o
  10  21   3       1165.32        883.57       179.53 o
 -10  22   3         60.93          8.40        74.71 o
  -9  22   3        410.31        492.60        71.50 o
  -8  22   3        922.83        791.81        67.32 o
  -7  22   3        110.36        154.26        31.06 o
  -6  22   3          2.20          4.49        15.57 o
  -5  22   3       1887.02       1855.84        90.31 o
  -4  22   3       1356.20       1414.80        59.47 o
  -3  22   3         15.04         42.14        12.72 o
  -2  22   3        111.76        150.76        18.23 o
  -1  22   3       5805.36       5828.81       163.33 o
   0  22   3       2356.95       2473.71        80.77 o
   1  22   3       2434.85       2475.71        82.22 o
   2  22   3        715.13        764.17        40.36 o
   3  22   3       3286.96       3298.04       111.25 o
   4  22   3       2141.68       2095.47        95.16 o
   5  22   3        514.22        531.51        43.90 o
   6  22   3        120.73        135.15        25.37 o
   7  22   3        741.91        710.96        60.41 o
   8  22   3        657.68        671.70        53.22 o
   9  22   3          4.29          7.23        23.56 o
 -10  23   3         60.77         63.69        59.13 o
  -9  23   3         43.30         50.20        50.43 o
  -8  23   3         85.74         96.37        34.82 o
  -7  23   3       2109.44       1875.32       123.61 o
  -6  23   3        603.18        640.04        46.00 o
  -5  23   3       1831.56       1981.13       111.35 o
  -4  23   3         22.75         39.78        15.16 o
  -3  23   3        884.40        915.74        46.75 o
  -2  23   3       1420.64       1489.19        60.41 o
  -1  23   3        247.31        186.70        24.23 o
   0  23   3        488.15        508.71        31.76 o
   1  23   3       2360.39       2183.19        93.45 o
   2  23   3       1140.09       1001.17        53.31 o
   3  23   3        532.45        517.80        43.44 o
   4  23   3         13.87         29.28        18.54 o
   5  23   3       2943.10       2918.21       142.75 o
   6  23   3        234.91        254.01        32.10 o
   7  23   3        456.41        578.91        51.74 o
   8  23   3        162.79        236.16        32.88 o
   9  23   3       1311.65       1318.34       138.56 o
  -9  24   3         12.07         35.39        31.61 o
  -8  24   3       2680.58       2997.42       175.96 o
  -7  24   3        180.21        171.19        39.50 o
  -6  24   3         57.59         16.11        20.22 o
  -5  24   3         24.06          4.26        17.11 o
  -4  24   3       4156.63       4099.89       139.10 o
  -3  24   3        127.43         88.12        20.12 o
  -2  24   3        302.13        256.98        23.48 o
  -1  24   3        153.80        118.93        17.11 o
   0  24   3       1539.32       1496.87        72.90 o
   1  24   3        190.46        205.55        21.29 o
   2  24   3        264.10        250.89        26.89 o
   3  24   3          1.88          1.84        14.90 o
   4  24   3       2727.62       3128.88       133.28 o
   5  24   3          0.49         25.68        19.56 o
   6  24   3        877.20        845.48        85.81 o
   7  24   3         49.92         81.38        24.35 o
   8  24   3       2847.62       2913.23       142.31 o
   9  24   3         32.97         54.33        36.59 o
  -9  25   3        340.98        268.59        73.28 o
  -8  25   3          0.25          6.76        28.05 o
  -7  25   3       1332.00       1548.54       113.63 o
  -6  25   3        125.70         91.95        31.18 o
  -5  25   3         39.45         21.50        18.60 o
  -4  25   3        645.27        725.75        47.60 o
  -3  25   3       3580.66       3545.08       126.92 o
  -2  25   3       1164.11       1265.40        62.69 o
  -1  25   3        196.07        217.85        22.08 o
   0  25   3         60.05         56.62        17.10 o
   1  25   3       2590.07       2659.04        87.75 o
   2  25   3       1682.13       1864.69        81.53 o
   3  25   3        991.94        952.28        54.05 o
   4  25   3         53.17         65.89        26.94 o
   5  25   3       1072.89       1084.91        67.03 o
   6  25   3        174.77        152.74        27.02 o
   7  25   3          7.82         19.92        21.18 o
   8  25   3         27.55         39.51        28.70 o
  -8  26   3        591.58        578.34        69.85 o
  -7  26   3        320.30        270.97        48.23 o
  -6  26   3          6.92         27.18        26.01 o
  -5  26   3        891.98        834.84        58.40 o
  -4  26   3        402.70        356.61        36.12 o
  -3  26   3        356.20        303.82        31.26 o
  -2  26   3        819.15        809.26        50.38 o
  -1  26   3        674.24        731.26        44.53 o
   0  26   3       3676.15       3831.26       126.54 o
   1  26   3        407.74        398.67        36.35 o
   2  26   3        166.55        145.72        24.30 o
   3  26   3       1830.10       1929.22        89.17 o
   4  26   3       1050.80       1078.19        66.49 o
   5  26   3         62.02         75.05        23.81 o
   6  26   3         52.40         52.36        23.10 o
   7  26   3       1580.67       1576.14        92.70 o
   8  26   3          4.70         28.76        35.13 o
  -8  27   3        173.53        217.78        72.96 o
  -7  27   3         35.02         26.65        31.03 o
  -6  27   3       2455.73       2557.27       156.74 o
  -5  27   3        333.46        356.35        39.36 o
  -4  27   3          8.65         19.15        19.39 o
  -3  27   3          0.39          8.18        15.22 o
  -2  27   3       2082.58       2187.82        93.69 o
  -1  27   3         20.02         22.40        16.71 o
   0  27   3        477.91        511.61        37.05 o
   1  27   3        293.56        366.51        35.86 o
   2  27   3        388.69        333.43        34.27 o
   3  27   3         88.36         72.83        29.81 o
   4  27   3       1437.46       1520.96        89.03 o
   5  27   3          9.87         38.64        22.31 o
   6  27   3       3747.39       4143.35       185.33 o
   7  27   3        270.93        259.44        36.94 o
   8  27   3        463.15        367.66        98.90 o
  -7  28   3        548.58        517.50        65.00 o
  -6  28   3        111.17        123.65        38.90 o
  -5  28   3       1922.53       1961.64       115.40 o
  -4  28   3        263.20        354.27        39.13 o
  -3  28   3        483.82        456.38        37.63 o
  -2  28   3         40.00         45.34        18.02 o
  -1  28   3       2126.89       2231.97        98.11 o
   0  28   3        249.00        229.81        28.38 o
   1  28   3        182.01        150.38        25.22 o
   2  28   3         78.71         68.74        22.45 o
   3  28   3       1202.95       1299.47       101.98 o
   4  28   3        247.75        202.19        34.53 o
   5  28   3        557.04        582.29        75.86 o
   6  28   3          0.40         18.15        23.14 o
   7  28   3       1465.92       1324.06       126.49 o
  -7  29   3        337.43        318.21        96.75 o
  -6  29   3        886.04        880.06       173.15 o
  -5  29   3         13.07         79.98        31.11 o
  -4  29   3        114.99        118.45        27.03 o
  -3  29   3       1430.47       1377.27        72.68 o
  -2  29   3        913.95        928.42        57.80 o
  -1  29   3        521.98        584.62        43.31 o
   0  29   3        361.97        363.40        40.00 o
   1  29   3        685.60        650.43        55.09 o
   2  29   3       1027.02       1093.69        66.17 o
   3  29   3        388.79        347.00        40.23 o
   4  29   3        568.29        671.80        57.26 o
   5  29   3        463.26        504.96        51.61 o
   6  29   3        242.98        324.36        43.33 o
   7  29   3          1.74         29.73        55.90 o
  -6  30   3        114.33        148.60        39.98 o
  -5  30   3        120.00         25.94        29.02 o
  -4  30   3       1879.94       1770.81       109.30 o
  -3  30   3        271.05        323.82        38.76 o
  -2  30   3          2.32         10.36        19.90 o
  -1  30   3       1035.72       1027.66        61.62 o
   0  30   3       1380.21       1552.02        87.88 o
   1  30   3        395.86        444.57        44.79 o
   2  30   3        722.91        690.25        56.10 o
   3  30   3        113.58        130.21        29.36 o
   4  30   3       1317.41       1236.39        79.79 o
   5  30   3        165.98        151.65        32.63 o
   6  30   3        774.64        740.63        84.46 o
  -6  31   3         26.55          9.68        50.53 o
  -5  31   3        255.23        250.06        45.13 o
  -4  31   3        190.30        276.45        43.11 o
  -3  31   3       2041.65       2286.45       115.54 o
  -2  31   3        114.06         95.24        22.05 o
  -1  31   3        309.82        371.10        47.38 o
   0  31   3          1.72         -6.79        18.89 o
   1  31   3       1329.88       1267.49        79.42 o
   2  31   3         97.65         42.29        33.17 o
   3  31   3          0.75         11.79        23.67 o
   4  31   3        388.36        346.96        43.81 o
   5  31   3       1712.98       1483.40       155.95 o
   6  31   3        175.39        125.81        46.36 o
  -5  32   3        342.12        310.80       207.97 o
  -4  32   3       2095.66       1838.67       114.09 o
  -3  32   3         92.63        114.55        27.09 o
  -2  32   3         14.61         44.73        20.34 o
  -1  32   3        356.67        416.49        43.86 o
   0  32   3        530.38        474.80        47.53 o
   1  32   3         60.68         72.16        26.26 o
   2  32   3        696.59        759.53        66.75 o
   3  32   3         87.94         77.07        29.48 o
   4  32   3        678.73        729.48        79.41 o
   5  32   3         70.56         25.80        44.08 o
  -4  33   3        364.63        483.49       125.73 o
  -3  33   3        685.58        709.13        65.11 o
  -2  33   3       1717.19       1582.29       103.17 o
  -1  33   3        251.22        240.92        40.16 o
   0  33   3        173.39        229.34        37.02 o
   1  33   3        322.76        397.75        44.05 o
   2  33   3       2546.41       2797.60       150.25 o
   3  33   3         39.86        -11.41        23.70 o
   4  33   3        146.00        269.99        69.66 o
  -4  34   3         32.05         58.05        49.45 o
  -3  34   3        389.84        426.59       107.87 o
  -2  34   3          0.21         37.88        28.63 o
  -1  34   3       1432.07       1369.62        85.07 o
   0  34   3         55.99        103.06        30.04 o
   1  34   3        250.89        259.78        38.27 o
   2  34   3         31.81         66.64        38.80 o
  -3  35   3        139.49        180.61        99.98 o
  -2  35   3       1356.17       1456.56       265.53 o
  -1  35   3         11.02         81.57        37.44 o
   0  35   3        234.26        232.70        45.00 o
   1  35   3         92.86        118.81        50.02 o
   2  35   3        432.61        670.71       167.71 o
  -1  36   3        290.66        364.44       110.73 o
 -12   0   4          9.10         74.22        38.28 o
 -10   0   4       1403.22       1385.82       113.68 o
  -8   0   4       3098.74       3079.15       127.18 o
  -6   0   4       2609.36       2753.29       109.18 o
  -4   0   4      31486.20      31958.54      1079.76 o
  -2   0   4         71.35         48.16         7.91 o
   0   0   4      10071.44      10546.64       310.08 o
   2   0   4      10748.23      11506.90       335.04 o
   4   0   4      20563.29      19584.88       761.10 o
   6   0   4       1275.83       1319.35        88.94 o
   8   0   4       3068.04       2987.46       216.83 o
  10   0   4          2.13         93.05        44.19 o
  12   0   4        748.67        724.46       188.13 o
 -13   1   4        218.06        197.78        47.21 o
 -12   1   4         26.60         22.24        23.36 o
 -11   1   4          0.06         -2.49        19.46 o
 -10   1   4        520.04        477.24        39.96 o
  -9   1   4       2464.45       2483.50        89.93 o
  -8   1   4        324.66        288.18        22.22 o
  -7   1   4       1467.49       1647.51        54.83 o
  -6   1   4       3624.09       3833.90        98.65 o
  -5   1   4      13613.10      14314.14       317.45 o
  -4   1   4      11636.88      11867.49       263.98 o
  -3   1   4       4188.52       4075.90        90.29 o
  -2   1   4       4182.44       4505.13        95.85 o
  -1   1   4      22625.39      24140.24       489.04 o
   0   1   4       3160.10       3009.65        69.87 o
   1   1   4         38.21         31.95         6.80 o
   2   1   4        590.06        492.26        19.42 o
   3   1   4      13160.79      13683.31       345.29 o
   4   1   4         83.74        126.31         9.83 o
   5   1   4       1015.91       1015.68        32.54 o
   6   1   4       2706.55       2859.78        81.96 o
   7   1   4       2894.64       2780.28        97.47 o
   8   1   4       1364.32       1284.05        64.94 o
   9   1   4       1687.90       1642.07       100.70 o
  10   1   4        536.23        579.33        59.99 o
  11   1   4        573.33        636.94        63.86 o
  12   1   4          0.67          8.60        81.70 o
 -13   2   4         12.63         77.80        43.25 o
 -12   2   4          6.86         23.93        22.77 o
 -11   2   4        664.72        727.45        57.09 o
 -10   2   4         55.25         70.32        20.22 o
  -9   2   4         82.90         67.66        16.23 o
  -8   2   4       1606.31       1679.71        59.72 o
  -7   2   4       6731.02       6797.59       175.60 o
  -6   2   4       4232.63       4275.32       108.16 o
  -5   2   4        624.44        643.87        38.16 o
  -4   2   4         86.73         93.60         9.62 o
  -3   2   4      12456.60      13093.81       301.95 o
  -2   2   4       2918.23       3116.17        70.31 o
  -1   2   4       3383.56       3387.87        73.75 o
   0   2   4      14053.35      13808.88       306.24 o
   1   2   4      18850.35      19254.45       443.28 o
   2   2   4        460.71        413.20        17.70 o
   3   2   4        498.04        478.47        19.04 o
   4   2   4       3540.85       3508.10        89.00 o
   5   2   4       8180.31       8448.85       201.59 o
   6   2   4       1061.79       1124.78        59.93 o
   7   2   4        141.26        142.49        19.54 o
   8   2   4       1779.20       1723.35        81.43 o
   9   2   4       3157.78       3176.09       144.31 o
  10   2   4        214.83        276.84        41.94 o
  11   2   4        187.83        201.04        43.31 o
  12   2   4        369.82        397.62        89.31 o
 -13   3   4         11.03         66.70        46.30 o
 -12   3   4        279.81        205.45        34.43 o
 -11   3   4        781.53        766.57        68.24 o
 -10   3   4       1452.20       1555.06        77.59 o
  -9   3   4         32.91         21.63        13.52 o
  -8   3   4       3640.14       3772.90       112.74 o
  -7   3   4        724.20        784.09        35.35 o
  -6   3   4      10563.53      10208.56       241.66 o
  -5   3   4       7379.21       7521.70       199.62 o
  -4   3   4       6201.39       6732.62       168.34 o
  -3   3   4       4465.18       4592.24       111.00 o
  -2   3   4      13882.93      14106.13       298.94 o
  -1   3   4       2846.19       3169.59        78.79 o
   0   3   4       1116.56       1061.32        29.62 o
   1   3   4        933.92       1122.02        32.94 o
   2   3   4      14300.38      14794.70       343.06 o
   3   3   4         27.73          8.72         5.01 o
   4   3   4       2607.21       2512.09        70.42 o
   5   3   4        187.50        196.73        16.35 o
   6   3   4       5641.34       5639.24       167.00 o
   7   3   4       1129.37       1198.49        77.24 o
   8   3   4          6.49         -4.21        15.15 o
   9   3   4        858.35        695.34        59.55 o
  10   3   4       2194.05       2278.92       134.76 o
  11   3   4         39.63         44.10        26.63 o
  12   3   4          0.45         94.76        52.68 o
 -13   4   4         30.99          5.58        35.51 o
 -12   4   4          3.39         31.20        25.24 o
 -11   4   4        831.81        834.70        76.37 o
 -10   4   4        950.96        981.14        58.60 o
  -9   4   4         25.49         24.29        13.78 o
  -8   4   4         13.50         17.01        11.78 o
  -7   4   4       4006.48       3777.59       102.76 o
  -6   4   4        343.41        338.78        16.89 o
  -5   4   4       8387.63       9125.67       240.33 o
  -4   4   4       1889.00       2153.15        60.34 o
  -3   4   4      29491.43      31128.78       749.07 o
  -2   4   4         32.54         33.07         7.41 o
  -1   4   4        591.91        563.70        18.39 o
   0   4   4        683.83        919.34        26.61 o
   1   4   4      44791.71      45725.72       996.46 o
   2   4   4        968.17        950.31        28.56 o
   3   4   4        600.03        747.09        32.58 o
   4   4   4        610.09        687.91        25.04 o
   5   4   4       7454.68       7052.23       180.23 o
   6   4   4         26.03         53.19        11.96 o
   7   4   4       2389.65       2502.70        92.26 o
   8   4   4       1520.68       1559.71        79.21 o
   9   4   4       1648.04       1638.86        92.50 o
  10   4   4         40.72         33.67        25.40 o
  11   4   4        380.57        442.73        51.11 o
  12   4   4        169.55        224.19        95.68 o
 -13   5   4        140.03        247.61        75.79 o
 -12   5   4        420.47        468.49        64.90 o
 -11   5   4        426.62        430.28        44.74 o
 -10   5   4        514.67        519.15        41.00 o
  -9   5   4       2810.91       2511.72        87.08 o
  -8   5   4        929.06        813.98        41.03 o
  -7   5   4          0.87          0.93         6.63 o
  -6   5   4       2314.03       2401.74        69.00 o
  -5   5   4       7662.53       7534.30       202.32 o
  -4   5   4        535.39        604.73        24.74 o
  -3   5   4         78.34        105.26         9.50 o
  -2   5   4       4958.42       4987.55       134.05 o
  -1   5   4       5065.13       5154.35       113.25 o
   0   5   4       4691.22       4745.98       109.50 o
   1   5   4       3702.37       3390.19        80.04 o
   2   5   4       7596.06       8082.37       182.75 o
   3   5   4       8002.57       8267.78       206.54 o
   4   5   4        368.51        370.78        22.31 o
   5   5   4        675.97        672.23        32.99 o
   6   5   4       3868.11       3705.76       115.34 o
   7   5   4       4346.21       4292.26       143.59 o
   8   5   4        250.84        283.86        31.44 o
   9   5   4        120.65        160.67        26.64 o
  10   5   4       1797.00       1858.74       108.12 o
  11   5   4        784.03        800.07        67.83 o
  12   5   4         99.78        120.58        84.32 o
 -12   6   4        611.11        427.41        67.56 o
 -11   6   4        125.91        143.26        30.20 o
 -10   6   4       1143.53       1136.01        65.07 o
  -9   6   4        499.03        523.47        34.49 o
  -8   6   4       2663.05       2571.52        88.30 o
  -7   6   4        842.69        844.06        37.80 o
  -6   6   4       5289.53       5373.58       149.41 o
  -5   6   4        507.27        545.06        28.32 o
  -4   6   4       4432.83       4047.81       106.34 o
  -3   6   4        593.16        665.51        25.02 o
  -2   6   4      12066.96      12689.33       309.30 o
  -1   6   4         22.66         21.33         6.58 o
   0   6   4      20720.36      21433.27       489.40 o
   1   6   4        782.82        848.20        28.74 o
   2   6   4        420.76        401.36        19.90 o
   3   6   4       1280.04       1147.72        50.24 o
   4   6   4      10097.23      10689.79       298.31 o
   5   6   4        374.18        349.49        21.56 o
   6   6   4       2450.02       2494.36        77.72 o
   7   6   4          9.60         14.15        12.07 o
   8   6   4       3635.15       3581.62       132.79 o
   9   6   4        634.01        625.63        48.25 o
  10   6   4        471.92        397.08        45.56 o
  11   6   4          1.52          2.87        23.07 o
 -12   7   4        244.63        323.92        52.80 o
 -11   7   4        121.11         80.23        29.41 o
 -10   7   4        806.81        846.12        55.22 o
  -9   7   4       2656.05       2693.01        95.50 o
  -8   7   4        333.42        332.23        25.89 o
  -7   7   4        355.25        396.32        26.97 o
  -6   7   4         45.77         44.56        15.06 o
  -5   7   4      12397.32      11818.94       309.16 o
  -4   7   4       1372.60       1487.08        47.14 o
  -3   7   4       1127.15       1214.99        38.32 o
  -2   7   4        949.86       1067.72        42.40 o
  -1   7   4      35034.23      36477.35       832.56 o
   0   7   4       3191.74       2993.33        75.83 o
   1   7   4        950.23       1062.45        30.67 o
   2   7   4       1538.99       1523.91        59.22 o
   3   7   4       8942.56       8181.66       213.77 o
   4   7   4        791.62        837.66        49.66 o
   5   7   4       1123.69       1279.94        63.45 o
   6   7   4         36.52         22.68        12.68 o
   7   7   4       1877.09       1901.44        76.41 o
   8   7   4        419.10        442.87        38.77 o
   9   7   4       1512.46       1533.74        81.02 o
  10   7   4         92.28        106.22        26.48 o
  11   7   4       1843.82       1824.43       159.24 o
 -12   8   4        550.92        544.56        67.16 o
 -11   8   4        622.92        580.75        59.80 o
 -10   8   4       1540.97       1567.01        95.65 o
  -9   8   4         82.07         62.64        17.76 o
  -8   8   4        429.96        429.31        29.62 o
  -7   8   4       2516.66       2321.75       100.29 o
  -6   8   4       1053.04       1048.40        45.17 o
  -5   8   4        187.18        187.57        16.61 o
  -4   8   4       6089.21       5737.73       155.22 o
  -3   8   4        107.19         91.03         7.02 o
  -2   8   4       3818.05       3837.24        94.38 o
  -1   8   4        204.60        197.05         9.75 o
   0   8   4      22027.13      20531.56       432.85 o
   1   8   4       2505.79       2200.88        56.77 o
   2   8   4      22175.88      21118.92       513.53 o
   3   8   4       1978.54       2190.29        63.10 o
   4   8   4       4100.47       4169.57       126.09 o
   5   8   4       6360.44       6470.56       202.72 o
   6   8   4         49.64         49.75        13.96 o
   7   8   4        318.93        366.86        30.08 o
   8   8   4       2787.16       2896.79       114.39 o
   9   8   4       1121.40       1059.11        64.26 o
  10   8   4         35.43         39.54        21.87 o
  11   8   4         40.01        124.65        40.54 o
 -12   9   4         63.40         43.54        31.95 o
 -11   9   4          2.46         21.09        29.50 o
 -10   9   4       2257.64       2279.74        99.88 o
  -9   9   4       1370.07       1357.73        69.95 o
  -8   9   4        392.11        406.01        31.15 o
  -7   9   4         93.28        101.38        15.72 o
  -6   9   4       5306.42       5335.15       149.04 o
  -5   9   4       1011.19       1067.42        43.60 o
  -4   9   4       3076.37       3229.93        86.96 o
  -3   9   4        279.86        332.71        14.21 o
  -2   9   4      15664.18      16053.54       370.30 o
  -1   9   4       5055.31       4561.46       105.83 o
   0   9   4       2915.02       3156.74        72.12 o
   1   9   4          5.03          1.10         3.97 o
   2   9   4      14845.94      14966.72       386.32 o
   3   9   4       3649.63       3786.13       101.37 o
   4   9   4        775.90        862.95        45.41 o
   5   9   4        237.31        245.36        23.27 o
   6   9   4       2869.06       2669.83        96.03 o
   7   9   4        316.94        384.61        39.41 o
   8   9   4        523.38        441.20        44.35 o
   9   9   4        972.37       1042.95        64.75 o
  10   9   4        474.03        540.67        63.05 o
  11   9   4        714.45        727.30        67.06 o
 -12  10   4         43.11         25.49        40.96 o
 -11  10   4       1310.00       1152.28        80.34 o
 -10  10   4          8.70          5.23        17.15 o
  -9  10   4        644.98        677.24        43.84 o
  -8  10   4        395.93        390.68        29.19 o
  -7  10   4       4072.77       3954.25       117.71 o
  -6  10   4         83.32         89.96        15.33 o
  -5  10   4         21.62         41.33        12.35 o
  -4  10   4          2.09          3.78         4.53 o
  -3  10   4      18142.54      17854.73       393.77 o
  -2  10   4        306.62        411.92        21.10 o
  -1  10   4        303.11        319.91        18.46 o
   0  10   4       1483.96       1399.06        46.16 o
   1  10   4       3589.46       3647.85        91.31 o
   2  10   4       1010.10        970.12        35.28 o
   3  10   4      13036.92      13262.17       328.01 o
   4  10   4        417.88        429.28        26.84 o
   5  10   4       7934.31       7937.33       270.13 o
   6  10   4         87.95         56.90        15.82 o
   7  10   4         81.54         87.60        18.13 o
   8  10   4         45.99         23.90        16.61 o
   9  10   4       3547.32       3729.31       244.71 o
  10  10   4         49.15         55.11        21.71 o
  11  10   4         26.85         87.53        30.31 o
 -12  11   4        462.97        414.56        58.95 o
 -11  11   4        112.54        131.20        33.17 o
 -10  11   4       1317.36       1317.26        74.27 o
  -9  11   4        248.13        272.61        30.88 o
  -8  11   4        627.34        592.64        37.37 o
  -7  11   4         10.15          2.58        10.42 o
  -6  11   4       2486.49       2560.05        81.46 o
  -5  11   4        476.59        459.44        20.82 o
  -4  11   4       4286.99       4333.92       102.99 o
  -3  11   4         37.76         24.56         5.16 o
  -2  11   4      12575.07      13092.79       292.42 o
  -1  11   4       3378.05       3239.84        77.44 o
   0  11   4       4324.67       4479.08       103.85 o
   1  11   4        135.12         96.49         7.81 o
   2  11   4      12922.80      12778.17       311.43 o
   3  11   4       2203.37       2319.24        71.72 o
   4  11   4        139.24         94.30        11.30 o
   5  11   4         86.61         59.25        14.54 o
   6  11   4       3102.41       3189.38       106.09 o
   7  11   4       1071.82       1014.87        65.32 o
   8  11   4          3.35          3.51        14.46 o
   9  11   4         13.42         -5.36        18.00 o
  10  11   4       1194.19       1123.63        82.24 o
  11  11   4          0.98         19.27        30.88 o
 -12  12   4        309.51        293.07        54.39 o
 -11  12   4        718.32        737.92        66.35 o
 -10  12   4        323.56        380.10        38.68 o
  -9  12   4         30.25         59.44        20.75 o
  -8  12   4        896.50        867.71        45.79 o
  -7  12   4       2370.48       2431.89        84.00 o
  -6  12   4        477.07        473.21        29.11 o
  -5  12   4         28.07         36.36         9.40 o
  -4  12   4       6343.68       5991.30       139.32 o
  -3  12   4       4128.69       4284.14       101.19 o
  -2  12   4       3403.52       3177.57        77.99 o
  -1  12   4       1054.33        963.14        29.21 o
   0  12   4       4606.35       4444.81       127.68 o
   1  12   4      16596.64      15663.57       347.74 o
   2  12   4       6859.11       7014.56       159.93 o
   3  12   4        183.86        223.08        17.86 o
   4  12   4       5610.44       5391.68       158.06 o
   5  12   4       3859.73       3878.76       122.20 o
   6  12   4        288.70        295.23        27.41 o
   7  12   4        511.43        511.39        38.19 o
   8  12   4        630.67        626.47        44.06 o
   9  12   4        654.14        699.74        53.63 o
  10  12   4        114.04        104.51        26.01 o
  11  12   4        103.94        134.65        68.48 o
 -12  13   4         50.09         77.51        70.95 o
 -11  13   4        423.39        458.84        70.31 o
 -10  13   4          2.84         12.06        19.83 o
  -9  13   4       2051.64       2298.54       104.00 o
  -8  13   4         39.61         64.41        21.02 o
  -7  13   4       1894.61       1868.03        71.51 o
  -6  13   4       2438.22       2382.51        78.28 o
  -5  13   4       9062.16       8542.51       216.11 o
  -4  13   4        121.35        143.04        10.95 o
  -3  13   4        766.80        725.11        26.59 o
  -2  13   4       2281.83       2367.05        60.20 o
  -1  13   4      10521.65      10834.30       268.04 o
   0  13   4       2234.60       2068.31        63.61 o
   1  13   4       3026.68       2845.21        77.67 o
   2  13   4          4.11         12.55         4.94 o
   3  13   4       9059.03       9250.02       244.33 o
   4  13   4        962.84        984.60        42.84 o
   5  13   4        820.82        868.69        46.21 o
   6  13   4        217.85        194.67        27.03 o
   7  13   4       3647.37       3690.84       124.73 o
   8  13   4        128.76        110.98        21.47 o
   9  13   4         37.28         26.43        26.92 o
  10  13   4        174.76        210.53        37.48 o
  11  13   4        188.05        213.93        77.40 o
 -12  14   4        439.72        471.94       151.58 o
 -11  14   4        125.71         38.61        37.31 o
 -10  14   4        373.44        341.23        37.53 o
  -9  14   4         71.99         41.71        18.71 o
  -8  14   4       3116.45       3121.44       112.61 o
  -7  14   4        173.67        138.24        18.61 o
  -6  14   4       2646.57       2579.39        82.97 o
  -5  14   4        347.33        367.95        22.18 o
  -4  14   4       3918.86       3753.64       117.68 o
  -3  14   4        295.17        306.33        16.57 o
  -2  14   4       5212.55       5316.52       124.42 o
  -1  14   4        470.81        436.43        22.00 o
   0  14   4       5408.68       5126.66       140.03 o
   1  14   4       2665.78       2728.56        81.11 o
   2  14   4        326.25        317.64        15.26 o
   3  14   4        181.77        218.99        18.68 o
   4  14   4       9543.45       9771.21       258.28 o
   5  14   4        279.46        235.67        23.93 o
   6  14   4        910.39        914.38        68.08 o
   7  14   4          1.58         12.87        15.11 o
   8  14   4       1767.10       1901.79        86.52 o
   9  14   4        190.02        181.69        30.22 o
  10  14   4        357.31        382.05        68.18 o
  11  14   4          0.71         64.50        58.05 o
 -11  15   4         44.53         60.66        30.87 o
 -10  15   4        155.53        128.49        29.63 o
  -9  15   4       1042.39       1112.24        66.89 o
  -8  15   4        117.34        185.13        28.05 o
  -7  15   4          0.72        -12.54        12.54 o
  -6  15   4        826.54        857.42        43.03 o
  -5  15   4       3612.65       3430.68        94.98 o
  -4  15   4        214.92        204.28        18.60 o
  -3  15   4        423.34        427.40        27.45 o
  -2  15   4       6357.38       6684.73       154.53 o
  -1  15   4       4742.79       4346.96       139.35 o
   0  15   4       6870.48       6436.16       172.10 o
   1  15   4       2130.11       2042.52        66.03 o
   2  15   4       1466.39       1512.07        41.96 o
   3  15   4       5465.48       5553.29       154.04 o
   4  15   4        356.95        514.99        30.11 o
   5  15   4       1349.55       1426.67        67.86 o
   6  15   4       1177.92       1041.29        55.30 o
   7  15   4       2126.21       2161.32       101.74 o
   8  15   4         46.98         45.07        18.51 o
   9  15   4         93.52        137.49        30.69 o
  10  15   4        212.09        277.66        58.37 o
  11  15   4        127.74        276.28        92.45 o
 -11  16   4       1063.68        972.21        78.62 o
 -10  16   4        179.00        165.51        33.40 o
  -9  16   4         27.90         28.44        18.83 o
  -8  16   4        301.31        404.34        37.63 o
  -7  16   4       1733.14       1833.40        85.37 o
  -6  16   4          1.17         13.09        14.05 o
  -5  16   4       1887.53       2038.87        66.19 o
  -4  16   4       6196.34       5872.54       154.11 o
  -3  16   4       4892.26       4587.11       137.97 o
  -2  16   4       1727.25       1668.42        49.53 o
  -1  16   4        691.00        853.78        37.74 o
   0  16   4       2657.47       2632.72        79.91 o
   1  16   4       8883.45       9119.97       259.43 o
   2  16   4       3071.69       3044.88       130.11 o
   3  16   4         30.46         47.55        10.85 o
   4  16   4         58.93         58.31        14.98 o
   5  16   4       5593.71       5393.00       175.96 o
   6  16   4        182.60        212.98        25.04 o
   7  16   4        224.37        154.59        26.69 o
   8  16   4        592.91        721.50        52.57 o
   9  16   4        983.92       1018.47        85.74 o
  10  16   4          0.08         -1.56        21.87 o
 -11  17   4        176.52        158.02        37.03 o
 -10  17   4       1458.15       1564.94        92.34 o
  -9  17   4          6.43         -1.19        18.38 o
  -8  17   4       1379.98       1360.86        74.81 o
  -7  17   4        346.22        321.09        30.77 o
  -6  17   4       7283.62       7146.83       211.73 o
  -5  17   4          0.27         -0.87         8.48 o
  -4  17   4       1831.85       2046.57        65.48 o
  -3  17   4       1220.56       1099.11        41.79 o
  -2  17   4       4631.32       4392.95       123.81 o
  -1  17   4        115.77         96.54        13.78 o
   0  17   4        663.59        672.13        33.72 o
   1  17   4        132.72        152.72        16.01 o
   2  17   4       5521.25       5504.05       179.89 o
   3  17   4         19.46         25.51        12.12 o
   4  17   4        587.14        608.84        37.35 o
   5  17   4        269.13        275.07        30.60 o
   6  17   4       4387.99       4200.31       188.04 o
   7  17   4          8.62         -7.08        16.46 o
   8  17   4        546.27        640.52        82.17 o
   9  17   4         82.53         43.63        32.68 o
  10  17   4        163.10        225.45        43.70 o
 -11  18   4        915.28        947.67       101.95 o
 -10  18   4        210.87        149.20        30.74 o
  -9  18   4         14.94         52.50        22.84 o
  -8  18   4          6.39         32.80        20.08 o
  -7  18   4       4107.64       3892.05       129.99 o
  -6  18   4          3.53          7.83        13.61 o
  -5  18   4        165.89        178.84        25.80 o
  -4  18   4        286.14        261.23        19.86 o
  -3  18   4       3209.08       3211.04       101.10 o
  -2  18   4        700.18        672.75        34.23 o
  -1  18   4        402.93        425.51        26.80 o
   0  18   4       3916.46       4199.82       127.33 o
   1  18   4       3190.95       3218.52        96.11 o
   2  18   4        258.16        306.58        21.70 o
   3  18   4       2158.33       2102.32        78.48 o
   4  18   4        797.24        749.80        45.10 o
   5  18   4       5114.48       4650.45       171.28 o
   6  18   4         32.79         22.84        17.99 o
   7  18   4        285.73        306.77        34.37 o
   8  18   4        320.06        289.95        39.32 o
   9  18   4       1781.62       1726.15       100.10 o
  10  18   4          3.51         46.75        41.77 o
 -11  19   4         34.60        143.25        55.11 o
 -10  19   4        114.12         67.68        29.65 o
  -9  19   4       1091.75       1127.74        74.72 o
  -8  19   4         97.87         78.99        22.82 o
  -7  19   4         63.89         48.97        18.26 o
  -6  19   4       1067.53        939.25        52.44 o
  -5  19   4       1044.97       1090.38        55.95 o
  -4  19   4        509.71        558.99        47.54 o
  -3  19   4       2765.14       2901.21       102.18 o
  -2  19   4       5778.53       5546.10       153.98 o
  -1  19   4       6034.43       6016.77       166.94 o
   0  19   4       1653.71       1679.01        61.82 o
   1  19   4         46.39         39.83        11.75 o
   2  19   4       1160.28       1294.94        52.45 o
   3  19   4       2921.96       2917.93       101.80 o
   4  19   4         37.47         50.56        18.41 o
   5  19   4         70.50         61.87        20.83 o
   6  19   4        846.51       1005.46        74.52 o
   7  19   4        506.67        535.68        48.40 o
   8  19   4        156.43         90.89        25.36 o
   9  19   4        782.24        970.79        72.34 o
 -11  20   4        144.79        187.51        58.19 o
 -10  20   4       1614.46       1601.38       106.73 o
  -9  20   4         28.27         41.81        26.61 o
  -8  20   4        641.98        554.00        51.75 o
  -7  20   4          2.30          0.62        17.10 o
  -6  20   4        830.65        838.09        54.48 o
  -5  20   4        265.21        331.58        35.65 o
  -4  20   4       4558.35       4530.00       140.76 o
  -3  20   4        943.48        927.76        44.80 o
  -2  20   4          6.81         19.67        11.14 o
  -1  20   4        150.29        132.87        16.38 o
   0  20   4       2960.78       2987.90        91.17 o
   1  20   4        301.05        314.27        23.78 o
   2  20   4        772.45        793.00        45.09 o
   3  20   4         17.04         42.65        14.17 o
   4  20   4       4096.66       4172.27       170.31 o
   5  20   4          1.68         13.42        17.46 o
   6  20   4        753.42        719.93        51.93 o
   7  20   4         43.04         43.81        22.58 o
   8  20   4       1236.12       1133.54        70.43 o
   9  20   4         32.98         28.26        24.20 o
 -10  21   4        204.46        246.55        50.13 o
  -9  21   4       2757.10       2898.21       153.57 o
  -8  21   4        154.57        120.56        29.07 o
  -7  21   4        210.42        199.82        31.50 o
  -6  21   4        339.76        299.17        35.44 o
  -5  21   4       4763.53       5044.29       168.83 o
  -4  21   4       1021.26       1007.88        70.65 o
  -3  21   4        111.30        126.20        18.34 o
  -2  21   4         55.80         16.68        10.80 o
  -1  21   4       2599.50       2672.00        86.10 o
   0  21   4          5.74          7.98        11.29 o
   1  21   4        779.75        743.54        38.65 o
   2  21   4        594.09        594.47        38.25 o
   3  21   4       2808.55       2645.62       110.91 o
   4  21   4         10.05         19.29        16.34 o
   5  21   4       1124.78       1147.05        76.94 o
   6  21   4        224.21        181.81        27.83 o
   7  21   4       3550.30       3571.93       141.80 o
   8  21   4         16.42         39.25        22.95 o
   9  21   4         63.95         78.46        28.43 o
 -10  22   4        307.39        272.78        70.39 o
  -9  22   4         61.59         90.55        31.50 o
  -8  22   4        684.76        765.57        78.33 o
  -7  22   4        400.28        348.74        42.82 o
  -6  22   4       1394.34       1464.31        75.49 o
  -5  22   4        333.68        306.18        32.16 o
  -4  22   4       1420.27       1457.62        68.21 o
  -3  22   4       2447.44       2524.72        90.78 o
  -2  22   4       1383.09       1380.04        65.82 o
  -1  22   4        515.12        468.26        30.30 o
   0  22   4       2729.05       2909.22        92.73 o
   1  22   4       3564.51       3693.86       113.95 o
   2  22   4        654.46        659.04        54.40 o
   3  22   4         25.17         31.17        14.77 o
   4  22   4       2269.15       2285.44       131.98 o
   5  22   4       1160.53       1116.87        69.53 o
   6  22   4        513.93        620.37        56.28 o
   7  22   4          6.19         21.83        20.14 o
   8  22   4        454.39        391.20        41.94 o
   9  22   4        189.39        180.34        52.40 o
 -10  23   4        829.16        779.29       163.40 o
  -9  23   4        245.20        304.98        51.46 o
  -8  23   4        871.71        933.66        86.76 o
  -7  23   4         91.46         74.04        21.91 o
  -6  23   4        975.08        934.64        57.91 o
  -5  23   4        425.88        373.29        35.20 o
  -4  23   4        148.74        114.95        22.34 o
  -3  23   4          7.17         42.80        14.67 o
  -2  23   4       3496.36       3454.94       111.85 o
  -1  23   4        967.22        952.18        46.48 o
   0  23   4          7.79         26.06        12.50 o
   1  23   4        517.48        512.94        35.09 o
   2  23   4       2865.91       2907.84       102.67 o
   3  23   4        391.10        369.26        32.68 o
   4  23   4        500.14        518.01        42.75 o
   5  23   4        545.76        537.55        47.55 o
   6  23   4        557.15        524.06        45.23 o
   7  23   4        203.40        173.28        30.85 o
   8  23   4          2.85          5.96        20.75 o
   9  23   4          0.36         87.08        90.30 o
  -9  24   4          7.87        -39.14        39.14 o
  -8  24   4        124.74        138.37        40.41 o
  -7  24   4       1295.20       1192.77        95.52 o
  -6  24   4        208.38        242.63        40.46 o
  -5  24   4        909.54       1042.75        61.61 o
  -4  24   4          0.27         10.94        16.84 o
  -3  24   4       3342.09       3446.06       115.30 o
  -2  24   4        308.47        334.26        28.80 o
  -1  24   4        700.02        738.37        43.29 o
   0  24   4         65.62         65.12        14.88 o
   1  24   4       2889.76       3043.27       114.43 o
   2  24   4         21.08         19.60        14.96 o
   3  24   4         97.71         93.60        20.47 o
   4  24   4        185.25        147.31        27.48 o
   5  24   4       2265.15       2471.29       112.13 o
   6  24   4         74.79         84.63        27.07 o
   7  24   4         73.87         71.65        25.36 o
   8  24   4         40.68         84.19        28.03 o
  -9  25   4        250.22        122.55        82.78 o
  -8  25   4        578.77        440.04        60.44 o
  -7  25   4        270.74        244.67        55.55 o
  -6  25   4       1619.78       1593.08        88.75 o
  -5  25   4       1571.84       1548.33       105.17 o
  -4  25   4       1053.22       1036.24        63.29 o
  -3  25   4          0.97         -7.23        12.80 o
  -2  25   4       1342.63       1375.08        66.12 o
  -1  25   4        928.52        927.16        49.19 o
   0  25   4        219.61        198.54        22.04 o
   1  25   4         88.14         70.86        19.15 o
   2  25   4       3125.85       3171.27       128.29 o
   3  25   4       1050.11       1030.40        63.34 o
   4  25   4        425.86        471.73        43.78 o
   5  25   4         20.78         -1.54        18.60 o
   6  25   4       1523.34       1326.65        80.32 o
   7  25   4        182.09        182.78        37.12 o
   8  25   4        307.87        445.94        53.09 o
  -8  26   4        500.80        495.17        62.44 o
  -7  26   4        859.11        830.52       128.00 o
  -6  26   4        430.67        504.57        50.89 o
  -5  26   4         47.00        111.36        26.20 o
  -4  26   4        633.26        612.31        50.83 o
  -3  26   4       1344.97       1448.67        81.10 o
  -2  26   4        288.34        357.23        37.51 o
  -1  26   4         10.25         28.02        15.01 o
   0  26   4       3232.40       3225.60       112.54 o
   1  26   4       1365.19       1333.89        91.25 o
   2  26   4         62.28         71.76        20.58 o
   3  26   4        729.78        757.33        54.18 o
   4  26   4       1130.19       1105.54        69.23 o
   5  26   4       1398.56       1332.74        78.25 o
   6  26   4        336.01        371.75        40.31 o
   7  26   4          3.21         10.50        21.52 o
   8  26   4        405.39        327.88       151.58 o
  -8  27   4         63.19         24.73        78.48 o
  -7  27   4        231.22        224.45        52.14 o
  -6  27   4         23.54         51.39        31.38 o
  -5  27   4       1744.44       1746.29       105.21 o
  -4  27   4        189.89        191.93        31.08 o
  -3  27   4       1151.57       1112.46        70.16 o
  -2  27   4         26.93         12.08        17.35 o
  -1  27   4       4088.38       4143.34       146.27 o
   0  27   4          3.04         13.31        18.33 o
   1  27   4        195.24        215.34        31.08 o
   2  27   4        742.65        729.73        51.29 o
   3  27   4       1662.72       1750.48       107.68 o
   4  27   4         54.63         40.87        22.55 o
   5  27   4          1.37         22.06        23.53 o
   6  27   4        401.07        504.44        49.79 o
   7  27   4        436.30        433.38        57.51 o
  -7  28   4        412.55        290.55        51.73 o
  -6  28   4        382.37        353.34        55.15 o
  -5  28   4          1.95         -5.73        18.24 o
  -4  28   4       1256.66       1182.24        75.57 o
  -3  28   4         27.09          9.41        19.63 o
  -2  28   4        355.92        344.37        34.73 o
  -1  28   4         88.45         88.16        21.05 o
   0  28   4       3027.82       3150.17       140.16 o
   1  28   4         33.45         34.00        20.80 o
   2  28   4       1081.23       1172.61        74.48 o
   3  28   4        129.17        218.47        34.25 o
   4  28   4       1007.32        910.10        85.90 o
   5  28   4        279.89        245.38        37.27 o
   6  28   4        574.78        533.92        51.48 o
   7  28   4          1.82         20.61        30.59 o
  -7  29   4         65.82        -36.55        48.38 o
  -6  29   4        544.52        520.38        72.12 o
  -5  29   4       1011.32       1000.24        78.07 o
  -4  29   4        466.26        461.11        45.75 o
  -3  29   4         50.86         97.30        26.13 o
  -2  29   4        425.15        448.10        48.04 o
  -1  29   4       1541.96       1737.41        95.10 o
   0  29   4         82.30         78.39        23.70 o
   1  29   4        262.82        313.18        37.99 o
   2  29   4       1109.60       1006.62        68.31 o
   3  29   4       1425.22       1524.94       101.03 o
   4  29   4          7.58         26.70        23.69 o
   5  29   4         72.17         77.60        30.91 o
   6  29   4        586.15        557.92        74.56 o
   7  29   4        518.50        659.96       197.81 o
  -6  30   4        383.71        517.05        81.98 o
  -5  30   4         43.03         28.76        30.08 o
  -4  30   4         27.27         34.92        21.97 o
  -3  30   4       1648.71       1618.72        91.70 o
  -2  30   4        101.08        120.08        26.45 o
  -1  30   4        315.32        338.93        45.75 o
   0  30   4         64.92         76.52        24.73 o
   1  30   4       2363.23       2412.56       147.08 o
   2  30   4          0.13        -21.15        21.15 o
   3  30   4        172.42         71.47        36.18 o
   4  30   4       1805.04       1942.90       119.20 o
   5  30   4        736.22        729.14       137.98 o
   6  30   4         21.58        103.99        47.60 o
  -6  31   4        609.43        675.01       151.58 o
  -5  31   4         25.24        -20.37        23.66 o
  -4  31   4        218.22        300.65        37.61 o
  -3  31   4         45.43         77.81        26.49 o
  -2  31   4       2287.99       2370.70       132.03 o
  -1  31   4          6.88         14.67        20.49 o
   0  31   4        744.15        821.16        61.33 o
   1  31   4          0.04          2.53        20.82 o
   2  31   4       1547.86       1562.13       116.38 o
   3  31   4         14.65         13.64        36.44 o
   4  31   4        436.30        480.31        58.48 o
   5  31   4        162.90        166.63        70.95 o
  -5  32   4         37.73        126.85        63.43 o
  -4  32   4        192.59        233.06        41.99 o
  -3  32   4       1199.06       1227.70        78.57 o
  -2  32   4         81.04         52.15        27.15 o
  -1  32   4        112.36        166.14        41.19 o
   0  32   4         46.07         74.41        25.52 o
   1  32   4       2270.09       2437.33       124.50 o
   2  32   4         11.45         51.52        26.78 o
   3  32   4         61.17         38.19        41.23 o
   4  32   4        553.16        535.38        95.43 o
  -4  33   4         89.94        128.06        57.51 o
  -3  33   4          0.46         81.60        32.86 o
  -2  33   4        201.89        211.28        40.06 o
  -1  33   4        594.68        481.32        55.25 o
   0  33   4          2.46          4.82        21.15 o
   1  33   4        424.06        557.00        55.72 o
   2  33   4        694.28        799.53        79.51 o
   3  33   4        890.64        935.35       214.83 o
  -3  34   4         32.41        165.56        99.98 o
  -2  34   4        410.02        481.47        64.85 o
  -1  34   4         44.69         36.53        30.46 o
   0  34   4       1210.93       1208.21        98.45 o
   1  34   4         14.22         19.34        46.11 o
   2  34   4        404.97        410.47       102.07 o
  -2  35   4        235.74        267.68        80.63 o
  -1  35   4       1250.13        979.25       165.56 o
   0  35   4        144.03        199.56        57.71 o
   1  35   4         13.34        -86.00        92.45 o
 -13   0   5         11.80         78.48        67.73 o
 -11   0   5        705.19        765.61        84.64 o
  -9   0   5       1300.44       1228.05        84.95 o
  -7   0   5       3699.23       4162.66       159.90 o
  -5   0   5      21491.30      21617.21       677.39 o
  -3   0   5       4959.63       5426.59       177.67 o
  -1   0   5      35694.29      39616.99      1226.89 o
   1   0   5       9498.69       8754.55       311.05 o
   3   0   5       3488.49       3686.83       141.21 o
   5   0   5      15497.15      15428.02       566.96 o
   7   0   5      10150.78       9430.94       571.90 o
   9   0   5        225.24        297.51        58.82 o
  11   0   5        185.26        129.31        75.08 o
 -13   1   5        285.62        468.22        92.40 o
 -12   1   5       1093.75       1362.05       106.16 o
 -11   1   5        607.58        625.66        54.11 o
 -10   1   5          5.61         10.52        18.18 o
  -9   1   5        137.35        146.93        22.08 o
  -8   1   5       4978.87       5006.95       153.50 o
  -7   1   5         16.21         26.07         9.45 o
  -6   1   5        610.01        732.13        28.16 o
  -5   1   5       2490.36       2375.94        61.81 o
  -4   1   5      15260.78      15692.67       347.08 o
  -3   1   5       1254.28       1397.50        36.66 o
  -2   1   5       1079.62       1226.42        34.92 o
  -1   1   5          6.94         58.56        12.84 o
   0   1   5       7236.83       6602.63       167.97 o
   1   1   5          3.49         17.07         8.26 o
   2   1   5       4126.07       4559.96       113.68 o
   3   1   5         11.98         24.09         7.07 o
   4   1   5       6375.56       6502.81       158.72 o
   5   1   5         44.98         64.68        12.62 o
   6   1   5       2045.59       1984.80        68.69 o
   7   1   5        671.14        683.54        40.96 o
   8   1   5       4120.96       4315.73       171.88 o
   9   1   5        200.63        160.23        32.24 o
  10   1   5         59.07         36.90        29.41 o
  11   1   5       1290.90       1157.19        93.77 o
 -13   2   5        587.24        525.12        98.82 o
 -12   2   5         23.59         47.56        26.90 o
 -11   2   5         67.65         47.45        25.40 o
 -10   2   5       1162.94       1153.18        59.80 o
  -9   2   5        264.64        253.17        26.33 o
  -8   2   5         42.44         18.07        12.33 o
  -7   2   5        494.03        457.25        25.68 o
  -6   2   5       1121.03        976.95        35.96 o
  -5   2   5        652.72        720.46        33.37 o
  -4   2   5       2889.55       2835.33        77.25 o
  -3   2   5      12408.28      12434.98       274.93 o
  -2   2   5      12507.14      12778.08       284.07 o
  -1   2   5       4113.40       4188.96       103.89 o
   0   2   5       5379.29       5873.88       143.08 o
   1   2   5        366.15        220.41        14.72 o
   2   2   5       5554.65       5406.55       143.37 o
   3   2   5        847.49        737.27        28.28 o
   4   2   5         55.51         56.37         8.78 o
   5   2   5       1889.84       1892.80        60.82 o
   6   2   5       1813.00       1685.83        78.88 o
   7   2   5        664.38        713.55        47.95 o
   8   2   5         17.05          9.18        19.03 o
   9   2   5       1192.26       1264.82        86.04 o
  10   2   5       1846.36       1696.59       118.13 o
  11   2   5        298.28        352.08        47.06 o
 -13   3   5        585.19        446.68        80.82 o
 -12   3   5        692.98        826.05        72.35 o
 -11   3   5        168.33        118.20        28.01 o
 -10   3   5        244.50        215.68        29.51 o
  -9   3   5       2590.21       2504.66        93.24 o
  -8   3   5        349.68        316.40        24.90 o
  -7   3   5       4576.53       4658.67       133.88 o
  -6   3   5        398.72        445.06        27.80 o
  -5   3   5       4089.47       4308.27       131.71 o
  -4   3   5        248.46        328.46        18.04 o
  -3   3   5      12177.24      13097.55       290.40 o
  -2   3   5       2068.36       2485.04        63.16 o
  -1   3   5      11307.81      10659.08       250.96 o
   0   3   5        520.62        606.20        25.29 o
   1   3   5       5303.46       5373.18       137.43 o
   2   3   5         60.82        123.71        10.14 o
   3   3   5      14138.17      14102.33       313.95 o
   4   3   5         16.83         19.68         6.48 o
   5   3   5       3638.31       3429.92       100.66 o
   6   3   5        199.36        220.26        19.09 o
   7   3   5       4820.97       5184.27       171.98 o
   8   3   5        369.55        317.22        34.30 o
   9   3   5       1611.66       1712.74       127.43 o
  10   3   5        243.10        322.39        44.17 o
  11   3   5        598.61        654.68        64.19 o
 -13   4   5          7.55         61.21        42.87 o
 -12   4   5         69.75         90.51        32.08 o
 -11   4   5         61.59        107.41        37.74 o
 -10   4   5       2066.55       1967.06        90.43 o
  -9   4   5          3.26         19.24        14.46 o
  -8   4   5        195.01        204.93        21.07 o
  -7   4   5        234.74        216.23        19.81 o
  -6   4   5      13050.65      13476.21       353.29 o
  -5   4   5       1076.50       1160.21        44.82 o
  -4   4   5       1249.69       1255.33        42.30 o
  -3   4   5         15.65         13.94         5.75 o
  -2   4   5      18757.50      20099.83       458.50 o
  -1   4   5          1.37         23.88         5.76 o
   0   4   5          2.66         15.51         6.79 o
   1   4   5       2471.78       2535.61        66.90 o
   2   4   5      12485.67      12391.83       304.40 o
   3   4   5       1317.58       1359.02        51.43 o
   4   4   5       3629.97       3580.01        95.61 o
   5   4   5          3.94          8.82         8.34 o
   6   4   5       9651.85       9528.47       258.20 o
   7   4   5        243.42        263.23        43.03 o
   8   4   5          2.50          4.70        16.92 o
   9   4   5        621.53        555.42        52.21 o
  10   4   5        441.74        518.69        54.53 o
  11   4   5        204.59        207.10        39.19 o
 -13   5   5        231.81        217.16        79.55 o
 -12   5   5        719.75        672.08        65.98 o
 -11   5   5        304.11        321.87        44.84 o
 -10   5   5          6.30         12.41        18.09 o
  -9   5   5       1611.18       1639.15        72.54 o
  -8   5   5       1899.10       1932.73        73.99 o
  -7   5   5       2002.35       2104.50        93.79 o
  -6   5   5        556.57        635.99        35.58 o
  -5   5   5       7739.86       7949.06       213.46 o
  -4   5   5       6059.56       5809.20       148.82 o
  -3   5   5       4684.83       4479.04       114.98 o
  -2   5   5       2579.36       2696.04        73.55 o
  -1   5   5       3435.62       3356.61        80.23 o
   0   5   5       8047.69       7837.26       187.60 o
   1   5   5       1062.01       1039.44        33.80 o
   2   5   5          3.56          0.85         4.55 o
   3   5   5       9125.16       8959.55       221.60 o
   4   5   5        680.24        593.90        20.84 o
   5   5   5        649.14        630.59        30.72 o
   6   5   5        267.87        250.24        23.45 o
   7   5   5       4473.85       4422.47       150.49 o
   8   5   5        897.71        949.68        79.59 o
   9   5   5        573.79        580.57        55.61 o
  10   5   5        373.05        388.07        47.23 o
  11   5   5         97.57        102.12        33.87 o
 -13   6   5        251.26        488.06       170.93 o
 -12   6   5         26.83        -11.66        25.22 o
 -11   6   5        730.92        745.25        66.44 o
 -10   6   5        979.39       1045.01        62.99 o
  -9   6   5        767.69        789.79        43.64 o
  -8   6   5          4.89         12.82        11.88 o
  -7   6   5       2217.31       2172.21        75.54 o
  -6   6   5        214.72        178.20        17.32 o
  -5   6   5       1656.38       1702.26        59.36 o
  -4   6   5       1190.15       1278.37        42.64 o
  -3   6   5      11173.62      10819.55       299.23 o
  -2   6   5        157.45        107.05        10.34 o
  -1   6   5       8365.06       8616.75       203.82 o
   0   6   5        192.41        185.77        13.89 o
   1   6   5      12834.21      12405.02       287.76 o
   2   6   5       5078.15       5106.75       124.92 o
   3   6   5      15568.64      15354.55       376.62 o
   4   6   5         66.17         97.75        10.13 o
   5   6   5       1548.40       1445.58        64.54 o
   6   6   5       2110.07       2230.97        83.51 o
   7   6   5       1689.81       1607.72        94.33 o
   8   6   5         79.64         40.10        24.71 o
   9   6   5       1489.86       1453.75        79.22 o
  10   6   5         58.14        113.97        30.75 o
  11   6   5        508.21        441.97        52.74 o
 -12   7   5        726.33        805.67       117.01 o
 -11   7   5        203.64        123.70        29.76 o
 -10   7   5         54.27         82.71        25.90 o
  -9   7   5         17.84          1.86        12.29 o
  -8   7   5       5343.80       5675.15       160.98 o
  -7   7   5        142.44        138.06        17.59 o
  -6   7   5         82.24         90.65        13.97 o
  -5   7   5        377.45        391.14        23.94 o
  -4   7   5       9023.37       9091.17       226.74 o
  -3   7   5          1.74         36.10        10.23 o
  -2   7   5          1.45         12.74         6.35 o
  -1   7   5        237.85        188.03        12.54 o
   0   7   5      19533.50      19671.24       479.99 o
   1   7   5       2082.99       1996.95        57.00 o
   2   7   5       1710.86       1771.16        58.65 o
   3   7   5       1422.18       1394.97        48.55 o
   4   7   5       9846.38       9561.35       237.46 o
   5   7   5        123.34        130.38        18.18 o
   6   7   5       2002.55       2246.70        85.07 o
   7   7   5         84.63         63.75        17.08 o
   8   7   5       2494.29       2491.62       107.07 o
   9   7   5          6.93         31.96        21.29 o
  10   7   5        423.25        495.77        52.91 o
  11   7   5         42.13         77.19        35.43 o
 -12   8   5          3.15         45.32        27.78 o
 -11   8   5        617.52        678.85        57.12 o
 -10   8   5        154.93        218.21        33.02 o
  -9   8   5       1686.16       1683.45        70.38 o
  -8   8   5        105.26        117.35        20.16 o
  -7   8   5       3803.28       3757.88       112.79 o
  -6   8   5       3554.81       3510.15       104.09 o
  -5   8   5       6152.93       6255.26       162.35 o
  -4   8   5         86.46         98.33        11.86 o
  -3   8   5       1393.44       1301.89        42.43 o
  -2   8   5        644.38        499.00        22.99 o
  -1   8   5       2154.90       2054.16        52.87 o
   0   8   5       1454.99       1383.57        54.65 o
   1   8   5       9727.08       9979.89       237.42 o
   2   8   5       3566.88       3676.57       104.82 o
   3   8   5       1582.10       1569.05        50.66 o
   4   8   5         10.72         19.97         7.04 o
   5   8   5       6596.04       6300.84       185.84 o
   6   8   5       1821.09       1807.45        87.24 o
   7   8   5        686.51        698.13        48.29 o
   8   8   5          1.16        -10.51        15.47 o
   9   8   5        511.91        514.06        56.93 o
  10   8   5        455.35        476.68        65.46 o
  11   8   5        237.20        170.30        64.72 o
 -12   9   5        375.91        336.44        55.30 o
 -11   9   5       1402.35       1434.15        88.35 o
 -10   9   5        127.29        115.79        27.38 o
  -9   9   5       1242.68       1274.84        63.79 o
  -8   9   5       2830.48       2791.53        95.54 o
  -7   9   5       1791.70       1844.37        68.06 o
  -6   9   5         61.54         53.14        12.58 o
  -5   9   5       5027.73       5090.62       134.61 o
  -4   9   5       2866.63       2711.27        86.73 o
  -3   9   5       1352.87       1288.77        42.87 o
  -2   9   5        121.67        117.66        11.49 o
  -1   9   5      13895.08      13139.87       293.70 o
   0   9   5        134.24        167.97        11.00 o
   1   9   5      20232.84      20138.61       445.58 o
   2   9   5       3016.70       3163.11       111.10 o
   3   9   5        638.94        626.90        31.05 o
   4   9   5       9524.68       8951.17       225.36 o
   5   9   5       2259.13       2051.00        75.81 o
   6   9   5       1002.92       1019.79        52.57 o
   7   9   5       1138.40       1099.49        56.83 o
   8   9   5        586.75        617.36        47.83 o
   9   9   5         64.54         60.33        22.56 o
  10   9   5          0.30         -9.04        22.79 o
  11   9   5       1422.94       1343.56       207.98 o
 -12  10   5        140.68         99.57        37.49 o
 -11  10   5         42.30         41.95        23.61 o
 -10  10   5       1342.81       1112.51        72.68 o
  -9  10   5         26.57         21.16        18.25 o
  -8  10   5        395.02        347.19        31.01 o
  -7  10   5        386.31        456.12        30.50 o
  -6  10   5       4936.14       4732.89       136.03 o
  -5  10   5          1.80         18.40         7.97 o
  -4  10   5        773.69        876.60        50.23 o
  -3  10   5       2109.85       2197.67        63.99 o
  -2  10   5      23462.98      24248.02       620.85 o
  -1  10   5        332.89        394.41        16.18 o
   0  10   5       1136.11       1118.64        33.72 o
   1  10   5        409.01        329.85        16.94 o
   2  10   5      18957.32      18806.08       485.24 o
   3  10   5        771.81        870.24        39.17 o
   4  10   5          6.08         -5.84         8.00 o
   5  10   5          0.47         -7.90        10.56 o
   6  10   5       4038.93       4119.82       168.98 o
   7  10   5         25.71         22.61        15.64 o
   8  10   5       1012.23       1224.14       101.08 o
   9  10   5         12.91          4.82        18.92 o
  10  10   5       1686.08       1703.08       104.29 o
  11  10   5          2.03         45.41        44.08 o
 -12  11   5          1.40         47.73        37.03 o
 -11  11   5        865.55        822.99        65.45 o
 -10  11   5        102.63        168.45        31.76 o
  -9  11   5       1716.65       1752.73        85.32 o
  -8  11   5        447.48        487.91        38.31 o
  -7  11   5       2014.11       2146.47        78.39 o
  -6  11   5         32.00         36.47        11.39 o
  -5  11   5       2680.56       2581.14        99.56 o
  -4  11   5        469.37        445.53        20.74 o
  -3  11   5       2979.85       2863.39        79.65 o
  -2  11   5        115.86        130.26        13.46 o
  -1  11   5       8925.69       8927.01       201.99 o
   0  11   5       2241.35       2044.17        52.71 o
   1  11   5       1901.59       1815.83        48.75 o
   2  11   5       4068.60       3932.99       112.13 o
   3  11   5      11097.63      11373.33       317.32 o
   4  11   5       3875.47       3859.89       112.50 o
   5  11   5        500.12        573.87        36.68 o
   6  11   5        356.48        305.32        29.24 o
   7  11   5       3362.71       3405.75       166.18 o
   8  11   5        143.87        114.12        24.47 o
   9  11   5        163.08        111.31        25.12 o
  10  11   5          4.55         -3.97        20.84 o
  11  11   5        760.43        511.26       215.49 o
 -12  12   5          7.50         50.86        50.35 o
 -11  12   5        250.17        297.97        41.25 o
 -10  12   5       1371.96       1311.38        82.39 o
  -9  12   5       1153.04       1101.82        65.98 o
  -8  12   5          0.01         -2.40        13.33 o
  -7  12   5       2116.17       2112.38        86.40 o
  -6  12   5       4647.48       4428.73       134.04 o
  -5  12   5        735.60        643.45        38.10 o
  -4  12   5        903.74        948.72        35.81 o
  -3  12   5       2438.62       2372.18        74.45 o
  -2  12   5       2108.90       2011.75        61.44 o
  -1  12   5       1812.11       1806.68        48.89 o
   0  12   5       1304.89       1396.70        40.06 o
   1  12   5       2979.92       2898.59        71.20 o
   2  12   5       4201.20       4169.52       112.67 o
   3  12   5       2720.74       2818.65        85.22 o
   4  12   5       1766.04       1838.48        68.04 o
   5  12   5       2319.19       2540.70        90.52 o
   6  12   5       2920.47       2924.73       102.72 o
   7  12   5        721.10        683.09        44.51 o
   8  12   5         89.67         55.97        19.78 o
   9  12   5        537.78        664.19        65.95 o
  10  12   5        283.62        367.09        49.93 o
  11  12   5        276.31        376.26       103.20 o
 -12  13   5       1348.97       1222.20       236.51 o
 -11  13   5         26.33         22.52        26.61 o
 -10  13   5         26.40         57.15        24.32 o
  -9  13   5        318.83        359.78        45.70 o
  -8  13   5       2256.65       2251.59        94.34 o
  -7  13   5        573.29        619.83        44.13 o
  -6  13   5        677.21        654.98        40.27 o
  -5  13   5        775.90        693.61        35.23 o
  -4  13   5      10183.63       9983.82       261.39 o
  -3  13   5        538.30        580.62        31.31 o
  -2  13   5        518.12        570.27        27.62 o
  -1  13   5        329.49        340.68        15.76 o
   0  13   5      19712.60      19642.12       538.28 o
   1  13   5         59.89         73.62         7.68 o
   2  13   5       1440.08       1466.33        50.87 o
   3  13   5       1078.98       1196.03        86.64 o
   4  13   5       4541.90       4690.32       135.64 o
   5  13   5         99.74         76.02        16.63 o
   6  13   5       1293.74       1410.88        66.58 o
   7  13   5        512.31        571.63        41.49 o
   8  13   5       1150.43        984.28        62.86 o
   9  13   5         32.97         13.95        19.16 o
  10  13   5        980.19       1026.43        74.37 o
  11  13   5          1.44         59.13        73.10 o
 -11  14   5        544.43        573.17        60.13 o
 -10  14   5         10.59         28.77        20.80 o
  -9  14   5       1219.43       1227.92        71.42 o
  -8  14   5        158.61        172.84        24.78 o
  -7  14   5        874.66        939.44        52.58 o
  -6  14   5          0.98          4.44        12.71 o
  -5  14   5       2536.71       2452.16        86.57 o
  -4  14   5        160.38        195.33        17.70 o
  -3  14   5       6697.84       6678.57       193.36 o
  -2  14   5         33.24         61.04         9.30 o
  -1  14   5       4160.80       4078.03       106.80 o
   0  14   5         43.18         40.08        10.26 o
   1  14   5       8552.09       8435.59       227.50 o
   2  14   5       1100.07       1054.41        44.06 o
   3  14   5       2447.22       2539.86        80.51 o
   4  14   5         55.47         62.48        13.17 o
   5  14   5       4963.23       4863.93       150.51 o
   6  14   5        229.54        182.94        24.43 o
   7  14   5        687.24        589.50        45.99 o
   8  14   5         37.07         30.64        25.50 o
   9  14   5       2004.72       2097.46       138.61 o
  10  14   5        105.06         78.68        40.54 o
 -11  15   5         24.50         23.62        27.43 o
 -10  15   5         15.47        -14.09        18.77 o
  -9  15   5       1616.58       1613.83       100.61 o
  -8  15   5       1498.12       1553.06        74.95 o
  -7  15   5        977.80        908.77        61.81 o
  -6  15   5        142.88        126.89        20.60 o
  -5  15   5       1625.95       1558.40        68.40 o
  -4  15   5       6740.69       6502.90       178.89 o
  -3  15   5       1576.01       1689.64        59.90 o
  -2  15   5        261.97        342.49        16.50 o
  -1  15   5        297.65        313.98        20.17 o
   0  15   5      10829.66      10770.45       300.97 o
   1  15   5        168.95        161.28        15.55 o
   2  15   5       4077.93       3971.96       108.91 o
   3  15   5       3125.81       2976.07        90.74 o
   4  15   5       3204.00       3236.29       108.42 o
   5  15   5        725.50        714.03        43.44 o
   6  15   5        237.57        169.84        23.57 o
   7  15   5        591.15        560.31        45.65 o
   8  15   5       1351.26       1345.54       119.89 o
   9  15   5        109.15        121.78        37.42 o
  10  15   5        269.23        235.13        39.67 o
 -11  16   5        353.33        406.25        59.23 o
 -10  16   5        725.12        735.41        66.24 o
  -9  16   5        558.45        507.96        45.45 o
  -8  16   5        134.95         95.78        22.45 o
  -7  16   5        689.94        594.79        42.04 o
  -6  16   5       4316.71       4441.84       147.18 o
  -5  16   5       3761.32       3238.88       107.70 o
  -4  16   5        233.32        204.07        18.84 o
  -3  16   5        110.66        113.18        15.16 o
  -2  16   5       6669.97       6654.57       171.81 o
  -1  16   5        577.33        613.55        31.53 o
   0  16   5         59.33         69.94        12.32 o
   1  16   5       1333.56       1226.70        50.31 o
   2  16   5       7013.81       7251.56       197.29 o
   3  16   5          3.21         -2.85        10.50 o
   4  16   5         48.05         76.05        18.95 o
   5  16   5       1429.30       1325.52        68.85 o
   6  16   5       2835.10       2830.87       113.30 o
   7  16   5        400.85        368.25        35.94 o
   8  16   5        138.89        136.12        29.05 o
   9  16   5        251.51        216.48        35.84 o
  10  16   5        221.98        160.60        48.67 o
 -11  17   5        688.70        824.05        87.16 o
 -10  17   5          7.26         20.30        22.45 o
  -9  17   5       1003.80        954.22        76.66 o
  -8  17   5        207.13        207.44        29.48 o
  -7  17   5       2237.05       2329.35        97.38 o
  -6  17   5         14.03         28.50        15.78 o
  -5  17   5       2268.47       2289.21        88.14 o
  -4  17   5        675.28        517.61        33.58 o
  -3  17   5       1945.48       1977.34        78.71 o
  -2  17   5          1.46          1.14         8.53 o
  -1  17   5       6406.30       6301.75       172.79 o
   0  17   5        209.46        206.48        18.60 o
   1  17   5       1700.45       1829.11        68.03 o
   2  17   5          2.43         24.64        13.15 o
   3  17   5       5208.09       5093.95       155.19 o
   4  17   5          4.93          5.14        15.36 o
   5  17   5       1367.15       1477.25        82.95 o
   6  17   5          6.81         15.01        17.27 o
   7  17   5       2053.84       1899.74        94.64 o
   8  17   5         68.64         75.44        24.41 o
   9  17   5         22.17         16.07        26.63 o
  10  17   5        125.01        119.77        46.30 o
 -11  18   5        104.70         63.23        52.68 o
 -10  18   5        440.70        494.41        49.94 o
  -9  18   5         56.44         13.70        19.46 o
  -8  18   5         57.31         29.38        19.86 o
  -7  18   5        782.20        769.83        49.36 o
  -6  18   5       2562.18       2547.37        98.16 o
  -5  18   5        761.27        790.29        46.35 o
  -4  18   5        780.73        817.02        41.21 o
  -3  18   5       1508.53       1497.71        67.03 o
  -2  18   5      10833.85      10391.29       277.45 o
  -1  18   5       1769.99       1579.06        64.13 o
   0  18   5       1367.58       1423.16        57.66 o
   1  18   5       1457.16       1397.13        55.53 o
   2  18   5       5757.06       5917.00       177.91 o
   3  18   5       1623.84       1256.55        66.03 o
   4  18   5        164.24        156.54        24.34 o
   5  18   5         22.98         14.88        18.76 o
   6  18   5       1127.06       1098.23        64.26 o
   7  18   5        241.67        244.91        32.79 o
   8  18   5        185.43        164.84        36.15 o
   9  18   5          1.43        -11.68        23.80 o
  10  18   5        572.24        411.74       105.35 o
 -11  19   5        122.66        126.51        58.09 o
 -10  19   5        250.84        272.52        43.34 o
  -9  19   5        357.82        351.79        42.66 o
  -8  19   5       3201.50       3106.34       140.80 o
  -7  19   5        636.60        647.05        64.13 o
  -6  19   5         30.74         39.45        19.59 o
  -5  19   5       1295.59       1337.50        70.91 o
  -4  19   5       3909.53       3724.16       133.87 o
  -3  19   5       1773.97       1853.28        71.91 o
  -2  19   5         45.32         29.12        12.61 o
  -1  19   5       4476.60       4601.85       132.53 o
   0  19   5       4998.00       5025.75       166.15 o
   1  19   5        853.33        804.39        39.90 o
   2  19   5        632.28        611.83        38.35 o
   3  19   5       2622.28       2677.73        97.27 o
   4  19   5       2184.47       2111.29        94.57 o
   5  19   5        385.75        348.20        34.95 o
   6  19   5        151.13        166.31        27.80 o
   7  19   5        306.06        259.56        34.25 o
   8  19   5        762.96        726.26        55.31 o
   9  19   5          2.39         20.03        26.28 o
 -10  20   5        126.75        124.22        32.67 o
  -9  20   5        536.80        601.00        60.48 o
  -8  20   5        113.55        122.01        43.43 o
  -7  20   5       1976.81       2182.67       118.34 o
  -6  20   5       2307.85       2205.37       125.37 o
  -5  20   5       1700.37       1731.43        85.49 o
  -4  20   5       1022.68       1040.60        77.69 o
  -3  20   5       2813.67       2857.95        97.18 o
  -2  20   5        301.28        294.38        25.55 o
  -1  20   5       1799.90       1670.68        63.63 o
   0  20   5          3.73         23.94        11.02 o
   1  20   5       5950.91       5807.39       163.90 o
   2  20   5         97.03         91.92        20.47 o
   3  20   5       2969.58       2943.97       105.38 o
   4  20   5        202.41        224.49        28.58 o
   5  20   5       2154.28       2407.19       115.75 o
   6  20   5        673.59        728.73        53.35 o
   7  20   5       1434.48       1473.47        82.20 o
   8  20   5        265.15        312.59        50.35 o
   9  20   5        788.08        750.93        67.44 o
 -10  21   5         37.02         53.87        39.26 o
  -9  21   5          6.06         -2.59        23.57 o
  -8  21   5       1743.58       1809.61       102.16 o
  -7  21   5        133.00        128.39        27.91 o
  -6  21   5         29.14         55.91        19.87 o
  -5  21   5        620.66        743.67        54.86 o
  -4  21   5       5531.81       5381.15       178.91 o
  -3  21   5        857.49        932.84        49.10 o
  -2  21   5       1709.09       1733.87        73.89 o
  -1  21   5        608.89        561.67        36.86 o
   0  21   5       4615.83       4648.12       134.07 o
   1  21   5        577.86        492.75        34.77 o
   2  21   5        216.56        203.59        23.93 o
   3  21   5         96.94        117.75        20.35 o
   4  21   5       2438.79       2521.74       131.78 o
   5  21   5         28.24         74.85        23.52 o
   6  21   5        385.61        390.76        39.78 o
   7  21   5         56.23         29.04        21.03 o
   8  21   5        395.49        432.51        43.23 o
   9  21   5         25.37         47.70        50.53 o
 -10  22   5        326.14        514.94       125.78 o
  -9  22   5        338.07        335.87        46.77 o
  -8  22   5          0.99        -20.81        20.81 o
  -7  22   5        454.58        516.89        63.60 o
  -6  22   5       1523.80       1434.42        76.20 o
  -5  22   5        444.88        373.37        36.11 o
  -4  22   5          2.74         22.00        16.15 o
  -3  22   5       4590.96       5006.39       198.36 o
  -2  22   5       3620.64       3560.61       115.22 o
  -1  22   5       1934.43       1793.32        73.47 o
   0  22   5        687.26        666.22        37.42 o
   1  22   5       2846.74       2506.38        92.45 o
   2  22   5       2017.49       1883.13        88.71 o
   3  22   5       2515.85       2201.69       108.53 o
   4  22   5         60.85         42.10        25.90 o
   5  22   5         72.09         46.62        22.41 o
   6  22   5        255.49        205.87        30.49 o
   7  22   5         59.11         27.71        21.47 o
   8  22   5         39.36         64.19        24.36 o
   9  22   5        664.23        493.44       112.88 o
 -10  23   5         19.98         27.95        60.20 o
  -9  23   5        940.55        942.34       125.43 o
  -8  23   5        424.93        375.27        48.27 o
  -7  23   5       1203.64       1255.84        77.65 o
  -6  23   5         53.35         40.26        18.77 o
  -5  23   5       1727.11       1779.08       100.74 o
  -4  23   5       1035.19       1195.14        66.09 o
  -3  23   5       1948.40       1915.56        79.86 o
  -2  23   5         11.59         -0.46        12.44 o
  -1  23   5       2756.96       2879.73       104.00 o
   0  23   5       2259.44       2309.96        85.66 o
   1  23   5       1019.49        974.58        57.53 o
   2  23   5         63.73         48.89        17.68 o
   3  23   5       3375.76       3166.75       123.44 o
   4  23   5        656.98        651.25        53.10 o
   5  23   5        543.04        574.60        87.40 o
   6  23   5         18.37         31.05        22.16 o
   7  23   5       2059.39       2025.33       138.06 o
   8  23   5         31.01         73.35        27.85 o
  -9  24   5          6.90         -6.03        39.54 o
  -8  24   5         12.26         34.99        31.79 o
  -7  24   5          2.77          6.87        22.44 o
  -6  24   5       2353.83       2420.90       107.99 o
  -5  24   5        276.98        321.62        41.45 o
  -4  24   5        252.17        263.52        30.34 o
  -3  24   5        612.42        605.36        45.17 o
  -2  24   5       3139.54       3285.50       129.75 o
  -1  24   5        319.21        303.12        28.42 o
   0  24   5        565.69        620.37        44.41 o
   1  24   5         32.30         25.64        18.24 o
   2  24   5       4179.11       4179.41       138.15 o
   3  24   5         43.91         57.12        20.21 o
   4  24   5         80.18         51.15        22.70 o
   5  24   5        105.11        120.41        28.37 o
   6  24   5       1429.92       1620.22        88.47 o
   7  24   5          0.66         19.87        22.68 o
   8  24   5        165.29        176.67        41.47 o
  -9  25   5        352.20        346.16       116.10 o
  -8  25   5        224.01        239.67        48.59 o
  -7  25   5        456.40        481.67        63.97 o
  -6  25   5          4.96         11.01        19.94 o
  -5  25   5       3120.55       3223.43       127.12 o
  -4  25   5       1380.91       1465.33       106.83 o
  -3  25   5        986.11       1019.92        60.19 o
  -2  25   5        216.79        183.36        28.63 o
  -1  25   5       2487.03       2439.37        93.83 o
   0  25   5        703.65        714.83        48.96 o
   1  25   5       2039.61       1927.18        90.50 o
   2  25   5        162.41        153.34        25.70 o
   3  25   5        669.21        674.25        51.42 o
   4  25   5         13.25         10.46        19.02 o
   5  25   5         81.79         84.32        40.06 o
   6  25   5        277.70        226.59        37.85 o
   7  25   5       1036.49       1004.33        68.99 o
   8  25   5         51.41         35.18        37.06 o
  -8  26   5         24.39        -16.43        31.82 o
  -7  26   5        325.54        260.29        61.14 o
  -6  26   5        426.04        374.69        42.88 o
  -5  26   5        895.48        903.16        74.27 o
  -4  26   5        153.50        141.82        28.30 o
  -3  26   5       2169.05       2146.82        97.94 o
  -2  26   5       1692.26       1676.10        75.45 o
  -1  26   5       1248.49       1220.97        61.55 o
   0  26   5          1.77         -6.69        14.52 o
   1  26   5       1471.97       1464.65        76.49 o
   2  26   5       2682.81       2549.38       111.43 o
   3  26   5        488.28        423.35        45.53 o
   4  26   5        375.44        417.40        43.55 o
   5  26   5       1669.67       1833.13       111.69 o
   6  26   5          5.53         45.83        24.60 o
   7  26   5        383.87        382.02        50.19 o
  -7  27   5          2.54         -2.56        26.63 o
  -6  27   5          1.77         59.01        26.26 o
  -5  27   5          2.21          0.80        20.14 o
  -4  27   5       1461.30       1428.53        83.98 o
  -3  27   5         10.39          3.98        18.89 o
  -2  27   5         22.62          3.49        16.10 o
  -1  27   5        297.82        284.85        38.06 o
   0  27   5       1612.16       1581.17        81.79 o
   1  27   5         23.38          1.17        15.52 o
   2  27   5       1333.48       1254.56        78.27 o
   3  27   5         54.10         82.67        26.86 o
   4  27   5       1756.81       1511.17        92.42 o
   5  27   5         46.57         84.21        30.77 o
   6  27   5        443.00        378.44        58.68 o
   7  27   5         64.84        101.91        51.62 o
  -7  28   5       1335.63       1334.83       146.71 o
  -6  28   5        320.55        271.43        47.91 o
  -5  28   5        666.45        689.48        56.90 o
  -4  28   5        316.03        276.12        37.42 o
  -3  28   5       1334.77       1486.24       118.23 o
  -2  28   5        492.51        516.86        58.32 o
  -1  28   5       1177.19       1160.31        73.99 o
   0  28   5         22.90         22.06        21.71 o
   1  28   5       1132.15       1095.51        72.24 o
   2  28   5         95.24         87.54        33.59 o
   3  28   5        439.01        419.04        50.76 o
   4  28   5         58.25        -20.37        22.58 o
   5  28   5       1269.18       1131.66       161.29 o
   6  28   5        119.67        173.53        79.92 o
  -6  29   5          4.51          6.35        25.54 o
  -5  29   5        736.53        673.53        58.03 o
  -4  29   5        841.54        930.90        67.03 o
  -3  29   5        362.84        309.30        38.71 o
  -2  29   5         60.68         92.40        29.23 o
  -1  29   5       1724.66       1753.08        96.69 o
   0  29   5       1559.14       1546.57        89.37 o
   1  29   5        863.52        926.10        64.47 o
   2  29   5         37.21         19.25        23.81 o
   3  29   5        572.04        540.34        58.13 o
   4  29   5       1079.86       1028.98        84.03 o
   5  29   5        104.47        173.04        51.22 o
  -6  30   5        838.01        569.66       130.08 o
  -5  30   5          0.47          8.54        21.92 o
  -4  30   5         29.88         17.56        23.15 o
  -3  30   5        369.60        371.57        42.62 o
  -2  30   5       1952.58       1969.96       118.00 o
  -1  30   5        399.41        422.72        71.34 o
   0  30   5         17.41          3.95        20.74 o
   1  30   5        173.04        135.54        29.52 o
   2  30   5       1203.17       1116.17        84.41 o
   3  30   5        108.88        152.29        62.93 o
   4  30   5        434.99        409.93        52.62 o
   5  30   5         10.55         25.80        55.90 o
  -5  31   5       1130.43       1216.80       427.27 o
  -4  31   5         89.92        110.03        26.78 o
  -3  31   5        997.77        915.21        75.62 o
  -2  31   5          0.01        -21.81        21.81 o
  -1  31   5        702.33        845.44        73.71 o
   0  31   5          6.12         26.20        23.56 o
   1  31   5        108.17        127.39        29.63 o
   2  31   5         20.40         57.17        32.20 o
   3  31   5       1742.05       1986.07       123.99 o
   4  31   5         10.94         -7.05        32.42 o
  -5  32   5         21.56         94.60        59.13 o
  -4  32   5         27.51         78.75        31.85 o
  -3  32   5        622.28        593.41        59.67 o
  -2  32   5        776.51        732.19        97.73 o
  -1  32   5        368.34        355.39        47.17 o
   0  32   5          0.30         48.29        24.09 o
   1  32   5        615.97        697.43        80.03 o
   2  32   5        848.49        856.68        77.65 o
   3  32   5        219.69        348.30        74.80 o
  -4  33   5       1167.99       1202.85       220.38 o
  -3  33   5         63.93         73.03        49.58 o
  -2  33   5        114.35        162.67        45.72 o
  -1  33   5        480.41        494.93        88.43 o
   0  33   5       1785.13       1985.15       157.90 o
   1  33   5        333.97        391.45        69.13 o
   2  33   5          0.38         56.98        56.98 o
  -3  34   5        896.32        919.05       145.13 o
  -2  34   5         84.19         12.90        47.30 o
  -1  34   5        709.83        574.30       107.45 o
   0  34   5         31.70        151.58        80.63 o
   1  34   5        666.61        627.71       135.45 o
 -12   0   6       1103.18        877.36       174.69 o
 -10   0   6        122.21        134.62        32.04 o
  -8   0   6       1531.88       1592.47        95.60 o
  -6   0   6       3946.45       3832.42       147.26 o
  -4   0   6       4296.62       4186.10       155.54 o
  -2   0   6      10696.94      11150.36       390.90 o
   0   0   6       2632.83       2646.22       106.80 o
   2   0   6      12027.27      12092.18       427.31 o
   4   0   6       7276.90       7509.36       273.75 o
   6   0   6        289.33        315.88        57.57 o
   8   0   6       1103.62        973.44       113.11 o
  10   0   6        730.42        690.44        95.96 o
 -12   1   6        181.57        140.94        43.76 o
 -11   1   6       1343.51       1387.38        94.20 o
 -10   1   6        338.60        276.75        32.75 o
  -9   1   6          0.70        -12.66        15.21 o
  -8   1   6        696.05        690.88        41.14 o
  -7   1   6       5822.08       5988.23       166.62 o
  -6   1   6       2786.12       3061.03        84.37 o
  -5   1   6        565.77        571.93        23.64 o
  -4   1   6         61.84         68.49         8.66 o
  -3   1   6      11163.24      11058.13       258.16 o
  -2   1   6       1837.26       2026.38        56.04 o
  -1   1   6         85.57        109.08        11.69 o
   0   1   6       7204.92       7336.05       198.33 o
   1   1   6      14835.40      14253.00       370.79 o
   2   1   6        685.79        855.53        34.13 o
   3   1   6         45.79         37.97         8.82 o
   4   1   6       8052.78       7778.50       207.14 o
   5   1   6       6384.26       6371.02       168.38 o
   6   1   6        488.56        528.72        33.80 o
   7   1   6         12.90          5.16        17.25 o
   8   1   6        301.99        375.73        44.76 o
   9   1   6        809.37        872.45        70.61 o
  10   1   6        336.11        367.60        52.56 o
  11   1   6         76.33         72.41        44.73 o
 -12   2   6        202.54        235.33        49.24 o
 -11   2   6         97.60        128.47        32.46 o
 -10   2   6        667.34        659.25        44.42 o
  -9   2   6       3055.24       2852.76       103.69 o
  -8   2   6       1305.70       1402.57        64.19 o
  -7   2   6        115.79        130.94        15.86 o
  -6   2   6       1262.88       1306.08        53.40 o
  -5   2   6       7341.50       7494.29       213.65 o
  -4   2   6       3189.57       3104.94        78.95 o
  -3   2   6        488.02        486.82        19.63 o
  -2   2   6       5511.16       5625.81       131.27 o
  -1   2   6      17022.81      16680.85       388.48 o
   0   2   6       4085.18       3825.66       103.78 o
   1   2   6         11.80         18.67         8.65 o
   2   2   6       8391.09       8028.75       227.49 o
   3   2   6      10268.03       9908.86       248.86 o
   4   2   6       2415.22       2380.06        87.79 o
   5   2   6        256.30        239.26        17.97 o
   6   2   6        135.77        138.89        20.45 o
   7   2   6       2185.84       2028.59       115.07 o
   8   2   6        151.71        135.37        32.99 o
   9   2   6        593.51        597.30        60.16 o
  10   2   6        776.12        812.56        75.88 o
  11   2   6        549.45        563.40       101.85 o
 -12   3   6        525.49        543.17        60.16 o
 -11   3   6         19.60         35.98        24.36 o
 -10   3   6       1525.60       1521.30        73.10 o
  -9   3   6        257.19        288.61        29.72 o
  -8   3   6       2375.81       2364.66        87.18 o
  -7   3   6        937.42       1068.92        46.62 o
  -6   3   6       4012.89       4150.42       119.62 o
  -5   3   6       3137.63       3484.67       101.04 o
  -4   3   6       9434.24       9405.77       233.31 o
  -3   3   6        361.17        482.42        18.95 o
  -2   3   6       5029.76       4721.54       111.68 o
  -1   3   6        712.03        707.86        27.33 o
   0   3   6      23905.71      25518.16       619.60 o
   1   3   6        820.58        838.93        36.15 o
   2   3   6       4908.82       4853.31       121.45 o
   3   3   6       2693.26       2562.87        73.11 o
   4   3   6       7746.55       7621.97       186.10 o
   5   3   6       3648.96       3487.02       113.00 o
   6   3   6        399.48        490.82        38.34 o
   7   3   6       1019.92       1053.82        62.05 o
   8   3   6       1404.75       1410.63        95.36 o
   9   3   6          0.38         15.26        26.79 o
  10   3   6         72.72        115.76        33.15 o
  11   3   6         87.44         74.78        48.32 o
 -12   4   6         41.86         63.74        29.04 o
 -11   4   6        497.53        344.38        51.09 o
 -10   4   6         65.42         80.42        21.59 o
  -9   4   6       1127.44       1112.23        57.89 o
  -8   4   6        353.47        322.76        28.82 o
  -7   4   6          5.73         24.76        11.32 o
  -6   4   6         29.01         21.90        10.52 o
  -5   4   6       8228.11       8509.49       227.55 o
  -4   4   6        732.22        754.38        30.63 o
  -3   4   6        494.12        452.04        17.28 o
  -2   4   6        824.75        817.96        28.57 o
  -1   4   6      12338.14      12339.13       302.67 o
   0   4   6        389.34        469.24        25.04 o
   1   4   6        808.57        866.83        38.05 o
   2   4   6        355.25        349.49        19.10 o
   3   4   6      11050.22      10339.61       244.66 o
   4   4   6        840.34        854.72        32.04 o
   5   4   6        440.66        403.79        30.77 o
   6   4   6       2219.35       2421.15        96.87 o
   7   4   6       1299.83       1396.21       119.34 o
   8   4   6        123.72        170.52        32.45 o
   9   4   6        331.04        350.35        43.60 o
  10   4   6         15.72          6.88        33.03 o
  11   4   6        644.81        575.49        94.11 o
 -12   5   6        298.13        347.72        49.13 o
 -11   5   6       1312.79       1264.26        81.03 o
 -10   5   6       1546.84       1458.51        94.34 o
  -9   5   6          7.42         13.90        15.13 o
  -8   5   6        518.19        521.90        32.96 o
  -7   5   6       2607.51       2636.75        86.54 o
  -6   5   6       1935.06       1985.42        69.58 o
  -5   5   6       1157.28       1198.26        43.47 o
  -4   5   6       5535.31       5482.55       140.02 o
  -3   5   6       1624.29       1671.17        50.08 o
  -2   5   6        866.12        702.38        26.11 o
  -1   5   6        180.00        199.09        16.32 o
   0   5   6       3290.05       3155.26        87.34 o
   1   5   6       2204.57       2036.43        57.38 o
   2   5   6       3230.66       3108.04        80.19 o
   3   5   6       1980.66       1911.28        54.73 o
   4   5   6       2656.80       2574.65        69.21 o
   5   5   6       4041.00       3882.19       122.54 o
   6   5   6        465.47        491.81        34.87 o
   7   5   6          5.44        -13.35        13.35 o
   8   5   6       3417.45       3571.86       197.78 o
   9   5   6       2003.64       2110.20       115.59 o
  10   5   6         42.18          6.15        24.00 o
  11   5   6        103.51         71.76        53.21 o
 -12   6   6        118.07        139.67        54.19 o
 -11   6   6          6.90        -13.39        20.71 o
 -10   6   6       1892.95       1957.98       103.72 o
  -9   6   6        317.97        322.60        35.72 o
  -8   6   6       2104.77       2037.74        75.38 o
  -7   6   6         87.93         92.78        15.91 o
  -6   6   6       4391.00       4561.34       138.27 o
  -5   6   6       2816.94       2825.55        79.95 o
  -4   6   6       7686.44       7440.16       187.42 o
  -3   6   6        678.72        668.14        26.20 o
  -2   6   6       6053.80       6431.06       163.64 o
  -1   6   6       1226.23       1391.50        42.28 o
   0   6   6       4723.42       4815.34       125.73 o
   1   6   6       1386.24       1378.86        47.24 o
   2   6   6      11586.13      11658.32       275.35 o
   3   6   6       5973.35       6102.34       177.46 o
   4   6   6        621.25        659.26        33.28 o
   5   6   6        443.38        468.98        35.29 o
   6   6   6       2014.99       1961.75        79.59 o
   7   6   6        979.62       1060.82        62.65 o
   8   6   6       2297.19       2219.77       101.52 o
   9   6   6         13.46          4.52        37.66 o
  10   6   6        197.32        241.47        40.70 o
  11   6   6          0.78         -6.72        39.37 o
 -12   7   6         14.89         28.59        28.67 o
 -11   7   6       1650.42       1731.63       107.20 o
 -10   7   6          8.23         36.90        22.68 o
  -9   7   6        133.69         96.57        26.03 o
  -8   7   6         26.09         28.69        14.86 o
  -7   7   6       5441.12       5427.50       155.44 o
  -6   7   6         72.68         79.97        14.01 o
  -5   7   6         37.12         33.84        11.30 o
  -4   7   6       3232.23       3327.60       105.03 o
  -3   7   6      16940.06      17091.45       415.10 o
  -2   7   6        464.38        528.16        24.93 o
  -1   7   6        794.94        873.85        30.79 o
   0   7   6       1057.26        993.43        39.78 o
   1   7   6      19929.49      19655.50       475.31 o
   2   7   6        993.47       1030.85        34.70 o
   3   7   6         24.47         24.95         9.76 o
   4   7   6         18.70         12.09         9.93 o
   5   7   6       5818.10       5715.42       172.26 o
   6   7   6        442.64        459.71        33.80 o
   7   7   6        488.41        417.77        36.92 o
   8   7   6         62.72         74.48        22.32 o
   9   7   6       3084.06       3212.96       150.93 o
  10   7   6          5.22         14.73        25.24 o
  11   7   6          5.00         17.18        42.06 o
 -12   8   6       1235.25       1215.88       126.84 o
 -11   8   6          8.29          8.29        21.11 o
 -10   8   6         75.70         57.69        23.50 o
  -9   8   6       1306.50       1308.62        80.23 o
  -8   8   6       1637.87       1663.99        75.41 o
  -7   8   6        212.48        244.68        22.27 o
  -6   8   6       1638.70       1706.42        63.31 o
  -5   8   6       1885.01       1805.44        75.61 o
  -4   8   6        662.91        677.41        37.64 o
  -3   8   6         60.75         80.27         9.12 o
  -2   8   6      11333.94      10900.54       270.02 o
  -1   8   6       3240.29       2887.76        79.10 o
   0   8   6       8621.49       7921.40       190.84 o
   1   8   6        765.21        781.98        42.54 o
   2   8   6        513.25        482.24        20.34 o
   3   8   6        965.60       1053.73        46.66 o
   4   8   6       2313.44       2348.54        75.48 o
   5   8   6         15.42         25.57        14.31 o
   6   8   6       5154.64       5138.79       159.59 o
   7   8   6       1306.13       1260.50        69.66 o
   8   8   6        250.31        224.25        30.47 o
   9   8   6          8.33          1.43        21.46 o
  10   8   6       1408.60       1533.57        98.65 o
  11   8   6        164.48         83.99        52.14 o
 -12   9   6        501.87        553.51        71.31 o
 -11   9   6        194.64        170.08        32.86 o
 -10   9   6        425.48        525.27        50.18 o
  -9   9   6        278.31        240.33        30.93 o
  -8   9   6       1866.81       1841.98        81.03 o
  -7   9   6       2105.60       2245.49        88.48 o
  -6   9   6       1957.58       2038.13        72.18 o
  -5   9   6         15.33         35.56        13.15 o
  -4   9   6       4289.55       4373.41       133.91 o
  -3   9   6       3736.09       3628.76        98.84 o
  -2   9   6       1007.55       1057.70        43.97 o
  -1   9   6         10.95         -1.87         4.64 o
   0   9   6       4888.00       4461.57       125.80 o
   1   9   6       8348.12       7984.21       198.97 o
   2   9   6        264.17        299.85        21.64 o
   3   9   6         45.90         59.44        12.10 o
   4   9   6       3390.66       3351.99        99.60 o
   5   9   6       3923.59       4002.86       127.95 o
   6   9   6       1574.18       1743.87        74.97 o
   7   9   6        293.32        336.94        31.60 o
   8   9   6       1380.81       1282.64        73.21 o
   9   9   6        753.41        807.09        70.43 o
  10   9   6        204.00        292.92        43.82 o
  11   9   6         45.66        134.38        84.93 o
 -12  10   6         42.61         78.86        44.19 o
 -11  10   6         72.80         92.95        29.23 o
 -10  10   6         76.07        158.01        35.26 o
  -9  10   6       3981.95       4004.79       142.71 o
  -8  10   6        181.27        182.49        24.66 o
  -7  10   6        542.78        534.70        48.74 o
  -6  10   6          3.42         -9.42        11.93 o
  -5  10   6       9615.83       9339.40       268.48 o
  -4  10   6         96.10         80.75        15.13 o
  -3  10   6       1584.67       1730.50        73.08 o
  -2  10   6        249.27        223.05        18.35 o
  -1  10   6       8691.13       8828.78       236.46 o
   0  10   6         68.09         71.83        10.08 o
   1  10   6        472.19        508.86        24.26 o
   2  10   6          1.30         29.18         9.62 o
   3  10   6       6265.34       5996.29       168.23 o
   4  10   6        688.99        707.20        35.06 o
   5  10   6         13.49         20.47        13.66 o
   6  10   6         86.30         94.50        19.34 o
   7  10   6       3756.33       3684.48       128.81 o
   8  10   6        104.68        129.73        30.26 o
   9  10   6          8.11         17.77        19.66 o
  10  10   6          2.93          1.24        24.41 o
 -12  11   6        186.32        156.64        60.95 o
 -11  11   6        206.47        350.53        50.62 o
 -10  11   6       1179.99       1148.34        75.38 o
  -9  11   6        248.55        238.60        31.54 o
  -8  11   6       1722.56       1723.33        77.02 o
  -7  11   6        392.50        486.80        36.37 o
  -6  11   6       1994.62       1867.66        77.52 o
  -5  11   6        622.44        688.37        39.96 o
  -4  11   6       3854.02       4034.90       125.68 o
  -3  11   6       4820.94       4826.50       126.63 o
  -2  11   6       3162.46       3145.14        93.36 o
  -1  11   6         15.16         16.22         8.64 o
   0  11   6      10723.89      10562.37       238.28 o
   1  11   6       3853.56       3617.51        93.57 o
   2  11   6       4257.94       4210.66       133.08 o
   3  11   6        111.00        156.94        17.35 o
   4  11   6       5786.62       5603.56       157.48 o
   5  11   6        969.21        967.57        51.29 o
   6  11   6       1500.93       1537.83        71.62 o
   7  11   6          3.88         13.37        15.38 o
   8  11   6       2732.33       2500.73       117.77 o
   9  11   6         61.25         57.58        23.64 o
  10  11   6        318.98        212.83        42.37 o
 -12  12   6        172.29        202.24        70.16 o
 -11  12   6        487.34        416.70        59.14 o
 -10  12   6        846.55        874.04        97.91 o
  -9  12   6        939.51        926.10        57.48 o
  -8  12   6        204.65        234.73        27.87 o
  -7  12   6        341.59        327.50        38.96 o
  -6  12   6       4844.86       4492.09       141.93 o
  -5  12   6       1371.51       1404.37        63.06 o
  -4  12   6       1528.76       1475.33        62.99 o
  -3  12   6        754.93        786.92        33.48 o
  -2  12   6       6459.86       6277.29       172.46 o
  -1  12   6      16460.59      15646.58       349.32 o
   0  12   6       2906.22       2889.83        73.46 o
   1  12   6       1515.31       1480.56        43.02 o
   2  12   6        185.58        202.49        18.95 o
   3  12   6       5696.60       5517.06       156.01 o
   4  12   6       3831.01       3781.20       121.38 o
   5  12   6        169.04        158.69        22.05 o
   6  12   6       1041.01       1053.43        56.69 o
   7  12   6       1291.11       1256.18        66.01 o
   8  12   6        113.45         92.94        26.05 o
   9  12   6        302.95        357.14        40.41 o
  10  12   6        309.39        277.87        51.84 o
 -11  13   6       1633.08       1387.63        89.68 o
 -10  13   6        283.63        299.78        39.67 o
  -9  13   6         92.12         67.92        25.34 o
  -8  13   6         42.46         23.65        16.90 o
  -7  13   6       4262.67       4236.15       138.17 o
  -6  13   6         74.40         87.69        20.42 o
  -5  13   6         78.32         58.98        15.58 o
  -4  13   6       1295.60       1296.67        51.72 o
  -3  13   6       6692.71       6469.39       178.09 o
  -2  13   6        975.66        944.25        42.93 o
  -1  13   6          0.37         -0.61         8.33 o
   0  13   6       1613.72       1491.88        46.31 o
   1  13   6       5359.05       5293.45       139.53 o
   2  13   6       4763.79       4838.03       138.46 o
   3  13   6         14.93         26.00        11.09 o
   4  13   6        194.79        213.41        26.61 o
   5  13   6       5102.55       5056.32       156.55 o
   6  13   6         22.26         16.50        15.15 o
   7  13   6         71.70         39.42        18.33 o
   8  13   6        137.10        200.23        34.28 o
   9  13   6       1510.31       1621.63        96.93 o
  10  13   6          5.17         52.12        51.90 o
 -11  14   6         59.30         72.04        32.93 o
 -10  14   6       1219.52       1098.74        75.70 o
  -9  14   6          9.44         50.52        21.44 o
  -8  14   6       1841.31       1947.18        87.83 o
  -7  14   6          8.53         19.14        15.72 o
  -6  14   6       3124.83       3108.38       109.67 o
  -5  14   6        276.24        169.98        21.37 o
  -4  14   6       6140.63       6154.40       171.43 o
  -3  14   6         19.39         -0.50        12.69 o
  -2  14   6        630.39        622.73        32.84 o
  -1  14   6       1420.73       1380.14        43.32 o
   0  14   6       1178.13       1068.35        40.82 o
   1  14   6          0.30          7.30         7.19 o
   2  14   6       8809.30       9057.01       244.90 o
   3  14   6        121.52        108.93        15.44 o
   4  14   6       2630.86       2513.49        95.71 o
   5  14   6         28.11         15.86        14.64 o
   6  14   6       2566.95       2736.10        99.86 o
   7  14   6          7.06         30.53        19.48 o
   8  14   6       1903.04       2229.73       117.21 o
   9  14   6          9.34         12.67        24.15 o
  10  14   6        343.32        417.11       110.73 o
 -11  15   6       1043.41        990.00        84.34 o
 -10  15   6        615.62        689.13        59.13 o
  -9  15   6        203.54        206.80        31.39 o
  -8  15   6        673.65        633.93        45.48 o
  -7  15   6       1114.58       1104.49        59.52 o
  -6  15   6         14.28        -11.95        12.89 o
  -5  15   6          1.39         -7.75        11.58 o
  -4  15   6       5125.97       5200.04       159.30 o
  -3  15   6       7864.04       8106.56       249.15 o
  -2  15   6       2442.41       2314.99        86.69 o
  -1  15   6         26.96         41.46         7.95 o
   0  15   6        625.18        641.74        33.08 o
   1  15   6      10361.64      10226.07       272.84 o
   2  15   6       1370.07       1447.43        66.12 o
   3  15   6         32.22         40.36        12.90 o
   4  15   6       1143.51       1062.47        61.29 o
   5  15   6       3456.89       3556.62       130.66 o
   6  15   6        101.94         65.07        20.82 o
   7  15   6         88.11         64.08        21.76 o
   8  15   6       1146.17       1157.76        78.74 o
   9  15   6        684.08        650.76        58.70 o
  10  15   6         26.76         20.43        55.90 o
 -11  16   6         42.94         48.61        34.38 o
 -10  16   6         36.40         32.56        25.02 o
  -9  16   6       1595.12       1672.56        88.61 o
  -8  16   6        236.42        196.44        27.63 o
  -7  16   6        205.49        150.65        24.53 o
  -6  16   6        242.04        204.33        25.64 o
  -5  16   6       6616.57       6339.59       191.77 o
  -4  16   6       1032.15        921.48        48.38 o
  -3  16   6         62.17         43.01        11.67 o
  -2  16   6       1891.83       1902.91        65.10 o
  -1  16   6       5945.37       6166.77       169.96 o
   0  16   6       5374.80       5224.33       148.07 o
   1  16   6       1317.63       1384.60        53.45 o
   2  16   6       1740.85       1712.74        70.38 o
   3  16   6       4183.70       4182.79       133.37 o
   4  16   6        409.70        502.31        40.93 o
   5  16   6          0.26        -14.09        14.09 o
   6  16   6        124.53        185.53        31.50 o
   7  16   6       1795.98       2010.10        97.29 o
   8  16   6         30.60          1.14        21.97 o
   9  16   6         80.47        103.21        29.31 o
  10  16   6        221.23        180.75        61.33 o
 -11  17   6         25.25         44.94        57.51 o
 -10  17   6        547.89        478.63        51.38 o
  -9  17   6         26.72         -6.32        19.87 o
  -8  17   6       1704.77       1796.46        95.78 o
  -7  17   6         42.44          9.57        17.00 o
  -6  17   6       2955.58       2944.15       110.62 o
  -5  17   6        818.49        730.75        45.01 o
  -4  17   6       2597.83       2622.90        94.72 o
  -3  17   6         35.21         38.27        13.41 o
  -2  17   6       2066.11       2022.13        79.33 o
  -1  17   6         12.82          8.86        10.27 o
   0  17   6       3300.25       3466.86       107.68 o
   1  17   6        312.28        342.27        28.55 o
   2  17   6        723.52        682.41        41.03 o
   3  17   6        347.69        384.82        30.88 o
   4  17   6       9183.77       9123.61       300.73 o
   5  17   6        208.67        182.23        27.02 o
   6  17   6       2425.58       2110.04        99.19 o
   7  17   6         11.50         24.75        21.19 o
   8  17   6       1483.00       1221.50       108.73 o
   9  17   6         23.63         12.15        24.72 o
 -11  18   6          2.59         73.10        72.03 o
 -10  18   6         50.93         66.62        30.47 o
  -9  18   6       1453.66       1450.74        89.26 o
  -8  18   6        224.43        182.00        45.16 o
  -7  18   6        174.61        171.37        29.32 o
  -6  18   6        278.19        271.24        32.64 o
  -5  18   6       4303.10       4322.30       151.12 o
  -4  18   6         13.11         22.30        16.27 o
  -3  18   6        659.75        627.28        37.62 o
  -2  18   6        522.70        520.85        34.27 o
  -1  18   6       4922.89       5095.17       153.70 o
   0  18   6       2132.71       2025.65        73.06 o
   1  18   6          2.72          5.07        11.56 o
   2  18   6        266.00        258.12        25.54 o
   3  18   6       4562.21       4508.08       141.79 o
   4  18   6         45.35         28.59        16.42 o
   5  18   6         44.90         80.28        22.60 o
   6  18   6        259.09        271.34        32.95 o
   7  18   6       3188.81       3679.68       212.85 o
   8  18   6          0.88          6.50        22.43 o
   9  18   6         23.61         53.11        39.72 o
 -10  19   6        171.17        179.51        42.86 o
  -9  19   6          7.43         15.07        22.32 o
  -8  19   6         43.29         41.99        23.87 o
  -7  19   6       1557.72       1728.75        89.13 o
  -6  19   6       1168.13       1203.52        69.98 o
  -5  19   6        107.48         93.14        23.14 o
  -4  19   6       2080.27       1935.21        90.84 o
  -3  19   6       3303.63       3503.93       114.34 o
  -2  19   6       6827.88       6223.41       186.10 o
  -1  19   6        746.70        726.71        43.88 o
   0  19   6       2452.19       2376.80        79.20 o
   1  19   6       3042.08       2999.50       104.12 o
   2  19   6        643.21        729.74        43.61 o
   3  19   6         17.22          6.59        12.55 o
   4  19   6       2050.89       2129.84        99.13 o
   5  19   6       1229.07       1220.41        70.43 o
   6  19   6        220.69        209.25        30.92 o
   7  19   6        481.41        557.57        48.58 o
   8  19   6        237.75        237.59        37.79 o
   9  19   6       1571.27       1490.66       128.21 o
 -10  20   6        231.49        120.47        97.29 o
  -9  20   6          0.46         28.15        26.55 o
  -8  20   6        626.52        592.62        54.02 o
  -7  20   6          8.03         -3.73        17.77 o
  -6  20   6       1523.29       1544.05        82.07 o
  -5  20   6         97.18         95.52        23.12 o
  -4  20   6       1852.28       2038.11        92.24 o
  -3  20   6         78.66         57.21        15.53 o
  -2  20   6       3405.23       3272.08       108.84 o
  -1  20   6        152.47        143.33        19.70 o
   0  20   6       2947.48       3123.21       118.84 o
   1  20   6         23.12         41.71        16.79 o
   2  20   6       2322.09       2268.45       100.26 o
   3  20   6          0.94         -2.26        14.79 o
   4  20   6        940.55       1096.91        79.41 o
   5  20   6         99.30        111.58        24.51 o
   6  20   6       2277.23       2196.94       124.34 o
   7  20   6          1.14         13.67        19.42 o
   8  20   6        229.72        249.40        37.55 o
   9  20   6        135.35         88.15        72.03 o
 -10  21   6         18.28          7.53        59.13 o
  -9  21   6         27.54         46.09        24.46 o
  -8  21   6        110.60        127.92        29.92 o
  -7  21   6       3076.93       2816.17       123.84 o
  -6  21   6        808.55        698.55        53.25 o
  -5  21   6        167.56        150.50        29.43 o
  -4  21   6         51.38         13.23        15.29 o
  -3  21   6       3043.91       3060.48       114.64 o
  -2  21   6         19.19          9.73        13.61 o
  -1  21   6          0.28          7.21        13.15 o
   0  21   6        425.05        410.31        31.30 o
   1  21   6       3073.33       3066.32       117.25 o
   2  21   6         23.45         33.14        14.96 o
   3  21   6        543.41        649.49        48.63 o
   4  21   6        467.37        454.54        41.08 o
   5  21   6       5091.15       4999.09       260.08 o
   6  21   6          1.35          4.77        19.66 o
   7  21   6         35.69         70.10        25.48 o
   8  21   6        220.37        217.81        38.70 o
 -10  22   6        155.74        128.54       129.00 o
  -9  22   6        494.61        526.44        58.11 o
  -8  22   6       1229.47       1173.97        79.83 o
  -7  22   6          2.69         11.75        21.21 o
  -6  22   6        176.44        174.21        35.97 o
  -5  22   6       1105.90       1074.62        63.12 o
  -4  22   6       3985.19       4041.91       144.64 o
  -3  22   6        154.67        110.50        21.90 o
  -2  22   6       2254.03       2413.69       103.86 o
  -1  22   6       2727.49       2634.82        95.94 o
   0  22   6       1716.68       1839.60        86.84 o
   1  22   6        164.13        179.61        27.02 o
   2  22   6       1285.03       1383.23        68.41 o
   3  22   6       1435.55       1573.58        82.66 o
   4  22   6        247.67        283.86        34.86 o
   5  22   6         20.16         38.29        21.90 o
   6  22   6       1894.74       2079.90       102.96 o
   7  22   6        541.02        542.75        49.04 o
   8  22   6        683.67        757.93        79.69 o
  -9  23   6          0.70         50.64        37.62 o
  -8  23   6        195.49        234.93        37.83 o
  -7  23   6        417.20        518.37        50.20 o
  -6  23   6        482.51        533.80        45.78 o
  -5  23   6        348.49        334.68        36.13 o
  -4  23   6       1378.79       1519.87        78.38 o
  -3  23   6       2066.93       2018.33       123.99 o
  -2  23   6       1701.45       1789.00        78.37 o
  -1  23   6          6.30         -5.54        13.34 o
   0  23   6       4611.06       4165.01       150.95 o
   1  23   6        228.71        191.59        33.33 o
   2  23   6       1767.51       1926.81        91.18 o
   3  23   6        395.85        397.14        39.35 o
   4  23   6        863.77        888.00        60.45 o
   5  23   6        462.02        499.67        49.33 o
   6  23   6         36.53         84.51        25.40 o
   7  23   6        116.79        144.86        30.81 o
   8  23   6       1456.08       1319.70       125.30 o
  -9  24   6        752.99        950.22       174.16 o
  -8  24   6         14.60         53.13        29.42 o
  -7  24   6          1.96          4.29        20.40 o
  -6  24   6         15.74         28.25        20.47 o
  -5  24   6       1932.01       2020.82        97.03 o
  -4  24   6        361.46        449.31        40.89 o
  -3  24   6         70.74         36.78        18.22 o
  -2  24   6         23.41         21.31        15.48 o
  -1  24   6       5186.70       5037.78       161.93 o
   0  24   6         14.80         27.39        17.64 o
   1  24   6        315.61        252.51        30.85 o
   2  24   6        101.92         41.19        19.91 o
   3  24   6       2284.14       2448.05       124.14 o
   4  24   6         90.36        135.21        27.07 o
   5  24   6         22.08         27.20        28.80 o
   6  24   6          8.75         72.71        24.81 o
   7  24   6       1474.90       1605.52        96.75 o
   8  24   6         78.11         37.63        72.03 o
  -8  25   6        535.01        654.00        75.17 o
  -7  25   6        789.94        671.96        60.53 o
  -6  25   6       2362.36       2131.90       112.89 o
  -5  25   6        559.59        548.07        46.74 o
  -4  25   6        791.44        867.36        57.12 o
  -3  25   6        813.42        843.17        55.41 o
  -2  25   6       1185.71       1229.93        67.35 o
  -1  25   6          2.58          6.72        21.71 o
   0  25   6       1317.07       1420.10        79.86 o
   1  25   6        597.51        651.64        48.89 o
   2  25   6        518.61        506.77        49.46 o
   3  25   6         45.53         36.46        22.94 o
   4  25   6       1437.53       1217.62        81.89 o
   5  25   6       1558.53       1598.80       113.21 o
   6  25   6        269.99        210.00        34.22 o
   7  25   6        165.28        247.52        53.69 o
  -8  26   6        326.13        248.33        94.60 o
  -7  26   6        229.97        277.01        41.37 o
  -6  26   6        329.56        478.30        47.88 o
  -5  26   6       1353.39       1492.55       103.65 o
  -4  26   6       1271.11       1130.50        67.61 o
  -3  26   6         71.97         78.56        25.46 o
  -2  26   6       2051.03       2018.44        95.12 o
  -1  26   6       1041.04       1096.59        67.20 o
   0  26   6       1299.97       1395.89        75.34 o
   1  26   6        190.92        244.27        31.15 o
   2  26   6       1884.83       1942.01       108.38 o
   3  26   6        753.51        806.36        65.34 o
   4  26   6        373.90        328.88        45.14 o
   5  26   6        200.87        182.15        49.83 o
   6  26   6        175.49        205.37        38.46 o
   7  26   6        817.15        929.80       216.08 o
  -7  27   6        805.40        857.05        97.43 o
  -6  27   6         54.02         74.83        26.16 o
  -5  27   6         23.02         48.25        22.04 o
  -4  27   6         31.01         35.75        22.29 o
  -3  27   6       3684.76       3932.35       160.27 o
  -2  27   6          0.58        -15.59        17.60 o
  -1  27   6         33.42         51.02        19.41 o
   0  27   6         50.46         18.83        18.85 o
   1  27   6       4160.64       4274.54       178.47 o
   2  27   6        114.74        169.32        35.29 o
   3  27   6        109.45        112.80        29.79 o
   4  27   6          1.93         31.95        25.51 o
   5  27   6       1077.15       1067.00       108.19 o
   6  27   6         14.95          9.05        37.86 o
  -7  28   6          8.03         60.20        61.28 o
  -6  28   6        920.91        835.36        65.28 o
  -5  28   6        758.27        877.79        66.19 o
  -4  28   6        676.32        699.44        57.74 o
  -3  28   6        483.47        631.47        54.10 o
  -2  28   6       1022.64       1028.04        78.27 o
  -1  28   6          2.80         18.50        19.29 o
   0  28   6       2021.16       2040.49       106.98 o
   1  28   6         81.92         94.46        26.31 o
   2  28   6        349.71        278.06        50.18 o
   3  28   6        570.79        616.39        71.85 o
   4  28   6        641.18        606.53        74.31 o
   5  28   6        231.07        173.10        49.32 o
  -6  29   6        847.97        828.97        86.92 o
  -5  29   6          0.47         41.32        25.24 o
  -4  29   6        437.82        508.14        49.38 o
  -3  29   6       1277.18       1244.56        90.17 o
  -2  29   6        283.31        214.28        39.03 o
  -1  29   6         48.44         47.59        26.65 o
   0  29   6       1070.13       1055.40        73.06 o
   1  29   6       1138.07       1141.57        92.63 o
   2  29   6          7.25        -21.69        21.69 o
   3  29   6        238.91        308.85        57.59 o
   4  29   6       1386.48       1318.10        98.42 o
  -6  30   6         11.83         87.08        62.35 o
  -5  30   6       1782.81       1677.94       187.12 o
  -4  30   6         95.33         98.09        27.72 o
  -3  30   6         79.00         65.95        29.79 o
  -2  30   6         21.22         11.40        24.87 o
  -1  30   6       1807.30       1649.85       114.13 o
   0  30   6          1.71         27.47        23.25 o
   1  30   6         47.65         41.99        27.43 o
   2  30   6         56.66         97.25        33.64 o
   3  30   6       1736.65       2031.54       173.71 o
   4  30   6        196.34        403.22       166.58 o
  -5  31   6          4.95         32.03        32.49 o
  -4  31   6       1015.85       1101.60       199.11 o
  -3  31   6          0.98        -20.58        25.66 o
  -2  31   6        864.44        872.24        85.42 o
  -1  31   6         23.47          6.14        25.19 o
   0  31   6        616.13        611.71        64.36 o
   1  31   6        105.43         48.51        30.11 o
   2  31   6        661.69        622.79        79.07 o
   3  31   6         40.54         30.10        66.65 o
  -5  32   6       1101.33       1252.31       240.81 o
  -4  32   6        325.54        319.28        67.53 o
  -3  32   6         10.02          3.00        37.55 o
  -2  32   6         78.74         80.47        36.63 o
  -1  32   6       1013.45       1127.08       145.06 o
   0  32   6          2.32          8.21        24.80 o
   1  32   6          7.93         25.62        38.14 o
   2  32   6        574.95        451.51       125.78 o
  -3  33   6        526.57        595.46       131.15 o
  -2  33   6        262.08        282.60        72.58 o
  -1  33   6         40.07         21.50        61.28 o
   0  33   6         36.85        112.88        92.45 o
   1  33   6       1096.67       1016.87       191.36 o
   2  33   6        125.68        110.73       125.78 o
 -11   0   7        292.47        300.08        74.33 o
  -9   0   7       1783.55       1903.36       113.07 o
  -7   0   7       7175.49       7603.89       315.51 o
  -5   0   7       1905.42       1922.53        91.53 o
  -3   0   7      14991.29      15579.17       543.91 o
  -1   0   7       7497.74       7288.52       261.49 o
   1   0   7       7056.36       6677.45       273.16 o
   3   0   7      17227.35      17013.71       589.11 o
   5   0   7       5916.55       6096.86       232.57 o
   7   0   7        693.10        779.23        90.69 o
   9   0   7        424.08        478.25        78.52 o
 -12   1   7         18.19         27.18        36.51 o
 -11   1   7         77.61        125.04        36.50 o
 -10   1   7       1735.68       1847.65        91.67 o
  -9   1   7        680.25        681.04        43.30 o
  -8   1   7          6.36         18.56        15.64 o
  -7   1   7        181.07        207.40        23.21 o
  -6   1   7       7814.74       8056.32       217.79 o
  -5   1   7         91.76         96.95         9.00 o
  -4   1   7       1795.67       1846.48        56.45 o
  -3   1   7       4444.30       4572.20       121.14 o
  -2   1   7      15049.82      15116.93       372.05 o
  -1   1   7         61.91         80.79        10.94 o
   0   1   7          5.40          9.20         8.73 o
   1   1   7       1325.20       1419.15        51.39 o
   2   1   7      13955.12      14011.22       364.26 o
   3   1   7       1469.93       1459.33        51.85 o
   4   1   7       1347.36       1326.41        49.73 o
   5   1   7          7.50          8.56         9.79 o
   6   1   7       7260.08       7060.57       266.46 o
   7   1   7        244.73        289.01        39.15 o
   8   1   7        797.86        883.48        69.66 o
   9   1   7        751.52        792.10        88.86 o
  10   1   7       1504.09       1389.50       106.00 o
 -12   2   7        579.03        511.72        69.94 o
 -11   2   7        878.02        842.29        71.96 o
 -10   2   7        366.88        308.94        34.85 o
  -9   2   7          1.30         15.32        15.02 o
  -8   2   7       1461.79       1512.35        68.42 o
  -7   2   7        801.86        732.34        42.78 o
  -6   2   7          5.30         20.73        10.27 o
  -5   2   7       1135.96       1156.42        47.23 o
  -4   2   7      10613.40      10788.08       252.86 o
  -3   2   7       1112.76       1152.07        36.65 o
  -2   2   7        789.31        898.94        36.31 o
  -1   2   7       1447.74       1521.53        52.18 o
   0   2   7       8230.59       8841.44       225.93 o
   1   2   7       2063.77       2215.57        74.00 o
   2   2   7       2392.83       2333.59        86.28 o
   3   2   7         14.31         14.09         9.08 o
   4   2   7       1257.42       1311.83        49.45 o
   5   2   7        859.76        865.11        41.72 o
   6   2   7        725.82        628.20        58.07 o
   7   2   7        734.82        766.03        62.69 o
   8   2   7       1710.64       1925.81       118.66 o
   9   2   7        426.04        421.72        55.37 o
  10   2   7        371.15        417.65        55.27 o
 -12   3   7        294.40        388.69        60.94 o
 -11   3   7        371.69        354.21        42.86 o
 -10   3   7          0.69         34.10        18.23 o
  -9   3   7       2843.40       3061.15       121.12 o
  -8   3   7          0.99         -1.25        12.75 o
  -7   3   7       2112.69       2196.64        83.48 o
  -6   3   7       1314.75       1288.35        52.06 o
  -5   3   7      11518.59      11690.32       310.18 o
  -4   3   7        887.51        875.29        35.84 o
  -3   3   7       6351.43       6573.71       152.04 o
  -2   3   7         50.23         69.81         9.44 o
  -1   3   7      15916.93      15972.12       414.81 o
   0   3   7        124.34        194.01        17.58 o
   1   3   7       7547.92       7215.53       186.62 o
   2   3   7          4.21          6.58         7.15 o
   3   3   7       5670.94       5728.43       150.76 o
   4   3   7        147.33        153.47        15.42 o
   5   3   7       4266.50       4365.50       148.26 o
   6   3   7         84.12         57.68        24.95 o
   7   3   7       1872.73       1837.09       111.57 o
   8   3   7         53.02         29.72        23.81 o
   9   3   7        533.80        547.05        55.75 o
  10   3   7       1054.04       1029.81        80.18 o
 -12   4   7       1058.72       1086.93       105.47 o
 -11   4   7        225.61        235.59        35.86 o
 -10   4   7         13.84         48.67        20.99 o
  -9   4   7         13.26         29.78        17.84 o
  -8   4   7       3957.97       4098.33       143.19 o
  -7   4   7        682.48        662.36        46.77 o
  -6   4   7        503.70        523.07        30.37 o
  -5   4   7        102.82         81.75        13.10 o
  -4   4   7      10340.86      10496.54       261.63 o
  -3   4   7         13.84          1.38         5.14 o
  -2   4   7        745.09        792.06        32.35 o
  -1   4   7       1826.89       2035.95        61.17 o
   0   4   7      19091.78      18469.73       454.99 o
   1   4   7        159.50        154.19        17.20 o
   2   4   7       1126.13       1122.56        43.23 o
   3   4   7        157.05        165.98        15.65 o
   4   4   7      10876.26      10868.50       275.99 o
   5   4   7         12.71          2.74        12.65 o
   6   4   7        702.85        807.97        50.80 o
   7   4   7        187.21        167.75        28.02 o
   8   4   7       1623.94       1500.37        91.86 o
   9   4   7         72.86        127.12        31.93 o
  10   4   7         55.10         26.49        27.26 o
 -12   5   7         24.61         19.86        34.20 o
 -11   5   7        464.32        535.29        51.18 o
 -10   5   7        307.14        252.24        48.88 o
  -9   5   7        862.96        928.60        58.75 o
  -8   5   7         13.11          8.80        15.92 o
  -7   5   7        548.07        647.53        36.51 o
  -6   5   7       2230.44       2160.88        75.66 o
  -5   5   7       2725.39       2855.52        88.16 o
  -4   5   7       3402.69       3664.71        97.76 o
  -3   5   7        561.47        578.88        22.99 o
  -2   5   7      16593.63      16886.71       394.75 o
  -1   5   7       4027.18       4069.27       104.44 o
   0   5   7        228.12        263.03        20.68 o
   1   5   7       6314.78       6625.59       172.32 o
   2   5   7       7643.82       7829.73       266.62 o
   3   5   7       3285.76       3217.65        91.70 o
   4   5   7         31.29         27.61        11.27 o
   5   5   7       4221.40       3948.73       126.46 o
   6   5   7       2768.94       2628.82        96.15 o
   7   5   7       1721.13       1552.00        79.48 o
   8   5   7         98.57         94.88        29.02 o
   9   5   7        681.68        687.78        63.17 o
  10   5   7        650.70        685.65        64.66 o
 -12   6   7        263.07        322.04        60.07 o
 -11   6   7       1589.89       1707.16        99.34 o
 -10   6   7        305.69        325.91        36.31 o
  -9   6   7        257.01        253.53        31.75 o
  -8   6   7        496.41        552.65        43.06 o
  -7   6   7       3281.88       3216.34       110.72 o
  -6   6   7        421.48        479.05        29.84 o
  -5   6   7       5356.30       5502.08       153.76 o
  -4   6   7       3015.45       3165.22       116.52 o
  -3   6   7      13887.46      14351.79       353.45 o
  -2   6   7        580.31        729.06        35.33 o
  -1   6   7       4182.99       4084.66       104.09 o
   0   6   7       1837.02       1976.88        82.45 o
   1   6   7      13734.85      13431.27       335.07 o
   2   6   7       1458.95       1422.28        45.95 o
   3   6   7         32.28         34.04         8.09 o
   4   6   7        226.88        238.09        20.81 o
   5   6   7       1101.09       1215.82       113.52 o
   6   6   7          3.75         -1.93        13.63 o
   7   6   7       1006.35        987.42        63.86 o
   8   6   7        438.30        460.89        58.48 o
   9   6   7        281.80        206.56        37.62 o
  10   6   7         20.70         33.20        26.94 o
 -12   7   7         54.66        147.88        48.71 o
 -11   7   7         92.75        114.35        29.81 o
 -10   7   7       3402.56       3241.96       133.88 o
  -9   7   7        121.79        131.89        29.70 o
  -8   7   7        511.31        558.22        48.81 o
  -7   7   7         82.55         57.95        17.08 o
  -6   7   7       6968.61       7054.54       208.28 o
  -5   7   7        744.62        742.26        41.46 o
  -4   7   7        265.58        290.23        24.73 o
  -3   7   7       1902.89       1902.61        58.06 o
  -2   7   7      22509.88      23094.89       592.53 o
  -1   7   7        531.07        533.06        23.82 o
   0   7   7        106.03        146.43        14.60 o
   1   7   7       1219.42       1335.06        48.58 o
   2   7   7      13297.26      12962.29       308.60 o
   3   7   7         59.91         46.19        12.39 o
   4   7   7        664.20        658.83        35.40 o
   5   7   7        452.94        490.59        35.33 o
   6   7   7       4142.52       4207.91       138.05 o
   7   7   7         15.88         11.78        18.97 o
   8   7   7         19.46         -1.64        22.32 o
   9   7   7        161.95        172.31        35.54 o
  10   7   7        986.25        921.54        77.95 o
 -12   8   7        288.99        215.68        55.67 o
 -11   8   7        358.75        329.82        42.75 o
 -10   8   7        189.63        136.10        47.68 o
  -9   8   7        652.46        661.97        54.29 o
  -8   8   7       1639.20       1801.89        89.42 o
  -7   8   7       1581.21       1576.50        70.60 o
  -6   8   7        264.06        272.52        26.30 o
  -5   8   7        104.62         94.91        18.46 o
  -4   8   7       1369.23       1403.63        60.59 o
  -3   8   7       5160.21       5194.29       132.97 o
  -2   8   7          7.40         -8.19         8.19 o
  -1   8   7        615.61        602.97        24.97 o
   0   8   7       2662.37       2623.85        78.11 o
   1   8   7       6268.23       6012.88       158.30 o
   2   8   7        822.06        855.86        36.65 o
   3   8   7       4795.50       5080.24       145.29 o
   4   8   7       4297.34       4165.09       123.14 o
   5   8   7       1466.56       1512.50        69.23 o
   6   8   7          8.04          7.73        13.91 o
   7   8   7       1518.55       1508.38        81.04 o
   8   8   7        538.99        480.06        45.05 o
   9   8   7        904.68        920.98        72.74 o
  10   8   7          0.84         36.38        36.98 o
 -12   9   7          1.83         27.59        40.30 o
 -11   9   7         26.33         23.77        22.53 o
 -10   9   7       1344.05       1220.17        80.34 o
  -9   9   7        940.64        914.49        58.87 o
  -8   9   7          5.66          3.42        14.87 o
  -7   9   7       1219.08       1308.66        64.07 o
  -6   9   7       1454.13       1520.57        73.34 o
  -5   9   7       1551.81       1729.90        74.19 o
  -4   9   7          1.98         14.73        11.28 o
  -3   9   7      12257.81      12492.20       311.39 o
  -2   9   7       4526.28       4434.52       126.96 o
  -1   9   7      15836.14      15212.17       356.51 o
   0   9   7          0.02          0.07         7.88 o
   1   9   7       1494.53       1513.34        53.51 o
   2   9   7        661.18        780.37        54.39 o
   3   9   7       4737.34       4621.73       140.68 o
   4   9   7          7.05         -7.12        11.59 o
   5   9   7       1234.29       1330.26        64.08 o
   6   9   7       1642.23       1756.78        78.99 o
   7   9   7       1161.48       1089.88        65.27 o
   8   9   7         14.92         17.64        18.66 o
   9   9   7       1135.81       1241.85        87.63 o
  10   9   7        186.76        263.83        80.63 o
 -12  10   7        776.29        708.27       118.25 o
 -11  10   7         15.26         43.15        25.86 o
 -10  10   7        460.60        523.26        53.34 o
  -9  10   7         10.92        -19.25        19.25 o
  -8  10   7       5477.97       5624.83       177.32 o
  -7  10   7         53.98         69.22        21.42 o
  -6  10   7          3.23         -6.48        13.05 o
  -5  10   7       1078.38       1028.03        52.84 o
  -4  10   7      13388.52      13849.96       387.24 o
  -3  10   7         15.91         40.66        11.23 o
  -2  10   7        292.56        299.74        26.41 o
  -1  10   7        917.48        924.46        37.17 o
   0  10   7      11863.35      12132.28       301.43 o
   1  10   7       1724.75       1654.92        66.65 o
   2  10   7         11.66         -4.41         9.43 o
   3  10   7       1382.87       1398.09        57.54 o
   4  10   7       4420.32       4229.56       134.15 o
   5  10   7         91.90        122.40        20.43 o
   6  10   7          0.58         13.02        15.29 o
   7  10   7         12.27          2.29        18.24 o
   8  10   7       2046.83       2243.93       118.22 o
   9  10   7          7.83        -14.94        23.08 o
  10  10   7         91.90         98.90        69.88 o
 -12  11   7         29.97         -2.02        51.06 o
 -11  11   7         75.23         95.98        29.88 o
 -10  11   7        465.94        461.10        49.57 o
  -9  11   7       1674.56       1550.57        84.48 o
  -8  11   7        187.09        154.67        24.42 o
  -7  11   7        682.38        669.69        44.73 o
  -6  11   7       1505.89       1473.82        68.90 o
  -5  11   7       3422.14       3423.16       114.90 o
  -4  11   7       3038.47       2891.88       109.08 o
  -3  11   7       1758.83       1839.60        64.24 o
  -2  11   7       1032.62       1050.45        57.80 o
  -1  11   7       7314.02       7486.72       204.05 o
   0  11   7       4550.67       4662.94       125.06 o
   1  11   7       2988.95       2820.05        88.46 o
   2  11   7       4953.50       4998.70       160.30 o
   3  11   7       3839.15       3831.87       114.47 o
   4  11   7        108.69         99.58        18.70 o
   5  11   7       3898.03       3712.61       124.10 o
   6  11   7        895.34       1021.12        57.43 o
   7  11   7       2071.71       2131.14       112.32 o
   8  11   7        106.01        169.36        30.10 o
   9  11   7        762.66        806.68        76.99 o
  10  11   7          1.51        -34.40        51.60 o
 -12  12   7         65.84        -27.95        69.88 o
 -11  12   7        537.63        556.70        54.97 o
 -10  12   7         36.98         70.45        28.17 o
  -9  12   7        745.46        706.37        55.04 o
  -8  12   7       2210.78       2222.10        95.26 o
  -7  12   7       2580.65       2524.63        99.13 o
  -6  12   7        114.01        108.93        21.70 o
  -5  12   7         64.23        116.71        19.82 o
  -4  12   7       2078.29       2199.42        82.51 o
  -3  12   7       4503.22       4707.81       135.29 o
  -2  12   7        333.80        326.99        23.92 o
  -1  12   7         24.14          9.45        10.14 o
   0  12   7       1504.71       1522.08        51.87 o
   1  12   7       2657.71       2525.89        76.52 o
   2  12   7        178.43        223.22        21.10 o
   3  12   7       1357.96       1345.81        58.06 o
   4  12   7       3091.51       3032.09       104.27 o
   5  12   7       1272.72       1272.13        63.20 o
   6  12   7          0.53         -3.38        13.91 o
   7  12   7        453.79        445.33        41.69 o
   8  12   7       1066.36       1014.56        71.91 o
   9  12   7        253.47        211.34        47.36 o
 -11  13   7        242.02        233.05        38.51 o
 -10  13   7       1231.13       1044.73        73.89 o
  -9  13   7        174.88        199.12        31.44 o
  -8  13   7          3.27         -5.82        15.46 o
  -7  13   7        136.70        155.44        24.20 o
  -6  13   7       7144.59       7066.75       212.32 o
  -5  13   7        309.47        306.81        31.23 o
  -4  13   7        678.66        627.38        42.87 o
  -3  13   7        232.06        213.54        20.10 o
  -2  13   7      11946.16      12393.33       327.45 o
  -1  13   7        478.29        445.39        29.96 o
   0  13   7       2132.00       2015.03        63.40 o
   1  13   7          6.15          9.79         8.21 o
   2  13   7       9448.99       9156.34       249.13 o
   3  13   7        132.63        106.60        24.46 o
   4  13   7         98.51         88.35        18.00 o
   5  13   7        156.16        151.66        22.89 o
   6  13   7       3760.72       3893.86       163.47 o
   7  13   7        275.91        328.51        37.97 o
   8  13   7         84.70         95.19        28.53 o
   9  13   7          3.82         21.93        29.23 o
 -11  14   7        807.25        959.73        81.40 o
 -10  14   7          6.26         23.70        23.77 o
  -9  14   7        107.09         62.22        24.97 o
  -8  14   7        540.09        483.37        40.69 o
  -7  14   7       3001.57       2922.76       111.68 o
  -6  14   7         46.82         52.59        17.49 o
  -5  14   7       1517.86       1627.33        87.63 o
  -4  14   7         38.83         56.71        15.51 o
  -3  14   7       5331.28       5761.97       162.79 o
  -2  14   7        358.52        398.98        27.06 o
  -1  14   7       1637.91       1749.42        61.65 o
   0  14   7        459.98        481.58        26.15 o
   1  14   7       1962.93       1946.09        63.20 o
   2  14   7        558.23        532.98        41.02 o
   3  14   7       1249.40       1192.25        53.14 o
   4  14   7        333.47        347.80        46.31 o
   5  14   7       2631.41       2827.67       118.20 o
   6  14   7         20.29         45.39        20.77 o
   7  14   7       1754.29       1807.66        91.76 o
   8  14   7         29.58         57.03        32.95 o
   9  14   7        538.55        616.59        57.23 o
 -11  15   7        247.50        210.20        41.33 o
 -10  15   7        172.79        213.52        37.79 o
  -9  15   7        646.11        614.04        59.68 o
  -8  15   7          4.87         15.40        17.11 o
  -7  15   7        457.22        420.69        36.04 o
  -6  15   7       4651.67       4332.01       141.57 o
  -5  15   7       2621.92       2629.85       137.07 o
  -4  15   7         88.04         70.85        19.20 o
  -3  15   7        545.24        538.21        42.75 o
  -2  15   7       2529.52       2606.81        85.43 o
  -1  15   7        454.64        444.97        31.01 o
   0  15   7        235.29        217.12        19.42 o
   1  15   7       2274.74       2300.84        90.45 o
   2  15   7       9138.58       8616.60       249.53 o
   3  15   7       3525.81       3363.76       114.87 o
   4  15   7          2.22          5.81        16.33 o
   5  15   7        571.28        558.74        44.24 o
   6  15   7       2338.84       2702.99       137.84 o
   7  15   7        830.42        798.44        57.42 o
   8  15   7          0.49        -21.14        21.14 o
   9  15   7         66.08         41.71        32.96 o
 -11  16   7         78.43        -15.59        73.64 o
 -10  16   7          0.38          7.08        24.29 o
  -9  16   7        525.07        494.17        48.32 o
  -8  16   7       3632.59       3517.01       137.99 o
  -7  16   7       1226.52       1175.15        63.21 o
  -6  16   7        287.26        353.67        33.57 o
  -5  16   7        107.78         84.71        20.10 o
  -4  16   7       4260.01       4159.75       185.04 o
  -3  16   7        610.20        739.28        43.39 o
  -2  16   7          0.99         -5.73        10.53 o
  -1  16   7        133.73        116.93        18.18 o
   0  16   7       3052.61       2918.54        93.98 o
   1  16   7        173.23        136.13        18.41 o
   2  16   7         71.71        103.09        18.90 o
   3  16   7       1127.79       1123.83        57.36 o
   4  16   7       4006.54       4278.72       152.99 o
   5  16   7        326.06        306.53        35.25 o
   6  16   7         73.73         97.94        25.44 o
   7  16   7        141.91        157.31        29.85 o
   8  16   7        877.24        789.36        66.10 o
   9  16   7        172.04        271.27        54.13 o
 -10  17   7         25.81         11.33        29.65 o
  -9  17   7        789.04        672.27        59.48 o
  -8  17   7         53.63         30.52        21.83 o
  -7  17   7        872.88        865.99        58.74 o
  -6  17   7         16.63          7.00        18.16 o
  -5  17   7       3120.90       3237.74       126.11 o
  -4  17   7       1821.98       1898.91        89.69 o
  -3  17   7       3062.03       3061.60       159.09 o
  -2  17   7        429.35        454.54        35.80 o
  -1  17   7       1455.72       1612.63        68.75 o
   0  17   7          8.29         -1.12        12.54 o
   1  17   7       3512.05       3255.53       111.77 o
   2  17   7        309.52        368.43        30.70 o
   3  17   7       4637.90       4533.68       157.39 o
   4  17   7          1.38         -7.12        16.01 o
   5  17   7        523.84        475.09        41.62 o
   6  17   7        181.87        214.67        32.03 o
   7  17   7        972.59        988.50        65.70 o
   8  17   7         39.52         34.24        25.08 o
   9  17   7       1430.01       1633.74       167.60 o
 -10  18   7         57.76         74.25        42.04 o
  -9  18   7         95.47        114.44        30.75 o
  -8  18   7        344.25        274.65        34.95 o
  -7  18   7        523.19        497.57        45.30 o
  -6  18   7         65.01         68.28        25.86 o
  -5  18   7         60.80         61.09        20.28 o
  -4  18   7       3851.70       3804.34       138.15 o
  -3  18   7        328.55        367.85        37.17 o
  -2  18   7          8.15          0.84        11.93 o
  -1  18   7        653.99        720.83        42.28 o
   0  18   7       5390.16       5461.17       165.75 o
   1  18   7       1481.77       1459.24        75.32 o
   2  18   7        246.55        299.07        28.14 o
   3  18   7         57.97         82.91        20.55 o
   4  18   7       2698.48       2951.67       129.97 o
   5  18   7       1184.79       1157.76        67.55 o
   6  18   7          9.70          5.96        30.12 o
   7  18   7          4.22        -12.76        19.86 o
   8  18   7        771.61        769.09        65.14 o
   9  18   7         30.44         68.80        63.43 o
 -10  19   7       1422.69       1147.09       102.52 o
  -9  19   7        395.64        324.32        43.41 o
  -8  19   7         19.02         23.22        19.36 o
  -7  19   7        756.03        613.24        49.66 o
  -6  19   7       2832.76       2953.41       125.81 o
  -5  19   7       1964.41       1909.49        93.93 o
  -4  19   7         38.79         47.02        19.12 o
  -3  19   7        683.66        625.47        48.76 o
  -2  19   7       2600.80       2637.72       116.11 o
  -1  19   7       1044.99       1065.09        54.43 o
   0  19   7          0.35         -5.74        12.38 o
   1  19   7       1843.00       1793.27        86.45 o
   2  19   7       3738.80       3562.97       121.34 o
   3  19   7       1265.94       1345.65        73.51 o
   4  19   7        400.14        436.23        41.70 o
   5  19   7         84.16        120.01        26.05 o
   6  19   7       3561.39       3627.11       141.22 o
   7  19   7          2.14          3.78        19.64 o
   8  19   7         95.25         28.44        25.32 o
 -10  20   7        101.50         46.23        61.28 o
  -9  20   7        590.22        588.92        57.31 o
  -8  20   7        483.08        521.40        52.39 o
  -7  20   7       2045.01       2027.47       101.67 o
  -6  20   7        271.49        209.06        31.28 o
  -5  20   7        877.28        875.73        58.53 o
  -4  20   7        111.06         67.50        20.41 o
  -3  20   7       1961.09       1842.05        85.51 o
  -2  20   7        365.59        420.59        33.36 o
  -1  20   7        890.20        871.96        49.63 o
   0  20   7        422.28        435.67        37.64 o
   1  20   7       2140.43       2039.21        93.52 o
   2  20   7        480.09        456.08        39.89 o
   3  20   7       1539.72       1565.21        83.19 o
   4  20   7       2212.34       2472.06       121.72 o
   5  20   7       2159.24       2191.60       103.16 o
   6  20   7        160.80        158.31        27.96 o
   7  20   7         92.14        180.48        32.19 o
   8  20   7          0.62        -24.61        37.55 o
 -10  21   7        622.81        581.49       163.40 o
  -9  21   7        101.35         73.45        29.33 o
  -8  21   7          1.93         27.72        22.63 o
  -7  21   7         41.50         38.08        21.23 o
  -6  21   7        769.09        883.35        62.61 o
  -5  21   7         20.86         24.73        20.59 o
  -4  21   7          0.27        -13.81        13.81 o
  -3  21   7        660.56        596.66        44.62 o
  -2  21   7       6260.93       6275.82       233.10 o
  -1  21   7        135.85        126.17        20.73 o
   0  21   7          0.19         20.48        15.84 o
   1  21   7         88.91         55.60        20.12 o
   2  21   7       5157.94       5244.06       182.83 o
   3  21   7        102.84        128.42        28.88 o
   4  21   7        127.67        105.83        41.98 o
   5  21   7          0.18          0.07        18.09 o
   6  21   7       2037.28       1997.42       101.84 o
   7  21   7        350.30        335.42        39.56 o
   8  21   7         83.47        195.66        91.38 o
  -9  22   7         39.42         58.13        33.93 o
  -8  22   7        721.77        632.28        58.71 o
  -7  22   7        368.05        389.39        48.91 o
  -6  22   7         30.91         24.07        22.42 o
  -5  22   7        653.93        656.95        49.13 o
  -4  22   7       1473.61       1573.35        80.66 o
  -3  22   7       1867.81       1842.41        87.87 o
  -2  22   7        159.38        183.23        26.52 o
  -1  22   7       1636.37       1680.57        82.59 o
   0  22   7       1329.98       1492.49       106.28 o
   1  22   7       2350.76       2228.11       104.02 o
   2  22   7         16.46         10.08        17.10 o
   3  22   7         17.10         18.81        21.86 o
   4  22   7       1226.59       1293.55        98.49 o
   5  22   7        165.19        192.08        31.85 o
   6  22   7         91.70         93.16        30.12 o
   7  22   7        192.66        256.79        38.00 o
   8  22   7        548.50        518.17       141.90 o
  -9  23   7       1000.30       1042.72       131.95 o
  -8  23   7         23.52          9.39        24.07 o
  -7  23   7        593.12        581.17        55.31 o
  -6  23   7        812.39        750.87        55.13 o
  -5  23   7       1275.68       1192.73        69.72 o
  -4  23   7        230.86        258.06        32.99 o
  -3  23   7        541.24        486.83        40.97 o
  -2  23   7        680.18        662.94        50.72 o
  -1  23   7       1440.16       1442.74        76.67 o
   0  23   7         97.71         82.99        21.47 o
   1  23   7       1979.01       1822.33        95.98 o
   2  23   7       1059.67        931.29        68.75 o
   3  23   7        664.46        668.13        59.79 o
   4  23   7          1.46        -17.13        21.94 o
   5  23   7       2570.64       2524.59       169.46 o
   6  23   7        150.51        104.49        31.16 o
   7  23   7       2034.19       2079.58       229.78 o
  -9  24   7         56.01        153.73        73.10 o
  -8  24   7       1029.42        832.48        80.78 o
  -7  24   7          1.44        -10.63        18.72 o
  -6  24   7         10.73         15.54        20.20 o
  -5  24   7         21.42        -17.18        17.18 o
  -4  24   7       1128.70       1281.88        73.38 o
  -3  24   7          1.20        -12.43        15.65 o
  -2  24   7        255.11        270.37        33.16 o
  -1  24   7          3.35        -16.00        16.00 o
   0  24   7       3651.93       3566.97       142.96 o
   1  24   7         29.98         32.18        19.95 o
   2  24   7         13.92          7.61        22.83 o
   3  24   7        752.97       1014.10        73.95 o
   4  24   7       2618.90       2724.78       165.26 o
   5  24   7         22.24         55.50        26.97 o
   6  24   7         19.92          2.78        24.75 o
   7  24   7          2.08         36.55        64.50 o
  -8  25   7          2.04          2.39        29.08 o
  -7  25   7        245.87        192.30        33.28 o
  -6  25   7        138.66        137.40        26.23 o
  -5  25   7        854.51        761.19        55.20 o
  -4  25   7          2.54         19.33        20.19 o
  -3  25   7        752.42        845.49        56.30 o
  -2  25   7       1315.51       1331.43        81.16 o
  -1  25   7       1901.59       1993.11        96.37 o
   0  25   7         48.65         23.50        21.19 o
   1  25   7       1220.86       1274.79       105.82 o
   2  25   7        486.70        566.86        54.46 o
   3  25   7        688.96        704.07        94.30 o
   4  25   7         13.90          5.55        25.60 o
   5  25   7       1341.10       1306.61        88.99 o
   6  25   7        460.86        414.76        64.77 o
  -7  26   7        420.65        417.22        50.71 o
  -6  26   7         33.13         47.36        22.71 o
  -5  26   7        103.55        114.08        25.73 o
  -4  26   7       1609.53       1456.31        79.28 o
  -3  26   7       1212.57       1292.43        73.18 o
  -2  26   7          1.13          3.04        20.20 o
  -1  26   7        601.48        615.41        70.74 o
   0  26   7       1179.90       1274.35        86.62 o
   1  26   7        604.87        715.85        55.67 o
   2  26   7        224.33        191.83        37.24 o
   3  26   7        724.76        721.88        63.77 o
   4  26   7        190.01        169.16        35.21 o
   5  26   7        580.28        497.16        66.00 o
   6  26   7          4.53         36.16        56.05 o
  -7  27   7          0.30         43.03        34.21 o
  -6  27   7       1164.20       1193.51        92.67 o
  -5  27   7        168.48        139.50        31.70 o
  -4  27   7         47.68         70.19        22.79 o
  -3  27   7        114.99        108.55        26.99 o
  -2  27   7       1151.06       1115.15        77.48 o
  -1  27   7         96.55         88.52        25.82 o
   0  27   7          6.73          2.87        17.25 o
   1  27   7         32.61         41.34        24.23 o
   2  27   7       3059.98       3089.89       239.45 o
   3  27   7          0.79        -16.46        22.05 o
   4  27   7        425.60        409.85        51.61 o
   5  27   7        356.87        364.29        64.73 o
   6  27   7       1288.30       1293.16       281.66 o
  -7  28   7        874.76        804.02       179.53 o
  -6  28   7         20.43        140.24        36.69 o
  -5  28   7         49.29         41.68        25.21 o
  -4  28   7        155.10        190.02        36.70 o
  -3  28   7        584.30        496.75        55.58 o
  -2  28   7         41.70         61.91        29.82 o
  -1  28   7        262.18        297.90        45.12 o
   0  28   7        546.13        594.49        48.43 o
   1  28   7        742.70        928.86        70.64 o
   2  28   7        118.05         81.74        29.01 o
   3  28   7       2029.23       2127.25       124.36 o
   4  28   7         16.68         12.34        28.56 o
   5  28   7        841.08        721.24       192.43 o
  -6  29   7        997.33        969.80       125.88 o
  -5  29   7        118.08         90.37        28.03 o
  -4  29   7         12.35         -8.35        24.15 o
  -3  29   7        956.34       1009.85        81.29 o
  -2  29   7       1495.06       1477.83       121.33 o
  -1  29   7       1550.34       1397.98        95.40 o
   0  29   7          2.11          5.98        21.46 o
   1  29   7        488.00        559.26        59.96 o
   2  29   7        428.88        412.35        53.22 o
   3  29   7       1013.43       1070.74        90.40 o
   4  29   7          1.06        196.73        98.90 o
  -6  30   7         56.14        -11.83        43.00 o
  -5  30   7        140.06         48.84        41.45 o
  -4  30   7       1441.09       1567.91       121.70 o
  -3  30   7         19.42          7.70        24.43 o
  -2  30   7          2.08          3.90        25.56 o
  -1  30   7        730.10        815.87        77.06 o
   0  30   7       1247.62       1345.46        96.53 o
   1  30   7        279.00        236.87        45.94 o
   2  30   7          1.52         10.95        39.33 o
   3  30   7        162.72        249.41       108.58 o
  -4  31   7         33.11         55.72       141.90 o
  -3  31   7        103.55        110.03        46.38 o
  -2  31   7          6.23         10.65        29.34 o
  -1  31   7        319.73        242.19        51.05 o
   0  31   7          1.80         26.15        34.74 o
   2  31   7        196.75        352.61       112.88 o
  -2  32   7          8.77         60.20        73.10 o
  -1  32   7         69.11        190.28        82.78 o
   2  32   7          2.99         73.10        60.20 o
  -1  33   7        153.68        101.05        86.00 o
 -12   0   8        149.59        138.68        91.38 o
 -10   0   8        329.16        397.28        63.67 o
  -8   0   8       2873.00       3065.06       157.23 o
  -6   0   8       4692.85       4525.90       200.89 o
  -4   0   8       1407.80       1605.24       103.89 o
  -2   0   8      17151.11      17086.31       593.84 o
   0   0   8       2572.70       2632.64       132.88 o
   2   0   8       9796.21       9553.89       387.70 o
   4   0   8         64.28         97.12        20.90 o
   6   0   8        410.76        483.56        67.41 o
   8   0   8       2651.52       2906.39       387.87 o
  10   0   8        480.40        464.41       172.01 o
 -12   1   8        185.49         41.83       114.49 o
 -11   1   8         72.70         40.04        27.11 o
 -10   1   8       1042.95       1188.36       120.84 o
  -9   1   8       1173.92       1302.38        73.72 o
  -8   1   8       1470.67       1551.76        78.46 o
  -7   1   8        975.94        982.28        51.96 o
  -6   1   8        628.94        654.59        39.20 o
  -5   1   8       5518.99       5227.55       137.16 o
  -4   1   8        241.24        241.84        17.86 o
  -3   1   8       2030.67       2049.25        65.42 o
  -2   1   8        375.93        340.64        21.93 o
  -1   1   8      14684.25      14952.80       371.16 o
   0   1   8        789.26        816.52        38.67 o
   1   1   8        986.56       1024.21        46.94 o
   2   1   8       6019.48       6192.08       198.39 o
   3   1   8       7184.49       6919.85       215.08 o
   4   1   8       4497.83       4159.56       120.90 o
   5   1   8        103.29        112.57        21.56 o
   6   1   8        652.89        694.40        58.27 o
   7   1   8       2387.50       2669.74       133.74 o
   8   1   8        772.64        749.46       125.42 o
   9   1   8          9.83         16.40        25.40 o
  10   1   8         50.74         39.98        57.09 o
 -12   2   8         10.73        -22.36        54.69 o
 -11   2   8        500.88        540.30        58.92 o
 -10   2   8        487.18        457.53        47.16 o
  -9   2   8        202.23        205.82        29.24 o
  -8   2   8        915.28       1054.75        66.66 o
  -7   2   8       2651.80       2755.82        99.70 o
  -6   2   8       2855.33       3038.35       133.21 o
  -5   2   8       2153.89       2145.43        74.77 o
  -4   2   8        556.95        601.42        28.45 o
  -3   2   8       1911.33       1911.07        61.63 o
  -2   2   8        757.39        876.16        38.78 o
  -1   2   8        951.29        884.24        41.53 o
   0   2   8       2132.34       1975.78        71.61 o
   1   2   8       7560.25       7414.61       194.51 o
   2   2   8       2590.45       2459.49        76.35 o
   3   2   8        393.62        314.15        22.38 o
   4   2   8       2474.00       2428.91        81.27 o
   5   2   8       6500.31       6542.86       211.69 o
   6   2   8        865.06        776.92        66.46 o
   7   2   8         72.46         87.64        32.60 o
   8   2   8        529.11        582.47        57.61 o
   9   2   8        704.71        764.93        68.55 o
  10   2   8        287.14        284.88       117.18 o
 -12   3   8        639.93        691.14       172.01 o
 -11   3   8         89.14        108.36        32.15 o
 -10   3   8       1201.66       1177.65        83.50 o
  -9   3   8       1847.74       1845.88       100.73 o
  -8   3   8       1951.37       1977.47        92.30 o
  -7   3   8         15.54         18.61        15.80 o
  -6   3   8       3250.81       3201.36       101.65 o
  -5   3   8        346.43        335.22        27.72 o
  -4   3   8       9882.48      10127.75       253.36 o
  -3   3   8         38.34         39.41         8.67 o
  -2   3   8       1999.36       2117.22        78.39 o
  -1   3   8         33.07         41.20         9.83 o
   0   3   8      11605.46      11445.17       287.78 o
   1   3   8        175.67        216.36        26.67 o
   2   3   8       2442.40       2348.50        82.74 o
   3   3   8       2314.62       2416.46        76.37 o
   4   3   8       4170.27       4337.10       167.11 o
   5   3   8        249.52        208.35        24.57 o
   6   3   8       2667.61       2452.64       119.04 o
   7   3   8        437.62        468.44        48.76 o
   8   3   8       1338.80       1615.27        99.94 o
   9   3   8         29.76         50.99        36.78 o
  10   3   8        887.65        841.64       193.51 o
 -12   4   8        274.23         81.70        77.40 o
 -11   4   8        467.40        492.37        59.00 o
 -10   4   8        574.60        599.66        49.30 o
  -9   4   8        404.15        420.29        39.77 o
  -8   4   8         22.07          0.20        16.07 o
  -7   4   8       1559.93       1569.75        84.62 o
  -6   4   8        177.89        143.72        19.83 o
  -5   4   8       1286.74       1278.76        51.80 o
  -4   4   8          1.46         13.34         6.75 o
  -3   4   8       9555.36       9597.41       228.83 o
  -2   4   8        175.16        145.70        12.64 o
  -1   4   8        579.26        597.20        32.45 o
   0   4   8        594.93        655.47        35.86 o
   1   4   8      12258.62      11971.59       318.05 o
   2   4   8        108.38         93.59        13.22 o
   3   4   8       1695.05       1793.47        62.29 o
   4   4   8        947.27       1013.24        47.40 o
   5   4   8       2299.66       2336.94        90.19 o
   6   4   8       1260.72       1240.13        68.30 o
   7   4   8          1.78         -4.87        28.45 o
   8   4   8         98.66         46.14        33.33 o
   9   4   8       1567.32       1687.30       106.66 o
  10   4   8         81.61        199.96        99.98 o
 -12   5   8        405.39        416.04       131.15 o
 -11   5   8         44.63        -16.43        23.56 o
 -10   5   8         82.23         63.96        24.33 o
  -9   5   8       1732.82       1776.09        88.58 o
  -8   5   8       2161.16       2252.52       103.10 o
  -7   5   8        284.96        298.12        32.68 o
  -6   5   8       1297.26       1343.13        61.62 o
  -5   5   8       4225.42       3986.52       126.95 o
  -4   5   8       9626.24       9367.82       251.08 o
  -3   5   8       4191.40       4207.56       106.07 o
  -2   5   8       3533.24       3333.21        86.69 o
  -1   5   8       2508.16       2554.53        76.48 o
   0   5   8       3231.03       3243.59        92.74 o
   1   5   8         13.94          4.89         8.89 o
   2   5   8       3136.44       3025.09        87.97 o
   3   5   8       7824.42       7558.97       199.71 o
   4   5   8       1913.75       1827.38        67.75 o
   5   5   8        200.21        181.82        23.61 o
   6   5   8       1739.95       1928.53        89.89 o
   7   5   8       2116.03       1904.80       105.13 o
   8   5   8        893.26        814.57        66.67 o
   9   5   8        173.04        179.75        48.56 o
  10   5   8        520.80        548.16       155.88 o
 -12   6   8        447.70        330.04       117.18 o
 -11   6   8        100.62        109.28        32.98 o
 -10   6   8       1904.25       1728.33        90.77 o
  -9   6   8          6.22         12.45        18.40 o
  -8   6   8       1125.01       1046.45        85.10 o
  -7   6   8       1980.86       1958.92        92.51 o
  -6   6   8       5623.43       5860.33       178.97 o
  -5   6   8        200.64        208.91        22.66 o
  -4   6   8        447.72        485.65        32.76 o
  -3   6   8         40.18         31.24        12.12 o
  -2   6   8       1947.47       2012.19        61.53 o
  -1   6   8        581.06        483.32        24.64 o
   0   6   8        516.89        616.20        37.10 o
   1   6   8        387.20        360.53        24.23 o
   2   6   8       2866.27       2823.85        87.15 o
   3   6   8        119.10        105.57        17.26 o
   4   6   8       7864.95       7395.57       204.94 o
   5   6   8       1561.31       1561.29        69.73 o
   6   6   8       3048.06       2867.20       114.68 o
   7   6   8        260.74        297.74        40.39 o
   8   6   8        605.35        677.18        62.22 o
   9   6   8        173.99        163.13        36.81 o
  10   6   8        317.54        466.56       136.53 o
 -12   7   8        205.37        117.18       106.43 o
 -11   7   8        472.34        398.46        47.29 o
 -10   7   8        135.58        133.69        26.73 o
  -9   7   8       1549.58       1414.90        77.59 o
  -8   7   8        792.77        765.54        54.52 o
  -7   7   8        569.12        564.10        39.37 o
  -6   7   8         64.34         78.69        16.75 o
  -5   7   8       4501.33       4635.14       144.08 o
  -4   7   8        700.06        654.83        39.54 o
  -3   7   8        239.89        281.83        26.75 o
  -2   7   8       3088.42       2897.00        89.45 o
  -1   7   8       8561.57       8333.59       199.82 o
   0   7   8       1620.47       1536.86        54.78 o
   1   7   8        528.58        617.43        32.08 o
   2   7   8          2.93          2.74         7.85 o
   3   7   8      11083.49      10851.97       289.88 o
   4   7   8        155.91        138.65        20.67 o
   5   7   8        444.15        498.17        37.99 o
   6   7   8          0.36         11.98        17.50 o
   7   7   8       3507.02       3413.56       142.68 o
   8   7   8          1.22         -3.32        23.42 o
   9   7   8         10.41         18.40        25.90 o
  10   7   8        145.63        189.21        97.83 o
 -12   8   8         24.32         -1.08       113.95 o
 -11   8   8        248.20        317.37        44.83 o
 -10   8   8       1330.96       1481.43        96.12 o
  -9   8   8        207.94        193.23        30.10 o
  -8   8   8         14.27         22.26        19.71 o
  -7   8   8        352.26        303.48        28.92 o
  -6   8   8       3426.56       3564.77       118.73 o
  -5   8   8        315.50        358.85        29.86 o
  -4   8   8       5530.40       5562.51       169.63 o
  -3   8   8       4216.24       4338.59       124.49 o
  -2   8   8      11371.68      11172.10       296.64 o
  -1   8   8       2254.45       2312.95        73.05 o
   0   8   8       4328.73       4189.70       114.95 o
   1   8   8        306.38        284.67        20.90 o
   2   8   8       1008.07       1084.38        52.68 o
   3   8   8          7.52         -7.61         9.97 o
   4   8   8       4225.55       3849.67       127.42 o
   5   8   8        974.89        885.88        58.03 o
   6   8   8       1553.79       1679.98        80.20 o
   7   8   8          0.23         17.64        24.04 o
   8   8   8       1061.34       1073.05        78.31 o
   9   8   8        686.25        759.38        96.30 o
  10   8   8        343.62        601.91       163.40 o
 -11   9   8         88.65        151.40        32.71 o
 -10   9   8        469.03        471.71        50.61 o
  -9   9   8        428.85        436.32        49.65 o
  -8   9   8       3125.82       3023.72       124.32 o
  -7   9   8         23.34         36.79        16.69 o
  -6   9   8       2253.33       2196.95        88.58 o
  -5   9   8       4442.38       4345.95       137.97 o
  -4   9   8       6052.90       5951.33       180.53 o
  -3   9   8         63.38         95.80        17.18 o
  -2   9   8       2875.18       2887.19        90.96 o
  -1   9   8       1606.01       1564.72        54.61 o
   0   9   8       5639.20       5396.76       150.86 o
   1   9   8        184.88        174.75        16.86 o
   2   9   8       1909.83       1889.12        70.73 o
   3   9   8       2152.94       2071.99        77.85 o
   4   9   8       4999.53       4991.04       155.60 o
   5   9   8         83.63         66.13        17.97 o
   6   9   8        959.95        890.21        53.43 o
   7   9   8       1121.30       1031.27        64.34 o
   8   9   8       1026.79       1181.86        92.39 o
   9   9   8          7.08         -1.63        25.60 o
 -12  10   8         21.02         66.65        88.15 o
 -11  10   8       1250.84       1144.35        91.04 o
 -10  10   8         92.15        116.96        30.30 o
  -9  10   8        929.03        959.02        69.42 o
  -8  10   8         51.70         58.67        22.92 o
  -7  10   8       3763.16       3921.44       131.19 o
  -6  10   8        677.30        654.97        42.86 o
  -5  10   8        943.78       1116.88        56.72 o
  -4  10   8        359.88        416.86        31.68 o
  -3  10   8        831.06        876.22        46.47 o
  -2  10   8          0.45         -2.63        10.12 o
  -1  10   8        608.05        606.51        34.86 o
   0  10   8          7.59          4.58         8.64 o
   1  10   8       2371.92       2332.91        78.68 o
   2  10   8        624.75        623.67        39.93 o
   3  10   8        417.29        413.27        38.29 o
   4  10   8         34.88         75.92        17.93 o
   5  10   8       5353.40       5486.45       172.08 o
   6  10   8        329.90        340.56        47.59 o
   7  10   8        151.28        211.15        31.66 o
   8  10   8        122.27        158.19        42.23 o
   9  10   8       1122.14       1098.57       110.30 o
 -11  11   8         67.79        105.45        29.39 o
 -10  11   8          1.46          5.84        23.61 o
  -9  11   8         60.44         61.37        24.47 o
  -8  11   8       2737.89       2823.70       126.87 o
  -7  11   8         24.14         24.05        16.65 o
  -6  11   8       1619.28       1813.47        79.20 o
  -5  11   8       1054.68       1042.69        55.03 o
  -4  11   8       4839.64       4819.36       151.07 o
  -3  11   8        189.14        217.39        20.61 o
  -2  11   8       6754.54       6711.18       187.39 o
  -1  11   8       5326.53       4930.84       143.09 o
   0  11   8       7185.99       7315.80       188.75 o
   1  11   8       2741.11       2677.51        80.59 o
   2  11   8       6540.31       6812.42       191.50 o
   3  11   8         80.78         79.39        16.28 o
   4  11   8       3198.19       3330.40       139.05 o
   5  11   8         17.76         -2.13        18.39 o
   6  11   8       2038.39       2138.73        92.07 o
   7  11   8        120.11         76.92        25.48 o
   8  11   8        776.98        809.63        76.06 o
   9  11   8         51.77         61.74        36.08 o
 -11  12   8        418.86        475.72        58.30 o
 -10  12   8        761.27        747.56        62.82 o
  -9  12   8        100.45        124.54        28.74 o
  -8  12   8        123.11        134.01        28.05 o
  -7  12   8       1126.99       1166.93        62.87 o
  -6  12   8       2049.25       2045.97        86.42 o
  -5  12   8         40.29        -12.44        12.44 o
  -4  12   8       2322.01       2297.62        87.01 o
  -3  12   8      10962.89      10640.18       284.99 o
  -2  12   8       4200.76       4298.41       126.83 o
  -1  12   8       1648.26       1706.84        66.26 o
   0  12   8       4756.50       4744.02       130.01 o
   1  12   8       1381.58       1408.93        52.20 o
   2  12   8       2320.10       2273.80        81.70 o
   3  12   8        240.71        248.52        23.88 o
   4  12   8         67.46         86.41        19.02 o
   5  12   8        930.53       1071.67        62.47 o
   6  12   8        314.05        302.91        35.37 o
   7  12   8         56.74         32.44        23.73 o
   8  12   8       1165.74       1219.46        85.01 o
   9  12   8        822.87        549.13       101.00 o
 -11  13   8         13.27         43.68        32.74 o
 -10  13   8         40.47         66.58        25.71 o
  -9  13   8       2540.25       2524.08       118.90 o
  -8  13   8          1.43         -0.77        19.69 o
  -7  13   8        261.20        247.29        34.94 o
  -6  13   8        181.49        149.85        22.76 o
  -5  13   8       5015.41       4714.18       150.46 o
  -4  13   8        670.27        538.62        37.59 o
  -3  13   8        124.88        210.07        23.59 o
  -2  13   8       1098.34        998.58        47.90 o
  -1  13   8       6496.59       6452.25       190.84 o
   0  13   8        914.38        998.58        50.38 o
   1  13   8       2235.71       2316.33        83.13 o
   2  13   8        175.65        208.76        21.76 o
   3  13   8       2715.60       2736.47        95.59 o
   4  13   8         48.90         24.36        16.74 o
   5  13   8       1032.16       1233.72        69.52 o
   6  13   8          9.04          2.40        18.17 o
   7  13   8       2381.18       2461.10       199.74 o
   8  13   8          3.77         31.92        26.06 o
   9  13   8        128.76        104.63       102.67 o
 -11  14   8         37.54        155.15        41.75 o
 -10  14   8       1132.63       1044.87        82.14 o
  -9  14   8         29.69         38.90        22.54 o
  -8  14   8        526.03        536.09        43.22 o
  -7  14   8         43.26         43.76        18.84 o
  -6  14   8       4950.23       4841.52       156.75 o
  -5  14   8         35.65         25.81        17.06 o
  -4  14   8        642.73        645.96        41.70 o
  -3  14   8        119.56        100.25        21.28 o
  -2  14   8       1496.81       1452.74        60.24 o
  -1  14   8        290.76        304.55        23.89 o
   0  14   8       4413.10       4170.81       134.68 o
   1  14   8        194.63        209.79        24.13 o
   2  14   8       3854.53       4002.29       172.93 o
   3  14   8        765.39        698.23        58.40 o
   4  14   8       2811.52       2852.66       115.12 o
   5  14   8          6.44          7.80        17.09 o
   6  14   8       1652.25       1720.16        89.97 o
   7  14   8         99.27        104.52        27.79 o
   8  14   8        622.61        592.49        56.38 o
   9  14   8         88.48          8.60        68.80 o
 -11  15   8        165.04        202.18        84.72 o
 -10  15   8          1.68         31.53        27.19 o
  -9  15   8       1074.05       1136.33        84.88 o
  -8  15   8        616.89        609.80        53.30 o
  -7  15   8         58.87         65.45        21.01 o
  -6  15   8        481.07        442.86        45.41 o
  -5  15   8       4458.13       4560.52       165.91 o
  -4  15   8       1621.00       1621.10        72.45 o
  -3  15   8        656.01        598.89        52.54 o
  -2  15   8       5364.65       5205.32       162.42 o
  -1  15   8       8953.79       8649.46       251.51 o
   0  15   8       4585.66       4436.53       149.67 o
   1  15   8        579.83        557.00        41.75 o
   2  15   8        998.79       1038.53        63.45 o
   3  15   8       2176.11       2367.79       107.54 o
   4  15   8        350.57        336.11        43.22 o
   5  15   8         94.17        115.91        25.32 o
   6  15   8        211.28        225.58        33.17 o
   7  15   8        971.00       1017.80        72.88 o
   8  15   8         52.36         65.15        26.75 o
 -11  16   8        631.70        701.89       195.66 o
 -10  16   8        301.03        312.79        55.69 o
  -9  16   8         81.30         53.08        36.94 o
  -8  16   8        164.48        175.44        30.41 o
  -7  16   8       1268.93       1230.45        72.90 o
  -6  16   8         95.81        105.60        23.30 o
  -5  16   8        394.30        353.63        36.27 o
  -4  16   8        685.01        669.52        48.60 o
  -3  16   8       2644.27       2673.34       108.45 o
  -2  16   8       1731.04       1888.20        79.12 o
  -1  16   8         17.46         24.11        14.01 o
   0  16   8        561.12        489.05        41.68 o
   1  16   8       2930.77       2913.93       114.53 o
   2  16   8       2294.98       2350.65        91.04 o
   3  16   8        470.18        549.17        48.55 o
   4  16   8         13.42        -16.89        17.74 o
   5  16   8        357.27        415.81        39.86 o
   6  16   8        125.90        141.37        27.13 o
   7  16   8         15.88         17.26        24.73 o
   8  16   8        268.57        311.37        43.58 o
 -10  17   8       1299.62       1445.14       121.93 o
  -9  17   8          5.26         26.64        29.97 o
  -8  17   8       1985.80       1998.57       101.80 o
  -7  17   8         41.12         61.30        22.44 o
  -6  17   8        830.38        787.34        56.74 o
  -5  17   8        134.59         85.49        25.80 o
  -4  17   8       2752.54       2825.95       117.24 o
  -3  17   8          8.09         19.49        16.13 o
  -2  17   8       4571.06       4414.37       140.44 o
  -1  17   8        725.27        723.29        43.54 o
   0  17   8       3632.42       3731.63       135.65 o
   1  17   8        133.47        113.38        22.72 o
   2  17   8       3538.66       3559.29       133.62 o
   3  17   8         62.78         55.45        23.81 o
   4  17   8       3412.22       3334.52       152.40 o
   5  17   8        283.31        306.80        35.22 o
   6  17   8       1046.36       1008.71        65.42 o
   7  17   8         58.69         55.40        27.01 o
   8  17   8       1712.24       1507.17       122.93 o
 -10  18   8        313.80        535.90        85.15 o
  -9  18   8        117.12         24.44        27.56 o
  -8  18   8         29.37          8.60        20.18 o
  -7  18   8       2693.34       2888.29       162.43 o
  -6  18   8        431.24        440.26        48.81 o
  -5  18   8       1229.51       1058.68        65.21 o
  -4  18   8        973.12        934.80        64.87 o
  -3  18   8       2747.02       3034.01       152.96 o
  -2  18   8       1430.62       1467.75        68.58 o
  -1  18   8         42.21         33.02        14.35 o
   0  18   8        502.69        468.36        38.57 o
   1  18   8       4075.17       4163.14       151.72 o
   2  18   8        719.32        603.19        56.10 o
   3  18   8         43.77         23.19        21.81 o
   4  18   8        380.17        371.39        41.24 o
   5  18   8       2368.07       2693.57       131.13 o
   6  18   8          3.00         26.28        22.02 o
   7  18   8          2.18          6.95        22.46 o
   8  18   8         29.24         70.01        45.11 o
 -10  19   8        208.97        321.43       138.68 o
  -9  19   8        331.37        296.47        67.64 o
  -8  19   8       1247.63       1146.89        74.89 o
  -7  19   8         65.05         41.87        23.59 o
  -6  19   8        103.51         89.38        24.93 o
  -5  19   8       1449.89       1631.43        86.19 o
  -4  19   8        287.34        328.85        43.52 o
  -3  19   8        164.49        177.20        26.11 o
  -2  19   8        723.98        754.05        49.62 o
  -1  19   8       4104.75       4041.40       134.16 o
   0  19   8       2319.96       2233.14       105.24 o
   1  19   8        266.63        334.55        34.08 o
   2  19   8        810.42        803.68        53.30 o
   3  19   8       1196.29       1014.96        72.63 o
   4  19   8       1260.75       1282.93        84.16 o
   5  19   8          9.61        -17.12        17.12 o
   6  19   8        503.71        466.83        44.87 o
   7  19   8        330.26        482.34        52.15 o
   8  19   8        110.72        177.85        56.27 o
 -10  20   8        903.27        928.72       216.08 o
  -9  20   8          0.84         37.71        30.55 o
  -8  20   8        599.70        658.40        56.00 o
  -7  20   8        333.99        345.81        40.38 o
  -6  20   8        337.02        357.80        53.78 o
  -5  20   8         25.95         44.31        21.61 o
  -4  20   8       1343.65       1407.61        82.62 o
  -3  20   8        297.53        271.19        31.11 o
  -2  20   8       2675.66       2759.86       112.43 o
  -1  20   8        141.13        159.18        39.42 o
   0  20   8       1456.97       1520.71        78.06 o
   1  20   8        771.55        791.40        63.47 o
   2  20   8       1146.38       1232.12        88.90 o
   3  20   8        181.63        169.52        59.83 o
   4  20   8        722.95        574.55        57.77 o
   5  20   8         19.76         49.47        29.96 o
   6  20   8        702.04        772.82        60.13 o
   7  20   8        406.29        383.54        46.84 o
   8  20   8        551.24        441.84       126.85 o
  -9  21   8       1463.04       1275.49       256.04 o
  -8  21   8         74.77         77.14        26.87 o
  -7  21   8        492.99        342.62        41.37 o
  -6  21   8        170.99        212.07        40.46 o
  -5  21   8       2551.25       2432.38       121.09 o
  -4  21   8        750.87        880.82        60.04 o
  -3  21   8         82.69         87.19        21.76 o
  -2  21   8         94.05         96.18        22.13 o
  -1  21   8       4652.84       4559.32       159.88 o
   0  21   8         21.32         38.90        18.86 o
   1  21   8          5.82         14.70        20.23 o
   2  21   8        630.52        676.88        77.27 o
   3  21   8       4665.60       4656.53       187.25 o
   4  21   8        209.90        228.82        56.49 o
   5  21   8          6.58         31.28        24.02 o
   6  21   8         31.14        -13.99        24.79 o
   7  21   8       1464.00       1261.60       163.07 o
  -9  22   8        321.09        384.50       137.07 o
  -8  22   8         85.41         77.19        28.80 o
  -7  22   8        121.40        140.24        30.14 o
  -6  22   8        941.74        956.04        70.10 o
  -5  22   8         13.45         20.85        19.49 o
  -4  22   8        380.83        351.96        37.17 o
  -3  22   8       1723.04       1686.72        84.52 o
  -2  22   8        683.87        647.85        53.20 o
  -1  22   8        213.35        252.87        32.76 o
   0  22   8        729.63        818.37        65.87 o
   1  22   8       1574.95       1700.39        94.43 o
   2  22   8        815.01        765.03        63.77 o
   3  22   8          6.94         44.56        27.13 o
   4  22   8       1355.25       1595.21       101.18 o
   5  22   8        454.27        436.72        49.12 o
   6  22   8       1162.56       1317.73        89.67 o
   7  22   8         20.61        -10.75        68.80 o
  -9  23   8        347.48        667.49       169.86 o
  -8  23   8        179.38        170.54        64.46 o
  -7  23   8        166.62        121.48        31.04 o
  -6  23   8       2577.95       2779.47       125.58 o
  -5  23   8        354.04        359.84        49.79 o
  -4  23   8       1348.61       1282.31        73.56 o
  -3  23   8         56.72         25.95        20.74 o
  -2  23   8       1039.22       1128.79        74.25 o
  -1  23   8        463.72        485.49        46.94 o
   0  23   8       4135.36       4125.06       153.44 o
   1  23   8          3.26        -15.84        17.62 o
   2  23   8        179.58        147.24        32.03 o
   3  23   8        732.06        681.09        60.47 o
   4  23   8        537.93        555.13        57.56 o
   5  23   8         47.27         56.62        29.26 o
   6  23   8        740.81        746.94        74.78 o
   7  23   8        533.96        731.99       172.01 o
  -8  24   8        403.63        463.07        79.76 o
  -7  24   8        297.95        250.14        35.78 o
  -6  24   8         78.88        107.09        28.76 o
  -5  24   8         97.15        135.56        27.75 o
  -4  24   8         59.08         68.74        25.08 o
  -3  24   8       3283.41       3486.74       137.57 o
  -2  24   8          0.95         17.65        21.57 o
  -1  24   8        309.63        321.30        39.34 o
   0  24   8         33.58         21.38        17.96 o
   1  24   8       2949.45       3088.76       187.34 o
   2  24   8        199.83        279.02        41.73 o
   3  24   8        165.28        174.00        43.38 o
   4  24   8         33.14         42.40        25.94 o
   5  24   8       1088.37       1124.08        85.49 o
   6  24   8         40.44         -3.23        48.69 o
  -8  25   8        930.77        855.23        90.55 o
  -7  25   8         91.30         57.19        30.98 o
  -6  25   8        604.12        495.86        45.98 o
  -5  25   8        683.81        692.28        54.15 o
  -4  25   8       2149.64       2350.76       109.70 o
  -3  25   8        229.38        202.72        32.38 o
  -2  25   8        548.81        480.54        47.75 o
  -1  25   8        528.14        545.60        51.81 o
   0  25   8       1110.18       1096.82        72.96 o
   1  25   8         72.14         77.55        26.24 o
   2  25   8        809.03        711.83        62.53 o
   3  25   8       1222.40       1350.54       110.57 o
   4  25   8       1080.76       1244.32        88.86 o
   5  25   8        116.66         74.80        70.91 o
  -7  26   8        242.68        267.84        47.21 o
  -6  26   8        709.35        795.59        61.95 o
  -5  26   8          4.74          4.12        19.38 o
  -4  26   8       1095.39       1110.23        70.95 o
  -3  26   8       1018.22       1099.90        75.71 o
  -2  26   8        838.69        733.44        58.63 o
  -1  26   8         31.77         12.72        22.60 o
   0  26   8        223.90        189.48        32.64 o
   1  26   8        493.64        511.17        59.84 o
   2  26   8       1090.07       1077.56        86.55 o
   3  26   8          3.09        -20.38        20.38 o
   4  26   8        494.86        543.26        59.15 o
   5  26   8        926.43       1010.51       179.75 o
  -7  27   8          3.63         81.70        59.13 o
  -6  27   8         91.10         60.77        28.62 o
  -5  27   8       1242.13       1212.94        75.52 o
  -4  27   8        234.26        232.01        37.45 o
  -3  27   8         10.44          6.11        33.41 o
  -2  27   8         35.52         40.42        25.08 o
  -1  27   8       3688.25       3807.87       179.05 o
   0  27   8         71.06         78.82        26.73 o
   1  27   8        679.12        669.55        60.14 o
   2  27   8          1.53         21.14        24.73 o
   3  27   8       1967.84       1931.42       114.56 o
   4  27   8          0.46         27.71        39.74 o
   5  27   8         71.95         11.83       106.43 o
  -6  28   8        784.93        868.19        95.32 o
  -5  28   8        726.42        692.74        75.05 o
  -4  28   8        980.34       1097.47        87.39 o
  -3  28   8         64.25         48.12        28.89 o
  -2  28   8       2218.35       2025.90       123.03 o
  -1  28   8         11.65         10.52        23.02 o
   0  28   8        291.79        298.72        41.01 o
   1  28   8         72.89         31.41        24.94 o
   2  28   8       1150.99        998.85        87.58 o
   3  28   8          7.78        -51.60        51.60 o
   4  28   8        275.65        434.49       123.61 o
  -6  29   8        245.35        209.63        80.45 o
  -5  29   8       1050.33       1071.43       133.16 o
  -4  29   8        722.57        680.64        76.23 o
  -3  29   8         86.53        181.33        40.16 o
  -2  29   8        487.58        505.74        57.89 o
  -1  29   8        780.71        712.48        69.03 o
   0  29   8        168.59        142.15        37.73 o
   1  29   8         23.83        -10.12        32.09 o
   2  29   8        745.85        855.62       176.31 o
   3  29   8       1045.04       1445.81       255.86 o
  -3  30   8        308.05        137.92        53.79 o
  -2  30   8        617.89        503.76        74.72 o
  -1  30   8         18.40         21.97        35.01 o
   2  30   8         83.62        251.56       101.05 o
  -2  31   8        818.26       1095.35       190.28 o
  -1  31   8         13.64         74.18        70.95 o
  -1  32   8          5.17        -37.63        51.60 o
 -11   0   9        810.77        900.36        96.45 o
  -9   0   9       3615.68       3577.19       226.80 o
  -7   0   9        174.39        255.88        46.46 o
  -5   0   9       1105.87       1112.28        90.02 o
  -3   0   9        227.66        225.90        26.33 o
  -1   0   9       4599.69       4403.30       192.77 o
   1   0   9       3902.51       4227.96       212.21 o
   3   0   9       7504.38       6779.05       280.14 o
   5   0   9       2453.74       2413.03       172.91 o
   7   0   9       1793.09       1989.17       194.92 o
   9   0   9        239.80        235.03        56.29 o
 -11   1   9        414.22        399.26        46.48 o
 -10   1   9        206.59        161.19        34.89 o
  -9   1   9        154.03        129.83        38.22 o
  -8   1   9       6978.55       7101.86       252.26 o
  -7   1   9        254.34        255.56        30.46 o
  -6   1   9       1407.43       1496.34        68.53 o
  -5   1   9        350.41        365.92        30.01 o
  -4   1   9       3646.09       3636.48       103.07 o
  -3   1   9        167.97        198.86        17.58 o
  -2   1   9        201.15        243.89        20.00 o
  -1   1   9        194.22        210.65        20.84 o
   0   1   9       9086.16       8562.57       266.13 o
   1   1   9       5385.97       5579.73       151.87 o
   2   1   9        173.06        165.67        17.94 o
   3   1   9        563.38        493.44        37.22 o
   4   1   9       6241.54       6126.74       174.89 o
   5   1   9        573.57        588.99        57.53 o
   6   1   9        241.52        238.75        42.47 o
   7   1   9        302.35        295.62        43.75 o
   8   1   9       1924.55       1998.46       115.46 o
   9   1   9        135.79        148.58        37.21 o
 -11   2   9          8.11          8.05        29.49 o
 -10   2   9        974.40       1014.26        72.10 o
  -9   2   9       1036.55       1061.88        72.51 o
  -8   2   9        206.95        200.56        41.52 o
  -7   2   9        355.45        385.20        36.49 o
  -6   2   9       5971.12       6043.15       215.12 o
  -5   2   9        306.78        302.64        23.96 o
  -4   2   9        364.18        336.73        21.81 o
  -3   2   9       4180.05       4136.62       114.87 o
  -2   2   9       5952.30       5755.56       153.14 o
  -1   2   9       3205.50       3297.04        96.39 o
   0   2   9       1600.10       1822.82        74.99 o
   1   2   9        414.93        472.96        33.67 o
   2   2   9       2473.49       2477.13        79.82 o
   3   2   9       2703.69       2726.67        86.16 o
   4   2   9        314.42        334.54        27.70 o
   5   2   9        136.92         97.70        26.48 o
   6   2   9       2285.18       2175.14       113.78 o
   7   2   9        804.28        962.43       114.25 o
   8   2   9          2.04         28.26        26.11 o
   9   2   9        230.87        276.02        44.54 o
 -11   3   9       1130.41       1100.28        83.35 o
 -10   3   9         62.53         35.31        26.79 o
  -9   3   9        443.80        515.47        50.26 o
  -8   3   9         15.33         28.22        18.40 o
  -7   3   9       4097.46       4292.88       150.27 o
  -6   3   9        765.62        799.23        52.92 o
  -5   3   9        449.60        457.42        32.77 o
  -4   3   9        510.88        595.02        30.26 o
  -3   3   9       7440.62       7485.22       192.91 o
  -2   3   9          0.25         -9.96         9.96 o
  -1   3   9        420.37        490.36        28.62 o
   0   3   9        475.97        403.54        26.37 o
   1   3   9       9123.09       9031.42       248.27 o
   2   3   9       1471.49       1501.11        64.77 o
   3   3   9       1259.77       1382.71        53.41 o
   4   3   9         41.50         60.15        14.46 o
   5   3   9       3548.22       3416.78       137.14 o
   6   3   9        152.35        156.50        31.39 o
   7   3   9       1042.35       1099.27        77.47 o
   8   3   9        200.02        220.00        39.96 o
   9   3   9        817.39        755.50        68.96 o
 -11   4   9          3.48         42.64        29.00 o
 -10   4   9       3247.11       3107.26       147.03 o
  -9   4   9         62.98         20.15        25.04 o
  -8   4   9        885.16        886.87        58.31 o
  -7   4   9        363.16        399.69        39.53 o
  -6   4   9       2522.85       2660.94       111.43 o
  -5   4   9         23.09         20.29        12.50 o
  -4   4   9       1405.39       1487.91        64.84 o
  -3   4   9        183.12        148.91        16.95 o
  -2   4   9       6657.41       6506.44       171.65 o
  -1   4   9         90.44         94.30        13.92 o
   0   4   9          3.81         -2.62        10.96 o
   1   4   9         19.45         36.44        13.02 o
   2   4   9      11268.40      11228.61       285.87 o
   3   4   9       1094.72       1262.82        61.41 o
   4   4   9        178.18        185.65        23.81 o
   5   4   9        162.72        222.48        26.21 o
   6   4   9       3176.53       3213.69       142.01 o
   7   4   9        180.23        157.47        32.52 o
   8   4   9        235.36        195.93        42.11 o
   9   4   9         11.13         18.91        27.76 o
 -11   5   9       1031.16        933.87        88.02 o
 -10   5   9        501.09        430.40        48.14 o
  -9   5   9         54.03         59.75        27.80 o
  -8   5   9       1657.90       1654.96        84.87 o
  -7   5   9       1654.05       1817.23        90.02 o
  -6   5   9        283.26        220.63        29.61 o
  -5   5   9         30.17         46.47        21.54 o
  -4   5   9       9944.01      10026.43       308.00 o
  -3   5   9       1679.52       1758.13        65.47 o
  -2   5   9        677.02        685.42        32.38 o
  -1   5   9       4149.17       4131.92       120.74 o
   0   5   9       1659.46       1751.42        64.66 o
   1   5   9       3436.82       3278.45        97.12 o
   2   5   9       1860.25       1898.03        64.93 o
   3   5   9       1580.41       1472.00        61.32 o
   4   5   9       1177.44       1276.38        62.93 o
   5   5   9       2280.54       2281.97        93.60 o
   6   5   9         11.03         -6.40        21.06 o
   7   5   9        225.39        228.85        38.01 o
   8   5   9        837.47        902.03        72.66 o
   9   5   9       1282.77       1341.56       115.69 o
 -11   6   9         41.53         58.58        30.38 o
 -10   6   9          8.61        -12.80        21.91 o
  -9   6   9        541.94        566.31        48.50 o
  -8   6   9         22.30        -14.16        19.98 o
  -7   6   9       1825.36       1708.61        86.98 o
  -6   6   9         85.15         61.16        16.62 o
  -5   6   9       4973.89       4970.83       155.65 o
  -4   6   9          0.41          6.88        14.01 o
  -3   6   9       1368.04       1389.78        56.40 o
  -2   6   9       5197.53       5061.11       135.15 o
  -1   6   9       6601.05       6627.81       172.59 o
   0   6   9        678.78        722.06        40.72 o
   1   6   9         99.28        150.92        17.44 o
   2   6   9        387.86        378.87        24.87 o
   3   6   9       2873.31       2868.23       111.45 o
   4   6   9          9.99          9.04        14.28 o
   5   6   9        499.11        498.05        38.49 o
   6   6   9        282.29        253.58        36.75 o
   7   6   9        921.35        806.33        65.32 o
   8   6   9          7.97         17.49        25.22 o
   9   6   9        547.51        604.62       113.12 o
 -11   7   9         77.48         80.21        32.86 o
 -10   7   9        267.16        319.11        42.19 o
  -9   7   9        417.22        367.90        40.17 o
  -8   7   9       2347.56       2275.70       107.60 o
  -7   7   9         22.73         -7.91        17.91 o
  -6   7   9        950.26        947.97        52.98 o
  -5   7   9        461.00        407.18        32.79 o
  -4   7   9      12672.66      12890.60       366.23 o
  -3   7   9         28.60          6.48        10.56 o
  -2   7   9       1700.34       1803.98        66.58 o
  -1   7   9        368.48        342.54        26.97 o
   0   7   9      13676.03      13619.70       343.63 o
   1   7   9         18.46         -1.14        10.93 o
   2   7   9       1108.89       1075.08        53.70 o
   3   7   9        317.13        280.11        24.74 o
   4   7   9       6367.75       6703.82       272.72 o
   5   7   9        694.01        648.52        44.24 o
   6   7   9        355.37        326.41        35.52 o
   7   7   9        188.60        193.65        36.92 o
   8   7   9        987.56        962.06        75.64 o
   9   7   9         20.21         57.11        52.73 o
 -11   8   9         56.07         61.94        36.27 o
 -10   8   9        517.70        488.97        47.11 o
  -9   8   9        990.36       1078.80        67.67 o
  -8   8   9         32.68         32.50        20.96 o
  -7   8   9          8.72         19.45        19.72 o
  -6   8   9        875.43        845.24        49.66 o
  -5   8   9       5356.05       5419.78       174.65 o
  -4   8   9        278.02        244.56        27.73 o
  -3   8   9         45.50         66.77        20.57 o
  -2   8   9        808.22        861.70        46.85 o
  -1   8   9       2048.62       1987.97        65.93 o
   0   8   9         85.17        124.17        16.68 o
   1   8   9       3613.47       3314.57        97.52 o
   2   8   9       1275.74       1248.46        57.00 o
   3   8   9       2481.82       2706.91       133.21 o
   4   8   9          0.75         17.08        19.26 o
   5   8   9        606.77        670.46        46.43 o
   6   8   9       1311.47       1325.61        76.31 o
   7   8   9       1907.85       1902.19       108.78 o
   8   8   9         95.16        127.17        33.42 o
   9   8   9         14.50        115.03        82.78 o
 -11   9   9        621.14        728.37       145.07 o
 -10   9   9          3.32          5.35        20.39 o
  -9   9   9        224.46        249.43        34.89 o
  -8   9   9        590.05        567.23        50.91 o
  -7   9   9       2096.40       2049.09       116.56 o
  -6   9   9        688.71        627.68        43.47 o
  -5   9   9       2183.79       2204.65        87.75 o
  -4   9   9       1543.11       1603.37        72.69 o
  -3   9   9       9483.75       9678.41       279.82 o
  -2   9   9       2753.61       2601.93        87.97 o
  -1   9   9        155.70        195.25        20.96 o
   0   9   9       3543.65       3484.77       101.66 o
   1   9   9       2431.64       2489.34        84.96 o
   2   9   9          6.01          4.31        10.73 o
   3   9   9         41.05         76.75        16.01 o
   4   9   9       1357.25       1394.20        67.72 o
   5   9   9       1421.48       1400.09        70.57 o
   6   9   9        246.28        272.97        37.06 o
   7   9   9         74.70         48.05        26.06 o
   8   9   9        684.65        838.16        73.77 o
 -11  10   9         42.78         32.09        62.62 o
 -10  10   9        391.26        474.63        46.60 o
  -9  10   9          7.38         14.44        23.76 o
  -8  10   9        451.19        371.74        40.64 o
  -7  10   9         79.36         81.79        27.52 o
  -6  10   9       3359.38       3229.30       116.40 o
  -5  10   9         25.43         37.55        16.65 o
  -4  10   9         82.13        109.85        20.05 o
  -3  10   9       1408.67       1482.35        68.31 o
  -2  10   9      11329.41      11374.84       305.71 o
  -1  10   9        863.90        856.40        58.77 o
   0  10   9         47.62         34.29        11.40 o
   1  10   9         56.99         63.39        14.83 o
   2  10   9       9298.97       9060.60       249.56 o
   3  10   9         80.79         97.72        17.96 o
   4  10   9        224.04        226.79        26.77 o
   5  10   9         19.58         -3.94        14.93 o
   6  10   9       2120.50       2170.85       103.11 o
   7  10   9         27.74         48.16        30.07 o
   8  10   9         25.76         19.30        28.54 o
 -11  11   9        548.58        655.11       125.81 o
 -10  11   9        153.85        141.35        45.11 o
  -9  11   9         11.66         38.66        23.11 o
  -8  11   9        565.83        523.84        47.52 o
  -7  11   9       3788.97       3902.68       150.31 o
  -6  11   9        832.40        863.26        52.72 o
  -5  11   9       1016.51       1038.25        56.49 o
  -4  11   9         14.46         20.03        14.04 o
  -3  11   9       7138.08       7000.00       210.69 o
  -2  11   9         61.03         49.38        14.26 o
  -1  11   9       1950.45       1792.15        70.63 o
   0  11   9       1614.76       1490.11        62.27 o
   1  11   9       5091.63       4800.97       140.97 o
   2  11   9         45.09         41.67        14.16 o
   3  11   9       1845.35       1953.23        88.45 o
   4  11   9        694.99        656.63        54.60 o
   5  11   9       3420.69       3625.65       135.04 o
   6  11   9        269.76        321.76        40.14 o
   7  11   9        167.10        206.45        36.67 o
   8  11   9        310.44        408.43        56.52 o
 -11  12   9        381.86        457.27        83.93 o
 -10  12   9        602.85        584.60        57.79 o
  -9  12   9        783.52        828.85        63.01 o
  -8  12   9        616.48        624.99        51.75 o
  -7  12   9         33.30         93.20        22.10 o
  -6  12   9       1506.45       1598.10        76.23 o
  -5  12   9       2844.18       2926.68       108.07 o
  -4  12   9       2774.79       2502.96        97.38 o
  -3  12   9         79.58         76.77        17.27 o
  -2  12   9        596.02        511.50        33.55 o
  -1  12   9        966.96        995.71        50.99 o
   0  12   9         42.41         59.89        13.89 o
   1  12   9        752.64        726.89        41.60 o
   2  12   9       3967.25       3737.68       117.95 o
   3  12   9        431.98        454.66        39.08 o
   4  12   9          6.98         26.36        17.82 o
   5  12   9        115.66        118.77        24.62 o
   6  12   9       2248.99       2227.46       114.68 o
   7  12   9       1204.91       1206.16        94.77 o
   8  12   9        117.11         82.89        44.50 o
 -11  13   9        347.81        371.79        78.61 o
 -10  13   9        354.55        428.00        68.66 o
  -9  13   9         58.81         67.63        24.79 o
  -8  13   9       1417.81       1355.80        80.25 o
  -7  13   9        593.04        611.35        45.71 o
  -6  13   9        455.13        494.65        40.13 o
  -5  13   9         80.21         67.59        19.29 o
  -4  13   9       6514.85       6732.64       203.97 o
  -3  13   9        569.29        604.67        40.84 o
  -2  13   9        616.55        625.99        37.54 o
  -1  13   9        158.99        168.89        20.06 o
   0  13   9      10943.41      10714.18       329.62 o
   1  13   9       1278.03       1300.70        70.13 o
   2  13   9        540.54        554.60        39.74 o
   3  13   9        594.80        503.18        42.47 o
   4  13   9       2408.86       2423.09       107.62 o
   5  13   9        893.23       1035.88        64.80 o
   6  13   9         53.88         72.58        24.73 o
   7  13   9          0.65         13.24        24.33 o
   8  13   9       1548.23       1326.56       134.67 o
 -10  14   9          3.76         16.55        29.68 o
  -9  14   9       1341.84       1335.04        81.40 o
  -8  14   9          6.11         -7.63        18.94 o
  -7  14   9        358.20        341.05        34.44 o
  -6  14   9         36.93         33.28        19.20 o
  -5  14   9       3107.77       3072.51       114.63 o
  -4  14   9        221.17        208.43        26.05 o
  -3  14   9       1628.99       1620.58        81.04 o
  -2  14   9         72.37        117.57        20.66 o
  -1  14   9       4039.85       4149.71       133.32 o
   0  14   9         58.76         60.97        20.27 o
   1  14   9       1395.89       1460.10        76.74 o
   2  14   9         63.02         42.60        16.98 o
   3  14   9       1949.73       1984.08       108.32 o
   4  14   9        195.63        192.10        31.74 o
   5  14   9       1375.17       1551.10        83.51 o
   6  14   9        271.18        316.51        40.79 o
   7  14   9        815.95        802.86        65.21 o
   8  14   9         29.46          2.15        55.90 o
 -10  15   9        556.84        569.34        76.80 o
  -9  15   9        408.36        456.95        50.95 o
  -8  15   9       1422.75       1472.72        99.98 o
  -7  15   9       2103.76       2156.49       115.68 o
  -6  15   9        743.00        703.92        53.11 o
  -5  15   9          9.98          5.11        17.05 o
  -4  15   9       2681.10       2676.37       112.62 o
  -3  15   9       1761.72       1855.44        90.40 o
  -2  15   9          8.02         52.97        20.17 o
  -1  15   9        280.21        312.97        28.52 o
   0  15   9       4612.23       4733.62       162.09 o
   1  15   9        898.46        976.04        60.66 o
   2  15   9        567.44        543.46        43.92 o
   3  15   9        299.80        256.07        36.22 o
   4  15   9       5060.79       5248.69       184.12 o
   5  15   9        855.07        893.18        63.95 o
   6  15   9         18.34          7.31        19.58 o
   7  15   9          7.62        -10.28        21.40 o
   8  15   9        911.72        970.65       173.08 o
 -10  16   9       1038.94       1317.92       170.66 o
  -9  16   9       1231.97       1265.84        88.57 o
  -8  16   9        128.93        181.33        36.29 o
  -7  16   9          7.78         21.36        21.80 o
  -6  16   9       1917.07       2082.38       102.14 o
  -5  16   9       1110.31       1041.34        65.67 o
  -4  16   9        490.10        500.92        42.88 o
  -3  16   9        234.88        252.84        33.93 o
  -2  16   9       4717.76       4526.71       156.16 o
  -1  16   9        510.54        498.18        36.29 o
   0  16   9         72.69         62.76        22.42 o
   1  16   9        600.09        612.13        47.67 o
   2  16   9       4022.67       3837.59       147.37 o
   3  16   9       1626.02       1451.50        96.13 o
   4  16   9         11.61         27.67        24.40 o
   5  16   9       1079.75       1077.10        91.35 o
   6  16   9       1914.38       2065.55       104.17 o
   7  16   9        356.50        313.49        42.93 o
   8  16   9        102.58        155.88        74.18 o
 -10  17   9        155.55        108.33        58.12 o
  -9  17   9        163.43        198.61        40.20 o
  -8  17   9         45.48         46.71        26.65 o
  -7  17   9       2245.86       2209.87       109.30 o
  -6  17   9         35.98         67.39        22.84 o
  -5  17   9        991.88       1145.15       110.17 o
  -4  17   9        338.73        310.27        34.75 o
  -3  17   9       7197.21       7359.53       240.78 o
  -2  17   9        368.00        382.41        35.47 o
  -1  17   9        345.69        343.81        34.04 o
   0  17   9        221.56        209.14        38.03 o
   1  17   9       5153.48       5005.68       175.56 o
   2  17   9         33.65         31.15        19.43 o
   3  17   9        223.45        234.20        36.66 o
   4  17   9        129.17        123.17        31.74 o
   5  17   9        892.32        899.08        93.59 o
   6  17   9        202.87        158.80        33.34 o
   7  17   9        925.67        834.55        68.91 o
   8  17   9          0.95         56.31        89.23 o
  -9  18   9        123.52         91.01        36.01 o
  -8  18   9        264.41        220.13        40.50 o
  -7  18   9         35.82         10.04        21.37 o
  -6  18   9       2369.72       2244.23       107.70 o
  -5  18   9        317.81        381.68        42.20 o
  -4  18   9          3.47         -2.21        16.35 o
  -3  18   9         91.15         97.11        24.69 o
  -2  18   9       4606.09       4824.24       165.74 o
  -1  18   9        609.37        545.57        44.77 o
   0  18   9        803.65        884.49        58.14 o
   1  18   9        117.68         87.86        23.42 o
   2  18   9       1900.34       1866.71       105.20 o
   3  18   9        531.85        572.45        52.99 o
   4  18   9          5.44         35.87        25.28 o
   5  18   9         44.64         10.43        23.53 o
   6  18   9       1865.06       1864.07       110.87 o
   7  18   9         16.21        144.05        69.88 o
  -9  19   9        106.19        152.49        46.15 o
  -8  19   9       2975.56       3168.98       205.26 o
  -7  19   9       1256.69       1397.16        95.90 o
  -6  19   9        367.63        428.65        44.07 o
  -5  19   9        137.45        151.63        28.84 o
  -4  19   9       3886.08       3935.74       195.25 o
  -3  19   9       1797.12       1872.27        90.67 o
  -2  19   9       1035.26        977.75        59.69 o
  -1  19   9         66.58         40.78        25.40 o
   0  19   9       1476.66       1374.82        74.69 o
   1  19   9       3049.95       3290.78       132.57 o
   2  19   9          8.59         52.00        22.84 o
   3  19   9        443.70        418.39        49.67 o
   4  19   9       4081.98       4169.84       255.71 o
   5  19   9        977.13       1215.57        83.33 o
   6  19   9        121.41         93.14        31.69 o
   7  19   9        585.43        310.68        96.75 o
  -9  20   9        347.62        491.01       111.82 o
  -8  20   9        260.68        298.21        48.49 o
  -7  20   9        406.36        509.23        49.28 o
  -6  20   9         84.69        111.67        29.46 o
  -5  20   9       2545.41       2679.48       153.63 o
  -4  20   9         11.09         33.49        22.10 o
  -3  20   9        220.16        214.81        29.37 o
  -2  20   9         32.26         71.23        23.29 o
  -1  20   9       2385.71       2368.10       130.17 o
   0  20   9          0.29         -5.38        15.01 o
   1  20   9        833.96        810.48        60.19 o
   2  20   9        280.94        227.24        38.68 o
   3  20   9       2252.57       2353.48       126.38 o
   4  20   9          0.55         22.00        26.69 o
   5  20   9        945.36       1026.16       134.23 o
   6  20   9        192.36        184.05        51.27 o
  -8  21   9       1932.57       1794.51       111.23 o
  -7  21   9         11.13          4.70        22.59 o
  -6  21   9        126.97        194.36        34.03 o
  -5  21   9         31.07         77.28        26.20 o
  -4  21   9       4688.21       4568.55       165.01 o
  -3  21   9        153.83        184.54        28.44 o
  -2  21   9       1051.17       1041.06        71.52 o
  -1  21   9          1.42         -1.15        19.48 o
   0  21   9       3672.90       3485.33       136.75 o
   1  21   9        757.88        783.30        90.41 o
   2  21   9        324.05        269.83        44.47 o
   3  21   9         77.95        126.76        34.00 o
   4  21   9       1417.30       1431.18       101.93 o
   5  21   9          1.38         10.83        24.89 o
   6  21   9         94.11        218.68        52.66 o
  -8  22   9         35.03         48.98        31.24 o
  -7  22   9        421.30        472.85        48.99 o
  -6  22   9       2404.65       2283.23       122.16 o
  -5  22   9       1527.81       1371.02        82.41 o
  -4  22   9        138.63        166.28        28.97 o
  -3  22   9        323.73        340.78        40.91 o
  -2  22   9        744.98        771.20        60.34 o
  -1  22   9       3707.11       3923.66       162.38 o
   0  22   9         38.11         37.98        20.74 o
   1  22   9          5.78         -1.51        18.65 o
   2  22   9       1850.89       1835.48       108.71 o
   3  22   9       1142.86        991.82        77.51 o
   4  22   9         27.25         33.44        37.08 o
   5  22   9        136.76        154.72        35.25 o
   6  22   9        683.33        591.16       154.80 o
  -8  23   9         73.70        259.38        59.68 o
  -7  23   9       1487.30       1465.43        99.23 o
  -6  23   9         95.77        175.73        30.58 o
  -5  23   9         70.60         61.60        24.33 o
  -4  23   9        997.45       1003.02        92.36 o
  -3  23   9       2005.07       1967.12       118.51 o
  -2  23   9        438.55        494.35        68.27 o
  -1  23   9         43.88         26.76        22.07 o
   0  23   9        217.09        196.58        37.18 o
   1  23   9       1160.06       1030.93        74.88 o
   2  23   9         63.15         11.86        26.17 o
   3  23   9       1697.93       1780.06       110.00 o
   4  23   9        561.44        482.61        95.43 o
   5  23   9       1763.46       1819.42       130.51 o
   6  23   9          0.15        142.98        92.45 o
  -8  24   9        126.80        318.21        99.98 o
  -7  24   9        244.57        209.66        62.57 o
  -6  24   9       2423.96       2230.56       110.00 o
  -5  24   9        266.02        292.84        37.58 o
  -4  24   9        456.86        518.29        51.69 o
  -3  24   9         48.90         62.42        24.92 o
  -2  24   9       1627.52       1423.54       114.27 o
  -1  24   9        120.36        148.54        31.21 o
   0  24   9         47.75         22.42        21.96 o
   1  24   9         60.10         71.04        26.19 o
   2  24   9       3077.99       3338.90       258.96 o
   3  24   9         16.93         46.09        27.27 o
   4  24   9        114.60        183.21        43.11 o
   5  24   9          7.10          3.24        46.56 o
  -7  25   9        668.93        666.65        67.05 o
  -6  25   9          6.32         27.30        23.47 o
  -5  25   9        230.71        261.12        36.16 o
  -4  25   9       1420.02       1386.51        88.82 o
  -3  25   9       2322.42       2350.92       120.92 o
  -2  25   9        166.93        131.71        31.89 o
  -1  25   9        381.64        341.83        42.22 o
   0  25   9       1055.59       1101.04        77.20 o
   1  25   9       1442.04       1237.05        83.79 o
   2  25   9        377.26        422.74        54.69 o
   3  25   9        243.52        193.59        45.53 o
   4  25   9        149.06         71.37        51.70 o
  -7  26   9          0.91         -1.02        43.56 o
  -6  26   9        543.31        573.01        66.57 o
  -5  26   9        320.95        333.13        41.80 o
  -4  26   9        608.36        702.25        60.12 o
  -3  26   9         61.41         72.80        28.18 o
  -2  26   9       1099.46        959.39        71.13 o
  -1  26   9        864.04        827.25        65.82 o
   0  26   9        399.21        464.32        49.35 o
   1  26   9        470.29        486.08        57.76 o
   2  26   9        341.21        381.25        47.77 o
   3  26   9        888.15        858.34        95.17 o
   4  26   9         66.84        -30.00        57.30 o
  -6  27   9        812.84        662.46        98.92 o
  -5  27   9        141.64        187.68        41.41 o
  -4  27   9       1597.78       1558.05        95.71 o
  -3  27   9        168.08        176.93        34.11 o
  -2  27   9        120.66         50.90        28.27 o
  -1  27   9         11.69          3.21        28.37 o
   0  27   9       1697.84       1680.23       144.77 o
   1  27   9          6.69         30.05        27.47 o
   2  27   9         40.15         51.47        31.71 o
   3  27   9        180.77        141.82       128.47 o
  -4  28   9         84.06        153.72        58.65 o
  -3  28   9        385.48        340.75        45.24 o
  -2  28   9       1347.07       1287.16        86.75 o
  -1  28   9        560.32        644.70        59.06 o
   0  28   9        156.93        251.23        43.34 o
   1  28   9        523.91        407.44       110.73 o
   2  28   9         14.76         97.66        58.75 o
   3  28   9        718.54        650.29       174.16 o
  -3  29   9        861.09        654.59       162.33 o
  -2  29   9        653.96        579.34       130.08 o
  -1  29   9        242.51        369.81       109.65 o
   0  29   9        639.09        366.59       109.65 o
   1  29   9       1306.69       1134.05       192.43 o
   2  29   9         22.17          1.08        53.75 o
  -2  30   9       1737.78       1413.56       220.38 o
  -1  30   9        364.35        459.04       112.88 o
 -10   0  10         14.57         28.77        35.97 o
  -8   0  10       1394.26       1202.80       125.16 o
  -6   0  10       1508.51       1640.54       127.29 o
  -4   0  10      15874.73      15722.38       551.61 o
  -2   0  10       2616.36       2448.44       113.96 o
   0   0  10      14736.98      14241.02       502.90 o
   2   0  10        164.24        171.57        28.96 o
   4   0  10       1151.28       1391.80        99.67 o
   6   0  10        115.34        155.78        47.26 o
   8   0  10        907.74        785.97        95.25 o
 -11   1  10        567.25        599.12        72.19 o
 -10   1  10       1023.22        956.45        72.52 o
  -9   1  10        515.17        464.34        49.32 o
  -8   1  10         68.65         19.45        23.58 o
  -7   1  10       2072.67       2082.93       107.76 o
  -6   1  10       1826.06       1762.60        93.89 o
  -5   1  10       1420.43       1605.77        80.07 o
  -4   1  10        612.07        562.47        35.18 o
  -3   1  10       9133.72       9087.04       234.33 o
  -2   1  10         29.06         45.34        13.50 o
  -1   1  10       3428.77       3097.37        93.77 o
   0   1  10       1233.01       1300.97        56.14 o
   1   1  10       1854.42       2183.62        87.99 o
   2   1  10       1740.25       1811.03        70.00 o
   3   1  10        281.24        292.79        25.21 o
   4   1  10        308.17        316.68        37.42 o
   5   1  10       2380.30       2607.89       137.22 o
   6   1  10       1153.05       1013.88        78.62 o
   7   1  10        126.18         91.72        32.39 o
   8   1  10         28.98         43.18        29.16 o
 -11   2  10        223.26        151.58        48.40 o
 -10   2  10        280.99        246.62        38.56 o
  -9   2  10       1581.88       1576.03        94.00 o
  -8   2  10       1527.50       1460.94        88.22 o
  -7   2  10        273.01        285.52        41.04 o
  -6   2  10       1560.42       1639.46        83.84 o
  -5   2  10       3700.85       3737.48       136.36 o
  -4   2  10       2562.13       2545.15       120.65 o
  -3   2  10         10.94         21.24        15.27 o
  -2   2  10        855.21        824.59        44.05 o
  -1   2  10        995.02       1136.33        49.18 o
   0   2  10       1726.38       1792.23        73.87 o
   1   2  10         43.31         45.56        15.18 o
   2   2  10        989.20       1039.20        49.40 o
   3   2  10       4315.06       4367.67       132.54 o
   4   2  10       4211.37       4214.72       170.34 o
   5   2  10        741.96        800.00        82.05 o
   6   2  10          3.62        -13.07        20.17 o
   7   2  10       1716.35       1535.24        98.60 o
   8   2  10         99.84         88.08        35.57 o
 -11   3  10         76.08         78.27        76.25 o
 -10   3  10       2087.34       1888.45       115.14 o
  -9   3  10        165.28        134.85        34.29 o
  -8   3  10        145.34        120.56        30.30 o
  -7   3  10        423.71        451.23        44.74 o
  -6   3  10       9324.68       9196.56       292.30 o
  -5   3  10         25.05         25.01        18.08 o
  -4   3  10        786.12        817.48        78.47 o
  -3   3  10        119.24        165.32        20.03 o
  -2   3  10      13113.11      13638.06       343.60 o
  -1   3  10         55.09         28.13        12.35 o
   0   3  10        255.96        236.62        23.06 o
   1   3  10         19.34         43.13        13.90 o
   2   3  10       3907.92       4247.31       122.57 o
   3   3  10        125.43        107.90        18.67 o
   4   3  10        643.47        657.29        44.37 o
   5   3  10        988.81        774.31        62.21 o
   6   3  10       1898.25       1873.39       106.65 o
   7   3  10          8.03          3.21        25.06 o
   8   3  10        630.79        667.91        63.90 o
   9   3  10          0.61        -62.35        62.35 o
 -11   4  10        563.44        548.76        70.71 o
 -10   4  10         47.60         23.50        26.95 o
  -9   4  10         17.23         13.54        24.83 o
  -8   4  10        400.02        396.99        43.62 o
  -7   4  10         46.83         17.04        30.13 o
  -6   4  10         28.35         67.42        21.80 o
  -5   4  10       3946.41       4156.63       149.79 o
  -4   4  10        356.97        368.95        31.26 o
  -3   4  10       1296.11       1428.92        58.08 o
  -2   4  10       1774.22       1856.83        65.31 o
  -1   4  10      12995.56      12475.83       330.67 o
   0   4  10        360.51        361.12        29.13 o
   1   4  10       1754.18       1888.93        71.28 o
   2   4  10        356.81        352.73        26.27 o
   3   4  10       2200.25       2378.39        86.95 o
   4   4  10        154.34        147.16        23.47 o
   5   4  10         88.77        114.06        29.26 o
   6   4  10         14.69         22.26        24.74 o
   7   4  10       1264.78       1380.50        92.30 o
   8   4  10        379.16        256.27        81.49 o
   9   4  10          0.53         65.58        86.00 o
 -11   5  10        547.22        703.82       107.05 o
 -10   5  10        843.75        897.07        69.35 o
  -9   5  10        574.60        509.55        74.58 o
  -8   5  10        368.96        387.67        43.81 o
  -7   5  10       3122.80       3220.99       142.79 o
  -6   5  10       2759.11       2903.22       179.03 o
  -5   5  10        636.49        573.07        45.10 o
  -4   5  10        303.20        337.63        36.98 o
  -3   5  10        140.02        153.51        18.70 o
  -2   5  10       8781.73       8665.25       237.66 o
  -1   5  10        193.19        176.85        18.28 o
   0   5  10        969.61       1201.84        56.40 o
   1   5  10       2361.12       2497.96        86.08 o
   2   5  10       4075.56       4367.83       133.15 o
   3   5  10        707.62        661.94        40.28 o
   4   5  10        296.22        286.42        37.69 o
   5   5  10       2017.45       1843.35       102.57 o
   6   5  10        977.35       1001.43        73.38 o
   7   5  10        264.77        286.12        42.36 o
   8   5  10        115.69        181.14        38.48 o
   9   5  10        431.91        346.16       129.00 o
 -11   6  10        176.46        161.50        56.80 o
 -10   6  10        241.75        255.28        40.07 o
  -9   6  10        160.54        195.82        35.59 o
  -8   6  10       4831.30       4985.56       191.52 o
  -7   6  10          4.64         15.68        20.14 o
  -6   6  10        350.75        339.25        35.74 o
  -5   6  10        856.37        906.70        66.74 o
  -4   6  10       3417.87       3444.43       118.24 o
  -3   6  10        418.59        407.79        32.77 o
  -2   6  10        634.67        588.21        35.81 o
  -1   6  10        694.03        710.87        43.75 o
   0   6  10       2758.64       2870.52        93.75 o
   1   6  10        175.93        182.35        19.75 o
   2   6  10       1263.71       1275.48        59.02 o
   3   6  10       1188.09       1171.14        56.26 o
   4   6  10       5227.21       5019.82       161.01 o
   5   6  10          9.20         22.83        17.95 o
   6   6  10       1129.98       1195.79        83.32 o
   7   6  10        146.02        125.72        31.52 o
   8   6  10        736.16        741.10        66.97 o
   9   6  10         40.92         37.63        78.48 o
 -11   7  10        386.70        410.69        83.07 o
 -10   7  10          8.67         -4.22        24.57 o
  -9   7  10        818.09        763.58        63.59 o
  -8   7  10         89.30        102.18        26.22 o
  -7   7  10       1903.34       1931.00        96.79 o
  -6   7  10          1.38         -9.52        17.96 o
  -5   7  10       1594.26       1603.51        75.45 o
  -4   7  10       1086.89       1086.87        56.95 o
  -3   7  10       4520.46       4838.07       152.82 o
  -2   7  10       1496.46       1604.35        64.71 o
  -1   7  10       2414.74       2650.46        98.16 o
   0   7  10        733.87        617.46        37.51 o
   1   7  10       7734.04       7479.37       207.79 o
   2   7  10          6.45         14.75        11.83 o
   3   7  10       1204.01       1282.57        59.19 o
   4   7  10         75.96         94.95        21.38 o
   5   7  10       2396.69       2399.12       119.57 o
   6   7  10         75.82        157.40        34.20 o
   7   7  10          1.50         16.12        25.82 o
   8   7  10        179.46        139.35        37.29 o
 -11   8  10         17.16        143.51        59.66 o
 -10   8  10          5.41         -8.53        23.79 o
  -9   8  10        858.25        884.65        68.35 o
  -8   8  10        134.21        165.10        30.79 o
  -7   8  10         95.70         59.04        22.58 o
  -6   8  10        696.58        781.08        63.72 o
  -5   8  10       1612.77       1529.17        71.77 o
  -4   8  10       3755.72       3882.55       130.44 o
  -3   8  10        247.05        305.20        32.44 o
  -2   8  10       1319.58       1320.04        57.49 o
  -1   8  10       1756.43       1856.76        75.09 o
   0   8  10       7464.62       7416.27       236.07 o
   1   8  10          1.26          0.74        11.87 o
   2   8  10       2091.24       2041.87       102.23 o
   3   8  10        725.52        747.44        48.52 o
   4   8  10       1598.42       1527.07        74.79 o
   5   8  10         50.10         55.70        20.13 o
   6   8  10        494.64        595.40        56.31 o
   7   8  10        495.06        486.41        52.95 o
   8   8  10        550.23        597.99        96.79 o
 -11   9  10          5.04        -32.25        56.98 o
 -10   9  10       2705.26       2839.14       183.71 o
  -9   9  10         34.05         47.88        22.50 o
  -8   9  10        439.16        381.17        42.45 o
  -7   9  10        193.10        255.48        34.88 o
  -6   9  10       4212.49       4256.35       155.86 o
  -5   9  10       1034.25        964.78        54.62 o
  -4   9  10          1.03          7.85        15.03 o
  -3   9  10       2787.19       2768.08       107.92 o
  -2   9  10       2293.68       2383.79        85.65 o
  -1   9  10        570.50        573.85        36.64 o
   0   9  10        382.33        412.65        33.17 o
   1   9  10       2516.00       2453.13        87.68 o
   2   9  10       3910.83       3791.67       128.09 o
   3   9  10         20.38         41.42        17.23 o
   4   9  10        904.16        945.99        62.62 o
   5   9  10        435.08        371.64        35.51 o
   6   9  10       1772.29       1859.25       106.62 o
   7   9  10          0.74        -12.95        28.17 o
   8   9  10         98.08         68.80        59.13 o
 -11  10  10         71.44        -48.38        69.88 o
 -10  10  10         25.04         62.14        27.34 o
  -9  10  10       2463.38       2703.25       140.47 o
  -8  10  10        108.80        140.80        31.33 o
  -7  10  10       1402.40       1402.15        81.20 o
  -6  10  10         14.55         28.56        17.69 o
  -5  10  10       1898.43       2202.85        93.38 o
  -4  10  10         52.87         39.80        16.47 o
  -3  10  10       1026.87       1023.95        56.29 o
  -2  10  10        109.27         75.17        18.62 o
  -1  10  10       3679.73       3731.48       117.09 o
   0  10  10         53.99         50.10        15.74 o
   1  10  10       1409.03       1551.29        76.59 o
   2  10  10          1.49         28.74        14.35 o
   3  10  10       7024.26       6866.07       211.20 o
   4  10  10        184.76        162.46        25.35 o
   5  10  10        479.92        508.12        44.61 o
   6  10  10        206.44        158.09        35.02 o
   7  10  10       1021.27       1227.57        94.85 o
   8  10  10         10.72         46.23        62.35 o
 -11  11  10        138.07        236.51       120.40 o
 -10  11  10        727.03        636.06        62.08 o
  -9  11  10         25.73         24.97        23.66 o
  -8  11  10        141.50        123.08        29.12 o
  -7  11  10        102.46         64.11        24.25 o
  -6  11  10       2856.30       2805.26       112.77 o
  -5  11  10         23.61         43.92        19.21 o
  -4  11  10        639.72        608.36        42.57 o
  -3  11  10       3127.91       3031.50       116.23 o
  -2  11  10       7304.21       7211.13       206.10 o
  -1  11  10        592.18        614.30        38.29 o
   0  11  10        287.34        303.75        30.24 o
   1  11  10        432.07        497.39        37.21 o
   2  11  10       6733.16       6793.23       207.35 o
   3  11  10          5.05         11.71        16.46 o
   4  11  10        914.94        860.26        57.11 o
   5  11  10          1.16         22.05        19.97 o
   6  11  10       1220.55       1161.58        77.82 o
   7  11  10         49.61        128.82        38.37 o
   8  11  10        541.05        623.41       132.23 o
 -10  12  10        313.44        294.61        47.56 o
  -9  12  10          3.36         19.75        23.01 o
  -8  12  10       1294.58       1179.08        76.54 o
  -7  12  10         79.71         49.43        22.82 o
  -6  12  10        346.92        386.77        35.04 o
  -5  12  10       2153.99       2192.17        93.78 o
  -4  12  10       1880.58       1961.66        85.18 o
  -3  12  10       1422.89       1425.73        69.44 o
  -2  12  10        438.28        460.43        36.32 o
  -1  12  10       2744.71       2928.35       102.79 o
   0  12  10       3762.41       3955.74       141.36 o
   1  12  10         79.98         39.93        27.64 o
   2  12  10        765.51        716.57        50.86 o
   3  12  10       1251.18       1290.22        80.89 o
   4  12  10        395.96        425.97        40.46 o
   5  12  10          5.90          2.01        19.03 o
   6  12  10        235.36        189.25        34.56 o
   7  12  10       1113.45       1071.29        87.57 o
   8  12  10        800.59        919.05       163.40 o
 -10  13  10         11.48         62.54        42.24 o
  -9  13  10        643.83        630.48        62.18 o
  -8  13  10          1.59         -7.37        22.96 o
  -7  13  10       1768.36       1649.20       115.36 o
  -6  13  10        346.80        349.72        34.24 o
  -5  13  10       2051.64       2034.81        89.21 o
  -4  13  10        116.50         87.10        27.68 o
  -3  13  10       2256.23       2330.55       104.17 o
  -2  13  10       1691.11       1566.10        80.48 o
  -1  13  10       1835.83       1900.74        81.87 o
   0  13  10        101.54         98.53        22.47 o
   1  13  10       4268.02       4322.73       155.81 o
   2  13  10        133.54        114.61        23.70 o
   3  13  10        726.68        666.45        61.41 o
   4  13  10        244.11        190.30        34.58 o
   5  13  10       2181.44       2328.76       109.13 o
   6  13  10         26.86         55.06        24.72 o
   7  13  10        564.55        548.94        63.41 o
   8  13  10        106.63        393.46       110.73 o
 -10  14  10        241.33        274.13        92.45 o
  -9  14  10         14.32          2.57        26.26 o
  -8  14  10       2293.03       2430.93       130.63 o
  -7  14  10          7.31         41.85        25.67 o
  -6  14  10        143.22        163.55        30.52 o
  -5  14  10         10.07         -9.64        21.81 o
  -4  14  10       3207.16       3314.84       134.10 o
  -3  14  10          6.17         19.19        18.55 o
  -2  14  10        538.91        587.66        54.42 o
  -1  14  10        499.06        530.54        42.51 o
   0  14  10       4148.83       3881.14       141.97 o
   1  14  10         31.50          4.63        17.57 o
   2  14  10        940.32        805.51        63.75 o
   3  14  10        174.36        183.14        50.60 o
   4  14  10       3897.64       4039.15       168.06 o
   5  14  10        200.74        232.43        37.88 o
   6  14  10       1082.41       1162.51        80.27 o
   7  14  10         12.31         42.66        45.62 o
   8  14  10       1277.96       2176.73       382.71 o
 -10  15  10        891.39        784.67       169.86 o
  -9  15  10        371.78        308.44        47.30 o
  -8  15  10          5.82          6.53        24.40 o
  -7  15  10       1223.17       1249.56        86.87 o
  -6  15  10        770.02        874.73        61.10 o
  -5  15  10        877.50        880.37        61.32 o
  -4  15  10        307.87        254.57        32.31 o
  -3  15  10       2787.28       3022.71       126.14 o
  -2  15  10       3057.79       3076.21       132.12 o
  -1  15  10       1719.39       1517.35        79.03 o
   0  15  10        188.81        183.21        27.29 o
   1  15  10       2910.95       3056.03       125.01 o
   2  15  10       1180.73       1154.90        84.21 o
   3  15  10       1044.28       1108.87       100.04 o
   4  15  10         28.36         21.99        23.88 o
   5  15  10       2054.40       2069.34       156.18 o
   6  15  10         53.31         47.74        30.69 o
 -10  16  10         85.52         80.63        66.65 o
  -9  16  10        410.63        417.88        52.13 o
  -8  16  10        169.17        177.65        38.48 o
  -7  16  10        445.68        478.06        54.36 o
  -6  16  10         16.55         62.17        23.23 o
  -5  16  10       1015.24       1035.91        67.63 o
  -4  16  10       1864.27       1930.96        96.09 o
  -3  16  10        410.99        419.06        40.48 o
  -2  16  10        299.42        307.32        32.51 o
  -1  16  10       4801.45       4890.74       274.50 o
   0  16  10       1197.79       1158.65        66.70 o
   1  16  10        656.95        760.19        55.06 o
   2  16  10        206.84        231.74        36.48 o
   3  16  10       1070.84       1040.96        77.04 o
   4  16  10         15.89          6.81        22.65 o
   5  16  10        293.39        311.55        43.74 o
   6  16  10        274.49        191.18        41.56 o
   7  16  10        697.92        728.76       155.88 o
  -9  17  10         44.28         35.38        42.24 o
  -8  17  10          6.36         16.64        26.69 o
  -7  17  10         12.98          7.69        25.24 o
  -6  17  10       2224.65       2104.78       103.21 o
  -5  17  10         74.30         94.56        26.30 o
  -4  17  10        130.85        121.64        40.51 o
  -3  17  10        828.23        924.23        65.55 o
  -2  17  10       3677.15       3877.57       157.36 o
  -1  17  10        198.25        231.67        32.79 o
   0  17  10        806.85        792.59        54.11 o
   1  17  10         81.51         81.90        22.85 o
   2  17  10       2239.93       2129.77       117.25 o
   3  17  10        433.18        478.70        51.15 o
   4  17  10        741.27        703.67        61.02 o
   5  17  10        179.99        219.13        36.85 o
   6  17  10       2660.57       2567.74       150.02 o
   7  17  10          4.66          8.60        54.83 o
  -9  18  10       1379.74       1658.05       269.24 o
  -8  18  10        211.77        286.36        46.29 o
  -7  18  10        969.17        911.53        68.74 o
  -6  18  10          5.28         -6.99        18.88 o
  -5  18  10        620.31        638.47        52.34 o
  -4  18  10        500.93        506.68        59.19 o
  -3  18  10        148.45        158.20        26.51 o
  -2  18  10        691.82        831.33        61.33 o
  -1  18  10       1691.81       1643.19        92.14 o
   0  18  10       1050.79       1048.32        65.41 o
   1  18  10        165.29        160.49        29.25 o
   2  18  10         82.44         74.83        26.59 o
   3  18  10       4277.16       4227.29       185.04 o
   4  18  10        810.43        936.80        73.48 o
   5  18  10        667.77        538.47        55.00 o
   6  18  10         46.52         15.07        37.34 o
   7  18  10       1427.73       1088.90       235.43 o
  -8  19  10        190.00        181.16        38.26 o
  -7  19  10        278.37        359.02        46.70 o
  -6  19  10        913.39        953.73        73.34 o
  -5  19  10        768.66        732.09        57.09 o
  -4  19  10        185.16        214.17        32.97 o
  -3  19  10       1879.01       1906.27        95.09 o
  -2  19  10       1540.94       1488.58        87.79 o
  -1  19  10        963.49       1044.64        93.00 o
   0  19  10        105.67         85.19        24.16 o
   1  19  10        662.62        642.83        54.51 o
   2  19  10       2132.98       2014.52       112.45 o
   3  19  10        523.17        506.76        53.77 o
   4  19  10        118.65        113.14        35.38 o
   5  19  10        539.46        558.33        56.49 o
   6  19  10        528.93        600.84       129.00 o
  -8  20  10       1127.23       1015.56        92.51 o
  -7  20  10         35.73         44.41        24.82 o
  -6  20  10        116.59         90.44        26.00 o
  -5  20  10        245.06        185.74        43.18 o
  -4  20  10       2148.13       2367.25       108.67 o
  -3  20  10          0.31        -18.38        18.38 o
  -2  20  10       1140.60       1041.99        71.38 o
  -1  20  10        505.93        514.58        48.41 o
   0  20  10       2776.17       2898.75       129.96 o
   1  20  10       1073.96       1055.73        75.97 o
   2  20  10        377.43        399.11        57.84 o
   3  20  10         73.38         84.66        30.58 o
   4  20  10       1453.71       1510.01       135.68 o
   5  20  10          1.53         14.11        26.43 o
   6  20  10        136.48        180.61       112.88 o
  -8  21  10        196.20        248.08        79.84 o
  -7  21  10        824.13        835.40        64.33 o
  -6  21  10        978.81        989.82        93.22 o
  -5  21  10        755.19        620.08        70.09 o
  -4  21  10        203.40        207.26        31.43 o
  -3  21  10        634.18        623.10        54.25 o
  -2  21  10          4.02         -0.20        19.73 o
  -1  21  10         49.76         71.78        25.54 o
   0  21  10        247.59        269.89        37.15 o
   1  21  10       2278.45       2431.50       126.82 o
   2  21  10        207.48        142.30        33.96 o
   3  21  10        386.87        451.40        52.56 o
   4  21  10         67.80         89.59        34.24 o
   5  21  10       2225.97       1985.11       167.89 o
  -8  22  10       1489.42       1832.72       316.06 o
  -7  22  10          1.63         15.05        24.72 o
  -6  22  10         15.76         28.40        33.83 o
  -5  22  10        654.11        604.14        51.33 o
  -4  22  10        460.03        456.07        49.04 o
  -3  22  10        151.25        158.32        33.63 o
  -2  22  10         76.29         28.63        24.84 o
  -1  22  10        639.09        615.91        55.61 o
   0  22  10        939.07        917.39        67.30 o
   1  22  10        518.75        492.27        51.87 o
   2  22  10        933.72       1057.08        80.07 o
   3  22  10        564.82        553.55        58.02 o
   4  22  10       1449.68       1532.74       148.70 o
   5  22  10         86.52        123.63        97.83 o
  -7  23  10        356.95        339.42        56.27 o
  -6  23  10       2994.66       2973.99       134.94 o
  -5  23  10         57.10        100.17        25.35 o
  -4  23  10        126.78         70.97        26.58 o
  -3  23  10        215.57        163.64        33.67 o
  -2  23  10       2394.23       2457.42       132.36 o
  -1  23  10        211.25        230.18        56.01 o
   0  23  10         27.18          2.27        22.02 o
   1  23  10        780.25        748.40        70.78 o
   2  23  10       1604.77       1450.47       116.12 o
   3  23  10         46.30         61.12        29.01 o
   4  23  10        188.96        154.23        49.20 o
  -7  24  10         52.51         59.43        54.41 o
  -6  24  10         66.34         52.63        51.17 o
  -5  24  10       1331.06       1322.53        86.64 o
  -4  24  10        164.84        160.62        43.09 o
  -3  24  10        120.13        184.57        36.14 o
  -2  24  10         14.84         17.88        22.12 o
  -1  24  10       1638.02       1672.23       134.07 o
   0  24  10          6.75         16.16        22.38 o
   1  24  10        366.44        372.51        49.53 o
   2  24  10        142.99        198.53        41.53 o
   3  24  10       1296.98       1120.41       103.55 o
   4  24  10         50.67         77.40        80.63 o
  -6  25  10       2067.30       1758.52       155.23 o
  -5  25  10        162.92        198.96        38.03 o
  -4  25  10         82.13         57.55        29.14 o
  -3  25  10          5.42          7.93        23.27 o
  -2  25  10        874.69        814.57        66.45 o
  -1  25  10        254.75        302.99        66.58 o
   0  25  10        342.01        381.71        52.66 o
   1  25  10        107.42         97.77        33.98 o
   2  25  10       1575.23       1828.58       132.71 o
   3  25  10         57.70         59.11        60.89 o
  -5  26  10        347.38        446.63        87.24 o
  -4  26  10       1102.42       1036.61       132.90 o
  -3  26  10        339.12        348.94        44.26 o
  -2  26  10        124.88         92.28        43.62 o
  -1  26  10        425.25        442.08        61.41 o
   0  26  10       1225.15       1083.89        87.43 o
   1  26  10          5.42         38.70        40.64 o
   2  26  10        235.63         64.50        65.58 o
   3  26  10        607.41       1012.57       203.18 o
  -5  27  10        106.88         55.90        68.80 o
  -4  27  10        168.53        199.96        89.23 o
  -3  27  10       1389.52       1799.12       157.24 o
  -2  27  10          8.52          0.15        30.81 o
  -1  27  10        635.14        648.73       111.75 o
   0  27  10         73.49         44.08        64.50 o
   1  27  10        967.78        709.41       154.80 o
   2  27  10         60.15         78.48        69.88 o
  -4  28  10       1580.06       1539.34       237.58 o
  -3  28  10         26.23         61.28        66.65 o
  -2  28  10        137.48         98.26        63.43 o
  -1  28  10          0.68         75.03        50.20 o
   0  28  10       1354.74       1209.30       211.78 o
   1  28  10         17.04         -3.23        48.38 o
  -2  29  10        691.34        781.44       185.98 o
  -1  29  10        101.85        167.71        81.70 o
   0  29  10         53.52          4.30        70.95 o
 -11   0  11       1334.58       1480.21       220.38 o
  -9   0  11          0.16        -25.98        31.12 o
  -7   0  11       3419.88       3499.52       217.95 o
  -5   0  11         97.80         55.74        39.90 o
  -3   0  11       4901.70       4893.68       199.36 o
  -1   0  11       1183.88       1303.75        78.58 o
   1   0  11       4518.09       4769.44       285.32 o
   3   0  11       1115.03       1086.91        88.90 o
   5   0  11       2637.02       2603.06       183.83 o
   7   0  11        620.76        775.52        93.91 o
 -11   1  11         17.64         69.11        64.50 o
 -10   1  11       1188.80       1202.39        95.73 o
  -9   1  11         94.37        105.76        30.42 o
  -8   1  11       2937.35       2850.39       138.85 o
  -7   1  11         35.29         48.45        23.85 o
  -6   1  11       1283.38       1316.73        81.52 o
  -5   1  11        962.85       1004.80        71.96 o
  -4   1  11       2090.62       2094.28       141.33 o
  -3   1  11        252.55        219.25        23.20 o
  -2   1  11       2844.24       2779.01        89.90 o
  -1   1  11       4351.48       4036.07       123.40 o
   0   1  11        806.30        850.07        43.78 o
   1   1  11         87.85         46.42        14.77 o
   2   1  11       5232.31       5080.57       142.44 o
   3   1  11        585.65        645.34        45.79 o
   4   1  11        557.80        525.72        49.96 o
   5   1  11        123.38        143.11        32.00 o
   6   1  11       1841.58       1993.00       135.09 o
   7   1  11        442.95        515.95        53.80 o
   8   1  11        381.63        248.30       129.54 o
 -11   2  11        415.32        482.33        84.45 o
 -10   2  11        293.84        280.77        42.51 o
  -9   2  11         51.02         34.15        25.96 o
  -8   2  11        883.64        878.50        67.62 o
  -7   2  11        352.07        366.58        52.00 o
  -6   2  11        875.43        925.22        75.15 o
  -5   2  11        333.83        402.19        44.22 o
  -4   2  11       4646.94       4516.09       157.13 o
  -3   2  11       3270.51       3445.53       116.36 o
  -2   2  11       2641.23       2609.31        91.71 o
  -1   2  11         11.57         18.18        18.43 o
   0   2  11       4918.95       4659.08       131.00 o
   1   2  11       2657.55       2664.45        87.70 o
   2   2  11       1547.54       1618.03        69.90 o
   3   2  11         39.02         38.32        18.93 o
   4   2  11       1271.00       1385.57        97.67 o
   5   2  11        506.13        481.43        53.48 o
   6   2  11         94.66         88.11        31.67 o
   7   2  11        505.58        588.07        60.79 o
   8   2  11        711.65        843.79       195.66 o
 -11   3  11          2.63        138.37        85.47 o
 -10   3  11          5.09        -24.36        24.40 o
  -9   3  11       2958.73       3275.11       187.46 o
  -8   3  11          5.60         16.58        24.51 o
  -7   3  11         56.43         52.51        30.53 o
  -6   3  11         33.73         19.10        26.16 o
  -5   3  11       6496.74       6610.01       236.45 o
  -4   3  11          0.42          8.43        15.22 o
  -3   3  11         15.04         -5.23        12.89 o
  -2   3  11       1474.48       1596.85        71.48 o
  -1   3  11       4731.40       4852.06       135.52 o
   0   3  11        846.05        924.79        45.47 o
   1   3  11        626.15        628.64        37.19 o
   2   3  11         17.87         31.29        15.52 o
   3   3  11       3244.88       3550.80       132.95 o
   4   3  11         47.46         87.81        28.68 o
   5   3  11        957.06        840.30        67.02 o
   6   3  11        236.80        211.12        39.43 o
   7   3  11       2594.91       2491.97       145.60 o
   8   3  11         20.19         53.61        78.48 o
 -11   4  11         10.98         25.80        54.83 o
 -10   4  11        472.39        430.91        52.05 o
  -9   4  11        135.77        110.12        36.38 o
  -8   4  11       3070.94       3231.84       252.54 o
  -7   4  11        560.32        557.25        59.05 o
  -6   4  11       2515.17       2585.20       129.78 o
  -5   4  11          0.80         11.42        18.31 o
  -4   4  11       3150.79       2968.69       108.84 o
  -3   4  11        508.34        558.20        39.20 o
  -2   4  11        570.03        636.59        38.59 o
  -1   4  11         26.76         10.92        13.05 o
   0   4  11       7446.05       6971.59       196.46 o
   1   4  11        500.64        511.05        33.37 o
   2   4  11       1304.26       1426.57        67.53 o
   3   4  11         63.25         78.37        18.22 o
   4   4  11       3471.30       3469.22       141.75 o
   5   4  11        408.81        381.57        54.32 o
   6   4  11        836.50        910.75        73.96 o
   7   4  11         58.77         94.79        31.40 o
   8   4  11        736.45        709.41       173.08 o
 -11   5  11         11.83         25.80        59.13 o
 -10   5  11        122.79        142.93        36.23 o
  -9   5  11       1809.86       1667.88       107.43 o
  -8   5  11        134.64        105.95        29.81 o
  -7   5  11         65.83        123.79        32.24 o
  -6   5  11       1513.79       1686.37        95.33 o
  -5   5  11       2433.56       2635.28       116.18 o
  -4   5  11       1421.58       1531.88        70.77 o
  -3   5  11         86.91         95.42        19.66 o
  -2   5  11       3850.97       3859.25       121.49 o
  -1   5  11       1406.10       1483.12        64.70 o
   0   5  11       1931.44       1862.21        77.13 o
   1   5  11        347.70        406.78        34.17 o
   2   5  11       1154.39       1209.99        57.87 o
   3   5  11       2208.59       2341.60        96.20 o
   4   5  11        199.16        198.50        30.65 o
   5   5  11        673.60        692.42        60.85 o
   6   5  11        916.54       1062.21        79.81 o
   7   5  11       1895.68       1795.08       109.95 o
   8   5  11        103.19        248.02        84.12 o
 -11   6  11        327.27        302.08       147.28 o
 -10   6  11         83.02        115.01        32.92 o
  -9   6  11        132.97         77.81        30.36 o
  -8   6  11        182.03        193.59        35.13 o
  -7   6  11       3372.94       3133.49       148.24 o
  -6   6  11          6.09         -3.34        19.52 o
  -5   6  11        303.43        262.88        34.13 o
  -4   6  11        957.71        983.22        56.03 o
  -3   6  11       7163.40       6928.62       210.88 o
  -2   6  11        373.62        389.75        30.82 o
  -1   6  11        140.79        124.60        19.19 o
   0   6  11        554.08        564.85        38.92 o
   1   6  11       5235.61       5319.47       155.68 o
   2   6  11        766.56        761.13        46.49 o
   3   6  11        196.40        190.27        27.43 o
   4   6  11         70.38         52.96        19.71 o
   5   6  11       1597.96       1654.50       126.26 o
   6   6  11          0.57         23.18        25.22 o
   7   6  11        379.43        389.72        55.92 o
 -10   7  11       1162.93       1147.73       102.40 o
  -9   7  11        124.66         62.86        30.03 o
  -8   7  11       2102.32       2097.07       148.45 o
  -7   7  11        103.10        113.32        30.52 o
  -6   7  11       3360.27       3425.25       140.34 o
  -5   7  11         16.43         34.01        21.86 o
  -4   7  11       3734.88       3923.75       147.77 o
  -3   7  11         16.10         31.76        16.11 o
  -2   7  11       4269.28       4456.61       135.93 o
  -1   7  11         29.99         25.86        13.83 o
   0   7  11       1666.66       1587.68        78.85 o
   1   7  11        258.76        339.72        33.92 o
   2   7  11       3614.55       3792.23       122.01 o
   3   7  11        593.15        612.61        44.01 o
   4   7  11       1235.44       1313.65        70.22 o
   5   7  11        192.30        154.00        33.41 o
   6   7  11       2442.28       2497.85       133.33 o
   7   7  11         64.19         34.75        38.52 o
 -10   8  11        348.20        343.63        56.37 o
  -9   8  11        402.59        264.23        53.45 o
  -8   8  11        513.11        517.02        67.20 o
  -7   8  11       4096.23       4274.74       162.97 o
  -6   8  11        368.02        383.61        40.10 o
  -5   8  11         62.32         44.69        26.10 o
  -4   8  11        998.02       1026.98        57.77 o
  -3   8  11       2637.74       2653.01       104.17 o
  -2   8  11        911.39        918.66        60.05 o
  -1   8  11        565.78        556.69        36.63 o
   0   8  11        534.69        437.84        35.12 o
   1   8  11       3632.57       3652.52       130.37 o
   2   8  11         24.19         41.60        17.98 o
   3   8  11        662.87        703.24        47.86 o
   4   8  11       1095.99       1061.44        62.21 o
   5   8  11       4028.30       4374.55       182.40 o
   6   8  11        223.79        152.71        40.00 o
   7   8  11         85.60         81.75        42.04 o
 -10   9  11        719.16        625.07        83.85 o
  -9   9  11        655.08        679.30        62.35 o
  -8   9  11        713.19        704.34        63.64 o
  -7   9  11         47.49         45.96        23.39 o
  -6   9  11        756.94        722.17        55.46 o
  -5   9  11       2155.17       2232.11        95.61 o
  -4   9  11        533.10        556.23        41.85 o
  -3   9  11        431.27        453.82        37.83 o
  -2   9  11        318.84        371.57        33.63 o
  -1   9  11       5095.74       5149.14       163.31 o
   0   9  11        642.64        674.15        43.70 o
   1   9  11         94.72        100.48        20.11 o
   2   9  11       1324.95       1330.84        68.78 o
   3   9  11       3361.23       3715.13       147.49 o
   4   9  11        290.14        346.52        38.36 o
   5   9  11         55.77        117.33        32.62 o
   6   9  11        642.23        709.71        69.23 o
   7   9  11        689.08        852.07       100.28 o
 -10  10  11        326.89        285.66        66.07 o
  -9  10  11        252.77        272.44        46.60 o
  -8  10  11       1631.18       1665.85        95.56 o
  -7  10  11         54.49         37.01        32.76 o
  -6  10  11        828.68        889.08        63.00 o
  -5  10  11          0.92        -14.33        14.33 o
  -4  10  11       5329.84       5277.10       169.61 o
  -3  10  11         10.01          5.78        16.10 o
  -2  10  11       2240.90       2580.52       102.02 o
  -1  10  11        171.14        170.61        22.62 o
   0  10  11       2788.73       2812.16       105.24 o
   1  10  11          1.28         -6.09        14.00 o
   2  10  11       1120.09       1279.96        77.36 o
   3  10  11          6.20         -1.13        19.01 o
   4  10  11       1915.79       2038.55       110.73 o
   5  10  11        142.52        146.62        30.94 o
   6  10  11          2.78          7.32        25.33 o
   7  10  11         24.20        -24.73        50.53 o
 -10  11  11          0.99         57.51        45.61 o
  -9  11  11        897.79        791.97       100.79 o
  -8  11  11        770.92        740.89        80.32 o
  -7  11  11          9.61         48.61        24.42 o
  -6  11  11        105.50         91.04        36.51 o
  -5  11  11       2820.35       2925.99       115.44 o
  -4  11  11        197.11        170.51        25.98 o
  -3  11  11        150.58         99.91        21.83 o
  -2  11  11        189.16        207.97        26.92 o
  -1  11  11       5393.60       5645.68       189.38 o
   0  11  11         32.34         30.68        18.84 o
   1  11  11        193.11        150.93        25.92 o
   2  11  11        822.89        932.99        74.19 o
   3  11  11       4473.75       4361.56       174.12 o
   4  11  11        225.08        264.77        43.54 o
   5  11  11        303.39        327.42        46.99 o
   6  11  11        686.59        718.39        90.21 o
   7  11  11       1165.02        937.32       166.63 o
 -10  12  11        102.48        129.00        63.43 o
  -9  12  11          0.26          2.02        31.94 o
  -8  12  11        997.11       1134.47        88.38 o
  -7  12  11        845.61        828.85        63.84 o
  -6  12  11       1459.80       1361.50        81.24 o
  -5  12  11         89.76         94.32        22.63 o
  -4  12  11        552.82        656.32        51.34 o
  -3  12  11       2008.25       1995.17        94.90 o
  -2  12  11        363.42        388.50        38.54 o
  -1  12  11        252.95        243.39        31.41 o
   0  12  11       1501.03       1452.84        76.98 o
   1  12  11       2700.37       2663.49       114.22 o
   2  12  11         49.70         75.39        25.11 o
   3  12  11        102.93         73.48        25.46 o
   4  12  11       2945.21       2712.42       131.91 o
   5  12  11       1892.57       1884.32       117.81 o
   6  12  11        494.21        534.56        74.56 o
 -10  13  11        335.09        314.98       125.78 o
  -9  13  11        714.86        750.30        91.18 o
  -8  13  11        246.08        229.27        42.31 o
  -7  13  11          0.91         26.32        25.96 o
  -6  13  11       2235.79       2238.31       120.93 o
  -5  13  11        142.39        147.26        28.16 o
  -4  13  11        849.88        850.02        97.66 o
  -3  13  11          2.15          4.32        21.00 o
  -2  13  11       2840.99       2727.85       116.55 o
  -1  13  11        280.49        219.75        31.29 o
   0  13  11       1947.40       2000.02        96.45 o
   1  13  11         65.17         74.04        23.59 o
   2  13  11       2023.27       2272.87       118.04 o
   3  13  11        412.93        332.89        53.89 o
   4  13  11        219.08        309.98        42.45 o
   5  13  11         25.42         86.64        31.44 o
   6  13  11       1164.71        985.18        97.41 o
  -9  14  11         24.37         -4.48        47.17 o
  -8  14  11         11.95         36.86        28.43 o
  -7  14  11        454.34        449.85        53.33 o
  -6  14  11         84.57        127.36        33.13 o
  -5  14  11        888.80        859.44        71.45 o
  -4  14  11        267.42        328.51        37.18 o
  -3  14  11       4325.93       4403.21       163.51 o
  -2  14  11         11.77         27.05        24.08 o
  -1  14  11         91.33         91.68        25.39 o
   0  14  11        139.20        126.23        25.35 o
   1  14  11       5085.99       5033.40       179.22 o
   2  14  11         77.31         85.72        36.90 o
   3  14  11        212.04        218.40        37.03 o
   4  14  11        633.56        703.53        68.27 o
   5  14  11        865.04        888.56        70.57 o
   6  14  11        101.34        122.77        62.33 o
  -9  15  11        512.30        763.08       193.45 o
  -8  15  11        409.98        361.97        50.86 o
  -7  15  11         61.68         75.18        30.54 o
  -6  15  11        404.59        341.65        46.48 o
  -5  15  11        974.67        858.78        60.89 o
  -4  15  11       1225.27       1218.03        73.82 o
  -3  15  11         76.54         65.65        22.93 o
  -2  15  11       1750.97       1655.19        93.69 o
  -1  15  11        408.44        440.07        44.25 o
   0  15  11        549.26        576.19        46.92 o
   1  15  11        477.87        520.67        45.83 o
   2  15  11       1920.02       1984.65       114.33 o
   3  15  11       2223.56       2284.38       122.24 o
   4  15  11        196.31        127.64        31.89 o
   5  15  11         27.90         81.72        28.05 o
   6  15  11       1372.20       1322.59       186.12 o
  -9  16  11          1.32          1.37        51.08 o
  -8  16  11       1441.27       1275.55        92.10 o
  -7  16  11        897.48        822.35        71.11 o
  -6  16  11        326.18        378.05        62.14 o
  -5  16  11         40.05         38.13        22.73 o
  -4  16  11       2223.05       2402.71       112.96 o
  -3  16  11        293.35        270.47        35.09 o
  -2  16  11       1059.18       1100.76        94.16 o
  -1  16  11        270.25        257.48        35.10 o
   0  16  11       2236.46       2129.20       104.61 o
   1  16  11        275.34        272.78        37.04 o
   2  16  11        404.95        420.96        54.96 o
   3  16  11        339.65        273.29        43.11 o
   4  16  11       1363.21       1333.64        89.55 o
   5  16  11        930.72        960.12        77.33 o
   6  16  11        363.21        184.91        73.10 o
  -9  17  11        519.80        590.94       116.59 o
  -8  17  11         13.15         18.63        32.38 o
  -7  17  11        528.94        526.04        59.08 o
  -6  17  11         51.85         71.41        24.68 o
  -5  17  11       1692.95       1690.78       108.57 o
  -4  17  11          0.06         29.85        22.25 o
  -3  17  11        180.24        164.92        33.67 o
  -2  17  11         14.79         -1.69        20.55 o
  -1  17  11       4842.82       5176.47       196.42 o
   0  17  11        112.40        105.04        27.41 o
   1  17  11         55.71         38.32        25.93 o
   2  17  11          2.15         25.87        24.47 o
   3  17  11       2130.63       2122.65       131.03 o
   4  17  11          0.11         -0.94        24.52 o
   5  17  11         98.04        126.39        36.07 o
   6  17  11          0.64        -32.25        43.00 o
  -8  18  11        426.46        425.32        96.17 o
  -7  18  11        168.59        155.12        49.12 o
  -6  18  11         92.10        144.54        30.69 o
  -5  18  11          1.55          6.82        20.66 o
  -4  18  11       2101.62       2205.07       125.85 o
  -3  18  11        579.05        584.12        53.61 o
  -2  18  11       1741.07       1834.49       102.23 o
  -1  18  11          6.37        -18.12        18.12 o
   0  18  11       1786.66       1784.10        99.83 o
   1  18  11        930.50        995.78        74.59 o
   2  18  11        299.67        309.35        64.66 o
   3  18  11         66.94         70.37        50.68 o
   4  18  11       1115.80       1223.56       104.57 o
   5  18  11        295.37        178.46        72.72 o
  -8  19  11        655.06        764.42       130.56 o
  -7  19  11          2.45         37.44        27.84 o
  -6  19  11        777.35        922.97        67.81 o
  -5  19  11       1636.18       1554.22        89.32 o
  -4  19  11       1125.01       1119.66        86.09 o
  -3  19  11          6.01        -14.41        20.47 o
  -2  19  11        593.89        599.99        57.15 o
  -1  19  11       1228.97       1173.19        77.39 o
   0  19  11         39.71         38.20        28.12 o
   1  19  11         83.71         97.59        27.70 o
   2  19  11       1762.77       1572.67       101.80 o
   3  19  11       1317.42       1281.25        97.16 o
   4  19  11        474.92        463.40        52.75 o
   5  19  11          0.75         23.62        35.75 o
  -8  20  11          9.05          7.53       153.73 o
  -7  20  11       1092.99       1107.31        99.77 o
  -6  20  11        298.95        313.41        41.32 o
  -5  20  11        387.32        434.83        47.78 o
  -4  20  11        165.61        180.78        33.53 o
  -3  20  11       2027.67       2018.44       111.34 o
  -2  20  11          1.77        -18.21        21.63 o
  -1  20  11        571.84        610.65        62.32 o
   0  20  11        116.66        126.67        29.59 o
   1  20  11       1709.55       1561.21       106.95 o
   2  20  11        166.89        227.33        40.49 o
   3  20  11         85.93          7.75        28.00 o
   4  20  11        185.97        196.56        49.59 o
   5  20  11       1585.40       1430.76       246.18 o
  -7  21  11          3.47         69.59        57.71 o
  -6  21  11       1269.52       1435.83        89.03 o
  -5  21  11          2.72          8.17        22.95 o
  -4  21  11        459.57        491.80        50.35 o
  -3  21  11         40.87         53.86        27.40 o
  -2  21  11       1983.88       1876.66       121.04 o
  -1  21  11        572.87        571.16        54.24 o
   0  21  11        980.36       1121.56        77.33 o
   1  21  11        109.37        129.35        35.68 o
   2  21  11       1430.33       1428.12       101.65 o
   3  21  11          0.70          1.71        25.79 o
   4  21  11        424.02        492.56        80.35 o
  -7  22  11        697.26        854.54       161.25 o
  -6  22  11        174.33        144.86        38.53 o
[truncated: 57,564 more chars]
